# Supplementary material for: Sexually divergent DNA methylation patterns with hippocampal aging
Source: Aging Cell. 2017 Sep 25;16(6):1342–52. doi: 10.1111/acel.12681 (PMC5676057; doi:10.1111/acel.12681)
Supplement: Supplementary file 2 — Data S1 Age‐related methylation differences at CG sites and CH sites. [file ACEL-16-1342-s002.xlsx]

## Sheet: Female aDMCGs
chr	site	p	BH p	%delta
chr17	15053254	1.07e-52	9.16e-07	-62.1556
chrX	169994203	1.29e-39	1.83e-06	-42.7261
chrX	169994230	6.52e-36	2.75e-06	-37.8058
chrX	169987519	8.83e-34	3.67e-06	-33.4815
chrX	169994195	2.27e-33	4.58e-06	-40.0245
chrX	170005540	1.09e-32	5.5e-06	-25.0095
chrX	169994201	1e-30	6.41e-06	-36.6339
chrX	169994225	1.21e-29	7.33e-06	-34.3421
chrX	169994213	2.12e-29	8.25e-06	-34.2696
chrX	169994537	4.27e-28	9.16e-06	-35.6916
chrX	169994219	9.29e-28	1.01e-05	-32.281
chrX	169994235	1.48e-23	1.1e-05	-31.0471
chr13	54056292	2.77e-22	1.19e-05	-71.0859
chrX	169987303	2.34e-21	1.28e-05	-29.3106
chrX	169987299	5.04e-21	1.37e-05	-31.224
chr8	125020370	2.49e-20	1.47e-05	-17.1305
chrX	169994182	2.81e-20	1.56e-05	-31.5485
chrX	169994277	6.37e-20	1.65e-05	-27.7261
chrX	169987324	4.51e-19	1.74e-05	-29.2136
chrX	169994189	8.17e-19	1.83e-05	-29.925
chrX	169979171	9.27e-19	1.92e-05	-32.1684
chrX	169987266	1.12e-18	2.02e-05	-29.6159
chrX	169994167	1.65e-18	2.11e-05	-34.3957
chrX	169994169	4.16e-18	2.2e-05	-35.2427
chrX	169994339	5.48e-18	2.29e-05	-33.2313
chrX	169986611	9.69e-17	2.38e-05	-35.4255
chr17	39843367	1.73e-16	2.47e-05	7.20234
chrX	169987307	3.45e-16	2.57e-05	-26.4108
chrX	169994154	3.04e-14	2.66e-05	-31.038
chrX	169987120	4.91e-14	2.75e-05	-33.4128
chrX	169994049	8.38e-14	2.84e-05	-47.3126
chr7	95355205	9.08e-14	2.93e-05	-54.6096
chrX	169987216	1.32e-13	3.02e-05	-25.4541
chrX	170005159	4.37e-13	3.12e-05	-26.9645
chrX	170005174	4.61e-13	3.21e-05	-23.739
chrX	169987272	9.56e-13	3.3e-05	-24.8485
chr8	125020638	9.79e-13	3.39e-05	-12.4062
chrX	169987222	1.16e-12	3.48e-05	-24.8226
chrX	169994445	1.74e-12	3.57e-05	-21.9871
chrX	170005437	6.52e-12	3.67e-05	-23.3333
chrX	169987209	7.1e-12	3.76e-05	-25.7526
chr8	125020680	8.19e-12	3.85e-05	-10.8657
chrX	169987297	1.05e-11	3.94e-05	-22.819
chrX	169987188	1.1e-11	4.03e-05	-24.8778
chr2	164180544	1.77e-11	4.12e-05	-37.1185
chrX	170005390	4.91e-11	4.21e-05	-29.3538
chr8	125020412	1.38e-10	4.31e-05	-13.991
chrX	169987421	4.08e-10	4.4e-05	-18.8965
chrX	169987140	4.22e-10	4.49e-05	-24.5983
chrX	169994114	4.39e-10	4.58e-05	-34.6338
chrX	169994022	4.73e-10	4.67e-05	-44.0341
chr19	3326623	5.38e-10	4.76e-05	30.555
chrX	169994137	5.91e-10	4.86e-05	-25.4165
chr17	65636055	7.92e-10	4.95e-05	37.5743
chrX	170005256	1.21e-09	5.04e-05	-22.9158
chr11	101165316	1.33e-09	5.13e-05	20.9975
chr8	125020722	1.51e-09	5.22e-05	-12.219
chrX	169994077	1.68e-09	5.31e-05	-37.6251
chr17	24031061	1.7e-09	5.41e-05	-38.2603
chrX	169987493	2.15e-09	5.59e-05	-11.4149
chrX	169987169	2.87e-09	5.68e-05	-21.77
chr17	39843827	3e-09	5.77e-05	8.61408
chr11	32384274	3e-09	5.86e-05	28.3316
chr11	86033155	3.45e-09	5.96e-05	-35.119
chr5	146829573	4.95e-09	6.05e-05	22.6662
chr9	56554140	5.07e-09	6.14e-05	34.2384
chrX	169994047	5.36e-09	6.23e-05	-37.3104
chr3	32335227	6e-09	6.32e-05	-28.3973
chr13	24943530	6.19e-09	6.41e-05	-23.74
chr8	125020592	6.22e-09	6.51e-05	-14.2909
chr11	113754446	6.39e-09	6.6e-05	40.6966
chr17	39843857	7.06e-09	6.69e-05	7.41521
chrX	169994132	7.34e-09	6.78e-05	-25.2841
chrX	169994080	1.08e-08	6.87e-05	-34.7236
chrX	169994027	1.2e-08	6.96e-05	-37.8742
chrX	169987226	1.41e-08	7.06e-05	-21.9017
chrX	170005412	1.46e-08	7.15e-05	-24.7536
chr10	70507043	1.65e-08	7.24e-05	-23.6188
chr18	56974875	1.67e-08	7.33e-05	-15.2174
chr11	31810351	1.89e-08	7.42e-05	23.4375
chrX	170005418	1.95e-08	7.51e-05	-25.5716
chr13	75742221	1.98e-08	7.61e-05	24.1889
chr6	87085304	2.53e-08	7.7e-05	-17.7868
chr8	84913330	2.69e-08	7.79e-05	33.0303
chr5	35609703	2.89e-08	7.88e-05	35.3368
chr10	127564642	2.96e-08	7.97e-05	-26.6506
chr18	20742212	3.21e-08	8.06e-05	-36.3955
chr8	118701395	3.45e-08	8.15e-05	-17.5239
chr7	110823962	3.78e-08	8.25e-05	-33.2822
chr13	97283136	3.98e-08	8.34e-05	27.8246
chr7	79269630	4.03e-08	8.43e-05	41.3462
chr10	69890529	6.81e-08	8.61e-05	-37.9921
chrX	169987088	6.85e-08	8.7e-05	-27.2233
chr11	67042896	6.91e-08	8.8e-05	-25.034
chr13	104036903	7.09e-08	8.89e-05	29.7252
chrX	169994142	7.1e-08	8.98e-05	-23.2556
chr11	4497553	7.61e-08	9.07e-05	-20.5817
chrX	169987077	8.5e-08	9.16e-05	-28.6672
chr11	100865894	9.26e-08	9.25e-05	-21.7495
chr13	47017354	9.26e-08	9.35e-05	16.2557
chr8	122870890	1.01e-07	9.44e-05	18.6808
chr11	88512706	1.05e-07	9.53e-05	32.974
chr5	135800768	1.05e-07	9.62e-05	28.0452
chr11	95707960	1.06e-07	9.71e-05	10.4651
chrX	170005334	1.07e-07	9.8e-05	-22.1023
chr8	91149000	1.11e-07	9.9e-05	25.9524
chr13	60733186	1.19e-07	9.99e-05	11.399
chrX	169994065	1.26e-07	0.000100792	-30.3853
chrX	169986653	1.35e-07	0.000101708	-28.0832
chrX	169979536	1.44e-07	0.000102624	-23.1185
chr10	127514509	1.51e-07	0.00010354	33.7596
chrX	169987082	1.55e-07	0.000104457	-28.0753
chr15	79507109	1.57e-07	0.000105373	-32.4074
chr4	150707701	1.65e-07	0.000106289	25.7884
chr2	153549082	1.72e-07	0.000107206	-34.5696
chr7	102416034	1.72e-07	0.000108122	15.2973
chr2	73566132	1.74e-07	0.000109038	32.4994
chr12	22906063	1.75e-07	0.000109955	8.07962
chrX	170005382	1.87e-07	0.000110871	-22.4818
chr3	116713133	1.87e-07	0.000111787	-24.9077
chr4	101428589	2.01e-07	0.000112703	12.8936
chr14	67232109	2.05e-07	0.00011362	18.6667
chr18	13032341	2.06e-07	0.000114536	30.5434
chr11	102452335	2.11e-07	0.000115452	24.2647
chr2	6331850	2.15e-07	0.000116369	21.2478
chrX	162902333	2.19e-07	0.000117285	-29.1667
chr10	128440477	2.2e-07	0.000118201	-18.6987
chr10	70507067	2.22e-07	0.000119117	-22.7985
chr3	101130906	2.24e-07	0.000120034	24.7266
chr11	96314111	2.25e-07	0.00012095	35.3129
chr6	114899475	2.25e-07	0.000121866	18.4949
chr18	37449672	2.31e-07	0.000122783	24.429
chr15	97557941	2.47e-07	0.000124615	-19.9187
chrX	170005478	2.47e-07	0.000125531	-25.8168
chr4	83570852	2.52e-07	0.000126448	-20.5003
chr14	120830325	2.53e-07	0.000127364	-19.8682
chr18	68197816	2.57e-07	0.00012828	-29.0879
chr2	146576775	2.65e-07	0.000129197	17.1429
chrX	170005082	2.69e-07	0.000130113	-21.5215
chr17	63451586	2.84e-07	0.000131029	30.5089
chr1	165283363	2.91e-07	0.000131945	22.0951
chr13	68168107	3e-07	0.000132862	-32.7679
chrX	170005358	3.03e-07	0.000133778	-21.1264
chr18	67611940	3.04e-07	0.000134694	29.5607
chr7	4705472	3.09e-07	0.000135611	-25.5749
chrX	169987166	3.15e-07	0.000136527	-21.1472
chr9	45798887	3.19e-07	0.000137443	21.9603
chr17	39843874	3.29e-07	0.000138359	6.18242
chr9	102860162	3.44e-07	0.000139276	-31.0871
chr19	47507168	3.6e-07	0.000140192	-13.1879
chr10	67202658	3.65e-07	0.000141108	-29.9466
chr4	142065332	3.85e-07	0.000142025	23.8312
chr9	114853568	4.29e-07	0.000142941	33.1714
chr17	30969987	4.33e-07	0.000143857	19.3167
chrX	73922190	4.35e-07	0.000144773	27.0864
chr2	49922253	4.38e-07	0.00014569	20.6884
chr7	82778184	4.7e-07	0.000146606	14.1768
chr15	76669590	4.73e-07	0.000147522	33.8226
chr14	79110016	4.81e-07	0.000148439	16.6254
chr13	104036919	4.86e-07	0.000149355	27.2921
chr13	49204856	4.94e-07	0.000150271	29.0698
chr12	70196596	4.95e-07	0.000151187	32.3129
chr16	31461987	5.08e-07	0.000152104	35.722
chrX	36864608	5.17e-07	0.00015302	-35.3799
chr11	84823538	5.17e-07	0.000153936	21.5878
chrX	169987074	5.22e-07	0.000154853	-24.4885
chr18	37877275	5.25e-07	0.000155769	13.7931
chr10	61832207	5.31e-07	0.000156685	14.6667
chrX	170005444	5.38e-07	0.000157601	-17.4722
chrX	169994024	5.55e-07	0.000158518	-35.8703
chr10	76744483	5.58e-07	0.000159434	-25.1058
chr5	148331538	5.96e-07	0.00016035	23.1223
chr19	45330029	6.04e-07	0.000161267	22.5641
chr16	23030799	6.04e-07	0.000162183	14.1243
chr2	178735312	6.12e-07	0.000163099	41.4711
chr4	3827216	6.32e-07	0.000164015	-29.0703
chr11	110379735	6.59e-07	0.000164932	31.2423
chr13	24943536	6.61e-07	0.000165848	-20.4111
chr2	163310427	6.64e-07	0.000166764	30.3764
chr14	122280597	6.72e-07	0.000167681	31.7079
chr11	19203712	6.76e-07	0.000168597	15.2568
chr5	150445519	6.95e-07	0.000169513	21.9434
chr1	59485878	7.12e-07	0.000170429	14.2349
chr3	32335208	7.38e-07	0.000171346	-25.1888
chr8	20424507	7.63e-07	0.000172262	14.4565
chrX	169994007	7.64e-07	0.000173178	-32.3899
chr1	16798274	7.66e-07	0.000174095	-19.1018
chr10	95576883	7.69e-07	0.000175011	31.7608
chr16	94007143	7.83e-07	0.000175927	18.1677
chr6	99374753	7.94e-07	0.000176843	23.2593
chr14	45983452	7.96e-07	0.00017776	19.9385
chr8	14914680	8.22e-07	0.000178676	-22.4622
chr10	89462494	8.47e-07	0.000179592	-14.1842
chr7	30465805	8.47e-07	0.000180509	30.6553
chr2	172040351	8.48e-07	0.000181425	-22.0168
chr7	131556079	8.67e-07	0.000182341	15.6445
chr10	116302200	8.72e-07	0.000183258	27.761
chr4	139090487	9.24e-07	0.000184174	21.0544
chr1	184936131	9.31e-07	0.00018509	14.9969
chr5	35582391	9.32e-07	0.000186006	-22.1018
chr7	130834749	9.35e-07	0.000186923	35.112
chr9	62390012	9.41e-07	0.000187839	15.8839
chr8	126735803	9.42e-07	0.000188755	35.5845
chr5	122615677	9.76e-07	0.000189672	-24.4441
chr7	143751976	9.85e-07	0.000190588	25.2952
chr9	41185226	9.92e-07	0.000191504	14.3595
chr3	8246111	1e-06	0.00019242	-10.2233
chr6	83438723	1.02e-06	0.000193337	-17.3695
chr1	138328051	1.02e-06	0.000194253	-17.1557
chr5	149046142	1.03e-06	0.000195169	15.6672
chr18	38665816	1.04e-06	0.000196086	-30.9805
chr7	79905208	1.04e-06	0.000197002	-28.2105
chrX	169994071	1.04e-06	0.000197918	-28.6523
chr10	127327247	1.04e-06	0.000198834	31.074
chr12	56296883	1.05e-06	0.000199751	31.1502
chrX	170005373	1.05e-06	0.000200667	-20.6522
chr15	86186663	1.07e-06	0.000201583	-29.1604
chr18	80690139	1.08e-06	0.0002025	-17.5543
chr18	76172362	1.08e-06	0.000203416	44.0268
chr14	53487703	1.09e-06	0.000204332	-22.5145
chr3	138620623	1.1e-06	0.000205248	-16.3616
chr4	8921961	1.1e-06	0.000206165	22.7989
chr9	52244146	1.13e-06	0.000207081	-39.1705
chr11	19015969	1.16e-06	0.000207997	25.1199
chr15	58979223	1.18e-06	0.000208914	36.3752
chr6	122664168	1.2e-06	0.00020983	28.0152
chr17	39843850	1.2e-06	0.000210746	7.04931
chr8	87469638	1.24e-06	0.000212579	27.9181
chr8	125020504	1.24e-06	0.000213495	-14.4248
chr5	116026902	1.25e-06	0.000214411	-21.5607
chr19	46478991	1.25e-06	0.000215328	22.9329
chrX	35686639	1.28e-06	0.000216244	13.2026
chr15	96643497	1.3e-06	0.00021716	14.9813
chr12	54164567	1.31e-06	0.000218076	18.0739
chr12	80195781	1.32e-06	0.000218993	21.4286
chr18	39431031	1.34e-06	0.000219909	-34.3364
chrX	169993819	1.35e-06	0.000220825	-19.9161
chr2	118927205	1.36e-06	0.000221742	30.1865
chr19	55121982	1.4e-06	0.000222658	24.0405
chr4	133221410	1.4e-06	0.000223574	29.6064
chr14	122280617	1.41e-06	0.00022449	28.9804
chr13	24279602	1.42e-06	0.000225407	-28.6508
chr18	63207005	1.45e-06	0.000226323	24.5098
chr4	57607575	1.46e-06	0.000227239	15.4762
chr1	121527691	1.47e-06	0.000228156	29.2791
chrX	99564074	1.48e-06	0.000229072	23.0769
chr16	30205667	1.52e-06	0.000229988	19.6852
chr9	44652167	1.58e-06	0.000230904	-19.0083
chrX	169987100	1.59e-06	0.000231821	-24.1785
chr6	145046156	1.6e-06	0.000232737	-15.9487
chr2	32880817	1.61e-06	0.000233653	20.0899
chr3	96247969	1.62e-06	0.00023457	18.8944
chr8	36251474	1.65e-06	0.000235486	-24.2338
chr11	63271414	1.66e-06	0.000236402	23.6268
chr11	82652057	1.67e-06	0.000237318	33.3333
chr11	115478446	1.7e-06	0.000238235	-15.8446
chr9	47535435	1.71e-06	0.000239151	-19.9813
chr8	125897468	1.72e-06	0.000240067	-29.6841
chr4	119105481	1.74e-06	0.000240984	25.1701
chr4	33706885	1.75e-06	0.0002419	19.0013
chr9	114024743	1.78e-06	0.000242816	28.2698
chr9	18779480	1.78e-06	0.000243732	-29.9819
chr18	69594579	1.78e-06	0.000244649	-6.6604
chr19	45695911	1.79e-06	0.000245565	37.2566
chr10	40371357	1.83e-06	0.000246481	-13.5784
chr19	3326700	1.84e-06	0.000247398	19.6992
chr3	98178364	1.84e-06	0.000248314	28.6769
chr6	24456194	1.85e-06	0.00024923	-22.3695
chrX	170005379	1.86e-06	0.000250147	-21.1316
chr7	133441841	1.86e-06	0.000251063	23.2686
chr1	191562925	1.87e-06	0.000251979	-10.858
chr11	51852149	1.89e-06	0.000252895	-17.8523
chrX	9663277	1.9e-06	0.000253812	17.827
chr10	121280934	1.91e-06	0.000254728	-23.0557
chr8	123836025	1.98e-06	0.000255644	-18.8126
chr6	30042979	1.98e-06	0.000256561	16.9718
chr5	53353074	2.03e-06	0.000257477	35.5644
chr3	89872419	2.05e-06	0.000258393	36.3598
chr14	27000768	2.05e-06	0.000259309	30.1449
chr6	128033478	2.07e-06	0.000260226	-26.1379
chr11	115599902	2.09e-06	0.000261142	-32.6549
chrX	49495413	2.1e-06	0.000262058	-32.0248
chr2	165113649	2.1e-06	0.000262975	15.2983
chr7	114290830	2.11e-06	0.000263891	24.3066
chr9	71642676	2.12e-06	0.000264807	-12.5875
chr7	115291416	2.13e-06	0.000265723	13.4552
chr15	96640776	2.14e-06	0.00026664	26.6807
chr1	134530733	2.15e-06	0.000267556	-21.7719
chrX	101696107	2.15e-06	0.000268472	-13.4158
chrX	169987065	2.17e-06	0.000269389	-24.1053
chr15	34046708	2.17e-06	0.000270305	27.9176
chr13	104036922	2.17e-06	0.000271221	24.3198
chr4	141883052	2.19e-06	0.000272137	-36.2873
chr3	129520620	2.21e-06	0.000273054	-20.7455
chr1	152974040	2.22e-06	0.00027397	26.8868
chr4	133116146	2.23e-06	0.000274886	27.3014
chr2	92435244	2.23e-06	0.000275803	-17.9334
chr5	66005192	2.23e-06	0.000276719	28.5833
chr5	117398308	2.24e-06	0.000277635	21.2778
chr4	129522459	2.26e-06	0.000278551	19.0515
chr18	76171934	2.26e-06	0.000279468	47.2222
chr9	110890790	2.3e-06	0.000280384	-26.2003
chr19	9136085	2.32e-06	0.0002813	-13.3333
chr19	44373128	2.33e-06	0.000282217	25.5247
chr8	127191339	2.34e-06	0.000283133	-13.9251
chr19	43852150	2.38e-06	0.000284049	26.388
chr11	32908107	2.41e-06	0.000284965	25.5891
chr8	88856928	2.42e-06	0.000285882	19.8192
chr16	38448133	2.44e-06	0.000286798	23.2938
chr10	82777174	2.47e-06	0.000287714	18.2813
chr3	32335248	2.47e-06	0.000288631	-23.2656
chr4	118437146	2.5e-06	0.000289547	26.995
chr2	76672429	2.52e-06	0.000290463	11.7805
chr12	112130968	2.53e-06	0.000291379	24.9881
chrX	162902300	2.53e-06	0.000292296	-34.7447
chr9	99451482	2.54e-06	0.000293212	-7.32759
chr7	19840511	2.54e-06	0.000294128	32.7552
chr12	116473325	2.58e-06	0.000295045	30.5462
chr2	91180641	2.58e-06	0.000295961	26.3427
chrX	62527164	2.59e-06	0.000296877	-20.5429
chr11	115264958	2.6e-06	0.000297793	24.7253
chr6	87916194	2.62e-06	0.00029871	-22.4911
chr1	85578340	2.63e-06	0.000299626	-6.84081
chr11	108079598	2.65e-06	0.000300542	-16.997
chr14	3181069	2.66e-06	0.000301459	10.1532
chrX	74254345	2.67e-06	0.000302375	-45.7364
chr11	116826524	2.68e-06	0.000303291	25.8056
chr8	117369047	2.69e-06	0.000304207	43.1573
chr11	78501636	2.72e-06	0.000305124	22.8925
chr11	3349118	2.72e-06	0.00030604	26.1558
chr14	29229294	2.81e-06	0.000306956	20.3506
chr19	37565913	2.82e-06	0.000307873	-19.4639
chr9	98964009	2.84e-06	0.000308789	-19.1494
chr7	24501722	2.84e-06	0.000309705	22.8973
chr1	189802970	2.91e-06	0.000310621	-29.3212
chr1	134094343	2.93e-06	0.000311538	25.557
chrX	49376957	2.97e-06	0.000312454	-16.8735
chr5	74069328	2.99e-06	0.00031337	-20.2346
chr15	84072786	3.03e-06	0.000314287	-16.6732
chr3	75864407	3.04e-06	0.000315203	-7.72758
chr10	12792346	3.06e-06	0.000316119	27.8506
chr3	107681394	3.08e-06	0.000317035	17.2379
chr7	132571613	3.09e-06	0.000317952	20.7401
chr7	70280666	3.14e-06	0.000318868	14.9425
chr3	28806913	3.19e-06	0.000319784	-18.2785
chr9	104096277	3.26e-06	0.000320701	-34.5355
chr3	36467958	3.26e-06	0.000321617	-15.6579
chr9	106099855	3.26e-06	0.000322533	-32.7536
chr8	83974223	3.31e-06	0.00032345	-29.6614
chr5	135346429	3.34e-06	0.000324366	17.4198
chrX	169987181	3.37e-06	0.000325282	-16.1235
chr5	149688833	3.4e-06	0.000326198	-39.2447
chr19	42326127	3.4e-06	0.000327115	32.9611
chr10	86784134	3.44e-06	0.000328031	21.7203
chr8	14029090	3.48e-06	0.000328947	-14.5008
chr6	72102257	3.51e-06	0.000329864	-20.7981
chr8	47726815	3.51e-06	0.00033078	26.0753
chr13	23744677	3.51e-06	0.000331696	19.8116
chr11	54693886	3.55e-06	0.000332612	-23.7717
chr1	136457581	3.61e-06	0.000333529	31.4592
chr9	72467689	3.64e-06	0.000334445	-28.5289
chr7	74552762	3.65e-06	0.000335361	-20.5803
chrX	169994110	3.67e-06	0.000336278	-22.2035
chr11	103402754	3.68e-06	0.000337194	-19.9182
chr15	73435106	3.73e-06	0.00033811	-27.1396
chr14	41243872	3.74e-06	0.000339026	9.85834
chr5	125173547	3.74e-06	0.000339943	28.3147
chr17	24031073	3.75e-06	0.000340859	-28.1222
chr7	80269255	3.78e-06	0.000341775	-7.9134
chr17	39844342	3.78e-06	0.000342692	7.55343
chr4	135686820	3.78e-06	0.000343608	18.5605
chr18	20749923	3.78e-06	0.000344524	22.3016
chr15	97824137	3.81e-06	0.00034544	-24.849
chr11	48798304	3.83e-06	0.000346357	12.5725
chr1	121527702	3.91e-06	0.000347273	26.1884
chr4	135603390	3.97e-06	0.000348189	-33.5472
chr4	141076302	4.02e-06	0.000349106	-41.4369
chr11	98772639	4.03e-06	0.000350022	-19.3656
chr3	54747297	4.06e-06	0.000350938	-10.1457
chr8	93814853	4.13e-06	0.000351854	-18.8294
chr8	95533919	4.13e-06	0.000352771	-5.12048
chr7	41429230	4.17e-06	0.000353687	-21.7391
chr17	6828723	4.18e-06	0.000354603	-23.9354
chr3	69006893	4.19e-06	0.00035552	18.7808
chr1	75052251	4.19e-06	0.000356436	-20.0067
chr1	155053146	4.21e-06	0.000357352	19.8574
chr18	65230726	4.23e-06	0.000358268	16
chr7	117379646	4.25e-06	0.000360101	19.7183
chr3	88594179	4.26e-06	0.000361017	31.9
chr19	14957432	4.27e-06	0.000361934	35.6269
chr12	86188466	4.28e-06	0.00036285	22.0253
chr8	71631012	4.29e-06	0.000363766	-16.6667
chr5	88722737	4.29e-06	0.000364682	17.9922
chr5	140332441	4.31e-06	0.000365599	17.759
chr10	41469782	4.4e-06	0.000366515	13.2081
chr8	57410409	4.56e-06	0.000368348	18.345
chr11	52254397	4.6e-06	0.00037018	-22.7554
chr11	58211272	4.61e-06	0.000371096	15.0959
chr17	13867472	4.66e-06	0.000372013	-25.1638
chr6	25809565	4.73e-06	0.000372929	5.61224
chr9	61339393	4.76e-06	0.000373845	35.0688
chr4	155362505	4.82e-06	0.000374762	26.2763
chr8	47947504	4.83e-06	0.000375678	-38.4177
chr19	7095633	4.95e-06	0.000376594	-20.1843
chr18	69594594	4.97e-06	0.00037751	-8.20789
chr12	20197006	4.98e-06	0.000378427	7.59974
chr5	123298853	5.05e-06	0.000379343	-11.6738
chr14	34619046	5.2e-06	0.000380259	37.1143
chr4	149564938	5.22e-06	0.000381176	24.436
chr8	125020546	5.23e-06	0.000382092	-13.2895
chr5	25081868	5.23e-06	0.000383008	-35.6567
chr17	39843366	5.27e-06	0.000383924	5.10866
chr4	118446347	5.29e-06	0.000384841	28.0113
chr17	35156466	5.35e-06	0.000385757	-30.4718
chr6	32395571	5.38e-06	0.000386673	-23.7606
chr9	46127601	5.4e-06	0.00038759	22.0301
chr3	127114752	5.41e-06	0.000388506	-20.8422
chr1	36060920	5.42e-06	0.000389422	26.8153
chr15	98806575	5.52e-06	0.000390338	32.1794
chr9	13536458	5.53e-06	0.000391255	14.3973
chr11	76363693	5.54e-06	0.000392171	26.4216
chr2	80537235	5.56e-06	0.000393087	14.8285
chr15	102386974	5.57e-06	0.000394004	14.9313
chr2	127337231	5.59e-06	0.00039492	21.204
chr13	67862665	5.59e-06	0.000395836	-22.5559
chr1	75277586	5.6e-06	0.000396753	11.6279
chr14	22807400	5.63e-06	0.000397669	41.4855
chr4	105111535	5.65e-06	0.000398585	20.0515
chr12	84641012	5.66e-06	0.000399501	-27.6057
chr18	45561056	5.69e-06	0.000400418	12.6093
chr17	6776409	5.75e-06	0.000401334	21.2852
chr18	19960254	5.87e-06	0.00040225	-45.0806
chr10	108654831	5.88e-06	0.000403167	-16.4581
chr19	38043721	5.89e-06	0.000404083	6.11111
chr15	59010865	5.91e-06	0.000404999	25.0625
chr11	117598462	5.98e-06	0.000405915	19.4444
chr3	55782154	6e-06	0.000406832	18.4944
chr10	43708284	6.02e-06	0.000407748	-19.376
chr11	103141861	6.06e-06	0.000408664	-40.2156
chr5	35701448	6.08e-06	0.000409581	-28.7933
chr3	108654712	6.19e-06	0.000410497	-22.8292
chr2	38354989	6.26e-06	0.000411413	11.9369
chr9	36968767	6.29e-06	0.000412329	-23.5965
chr11	119127436	6.35e-06	0.000413246	-38
chr8	124200385	6.4e-06	0.000414162	-24.1394
chr19	56936098	6.47e-06	0.000415078	-16.7048
chr3	73134518	6.5e-06	0.000415995	-8.65385
chr2	136914632	6.58e-06	0.000416911	-10.219
chr11	64801524	6.58e-06	0.000417827	22.9185
chr10	127322570	6.62e-06	0.000418743	-19.3114
chr7	131556084	6.63e-06	0.00041966	11.0672
chr6	52843376	6.67e-06	0.000420576	18.6322
chr9	75522134	6.74e-06	0.000421492	23.5885
chr8	25068499	6.78e-06	0.000422409	-18.9421
chr11	3649983	6.78e-06	0.000423325	25.4418
chr11	109478061	6.79e-06	0.000424241	18.1471
chr4	142160338	6.81e-06	0.000425157	38.297
chr18	36960737	6.82e-06	0.000426074	-13.5891
chrX	169987069	6.84e-06	0.00042699	-24.1908
chr5	125330221	6.88e-06	0.000427906	-16.0984
chr14	99632557	6.92e-06	0.000428823	16.2187
chrX	169993785	6.99e-06	0.000429739	-16.8252
chr14	44550248	7.06e-06	0.000430655	35.2174
chr12	86129878	7.13e-06	0.000431571	24.5902
chr15	80929260	7.15e-06	0.000432488	-34.2857
chr1	194985567	7.15e-06	0.000433404	-11.4094
chr4	148079264	7.15e-06	0.00043432	17.1044
chr7	83903081	7.16e-06	0.000435237	19.5876
chr6	125081772	7.17e-06	0.000436153	15.0685
chr10	84986136	7.18e-06	0.000437069	-29.7583
chr15	102964053	7.19e-06	0.000437985	11.2122
chr11	84357719	7.22e-06	0.000438902	-33.6842
chr9	68883921	7.26e-06	0.000439818	-9.22452
chr8	117411001	7.32e-06	0.000440734	18.7983
chr5	112672621	7.33e-06	0.000441651	-23.4617
chr16	72700652	7.34e-06	0.000442567	33.6808
chr11	84823498	7.34e-06	0.000443483	26.1474
chr7	130273230	7.4e-06	0.000444399	31.1457
chr6	87533032	7.44e-06	0.000445316	26.0725
chr6	125041254	7.46e-06	0.000446232	-25.0213
chr5	35858456	7.46e-06	0.000447148	26.8893
chr6	31614207	7.46e-06	0.000448065	28.111
chr7	51979287	7.47e-06	0.000448981	12.7558
chr7	81706385	7.51e-06	0.000449897	14.9281
chr4	9707256	7.55e-06	0.000450813	-23.2257
chr5	118664259	7.63e-06	0.00045173	-20.629
chr5	129164318	7.64e-06	0.000452646	-22.93
chr18	65521034	7.66e-06	0.000453562	23.0952
chr11	73136938	7.69e-06	0.000454479	-17.7707
chr4	44216841	7.7e-06	0.000455395	14.5775
chr11	76397846	7.72e-06	0.000456311	21.2364
chr17	35440137	7.74e-06	0.000457227	26.266
chr17	25187821	7.75e-06	0.000458144	18.8531
chr7	43078167	7.82e-06	0.00045906	14.2028
chr11	99045883	7.85e-06	0.000459976	16.1085
chr2	28800073	7.86e-06	0.000460893	17.3333
chr9	71895931	7.87e-06	0.000461809	16.0797
chr16	95861680	7.94e-06	0.000462725	29.8077
chr3	87194206	7.96e-06	0.000463641	26.5146
chr10	111364816	7.99e-06	0.000464558	17.3457
chr9	100204250	8.03e-06	0.000465474	-10.1852
chr4	91144869	8.04e-06	0.00046639	15.4256
chr4	98236390	8.05e-06	0.000467307	19.5156
chr9	102860225	8.07e-06	0.000468223	-16.184
chr2	6331768	8.15e-06	0.000469139	21.3312
chr7	134771186	8.15e-06	0.000470056	12.462
chr2	172475368	8.18e-06	0.000470972	-32.6626
chr1	77496981	8.18e-06	0.000471888	11.7117
chr19	41821529	8.18e-06	0.000472804	27.879
chr13	108254940	8.2e-06	0.000473721	10.6398
chr11	83339816	8.25e-06	0.000474637	19.8052
chr6	90550957	8.28e-06	0.000475553	32.7922
chr1	153747188	8.33e-06	0.00047647	-22.1409
chr13	21788401	8.34e-06	0.000477386	10.3336
chr19	3326729	8.39e-06	0.000478302	21.903
chr5	24322694	8.46e-06	0.000479218	25.286
chr4	138866242	8.46e-06	0.000480135	10.3053
chr17	35688739	8.49e-06	0.000481051	36.6667
chr17	65743150	8.55e-06	0.000481967	17.4561
chr18	73997634	8.63e-06	0.000482884	12.5
chr9	110938418	8.75e-06	0.0004838	14.1256
chr13	98001860	8.8e-06	0.000484716	15.3203
chr10	7063118	8.8e-06	0.000485632	-16.762
chr12	87397821	8.81e-06	0.000486549	19.1043
chr4	49060429	8.86e-06	0.000487465	-18.2068
chr10	3993933	8.87e-06	0.000488381	-9.80135
chr4	55534697	8.89e-06	0.000489298	-28.1203
chr11	116406617	8.91e-06	0.000490214	-17.6543
chr10	82773757	8.92e-06	0.00049113	-21.6102
chr8	95836812	8.94e-06	0.000492046	22.9508
chr8	122680306	9.14e-06	0.000492963	23.4535
chr11	58962062	9.17e-06	0.000493879	30.9476
chr1	180900345	9.24e-06	0.000494795	15.2438
chr7	30313528	9.28e-06	0.000495712	22.4649
chr12	109399657	9.3e-06	0.000496628	-13.9535
chr17	88751010	9.31e-06	0.000497544	-17.2071
chr10	116302198	9.41e-06	0.00049846	23.1793
chr12	77066014	9.41e-06	0.000499377	-13.5246
chr3	118626551	9.41e-06	0.000500293	24.7015
chr11	106033884	9.42e-06	0.000501209	-29.4989
chr9	43150572	9.43e-06	0.000502126	-31.4292
chr18	39044707	9.51e-06	0.000503042	-17.0828
chr12	88376797	9.52e-06	0.000503958	-20.9652
chr1	16433749	9.53e-06	0.000504874	-28.3422
chr9	47224451	9.57e-06	0.000505791	-7.08668
chr11	100695289	9.68e-06	0.000506707	-17.8999
chr13	48665753	9.71e-06	0.000507623	8.51064
chr11	95777131	9.73e-06	0.00050854	8.43451
chr18	77483921	9.77e-06	0.000509456	18.8489
chr9	71493056	9.87e-06	0.000510372	8.77193
chr17	34632136	9.92e-06	0.000511288	28.8579
chr13	65259228	9.97e-06	0.000513121	-23.6854
chr17	39844174	9.98e-06	0.000514037	6.1703
chr15	76868891	1e-05	0.000514954	-24.6061
chr5	115509146	1e-05	0.00051587	27.6125
chr13	98001877	1e-05	0.000516786	15.3089
chr11	46070872	1.01e-05	0.000517702	-29.8387
chr6	120798170	1.01e-05	0.000518619	-25.5355
chr17	70810043	1.02e-05	0.000519535	27.9343
chr8	117411037	1.02e-05	0.000520451	21.939
chr11	4299391	1.02e-05	0.000521368	27.1245
chr5	120312403	1.02e-05	0.000522284	-12.0274
chr5	95950541	1.03e-05	0.0005232	15.5224
chr7	46720782	1.03e-05	0.000524116	37.9545
chr7	97371486	1.03e-05	0.000525033	23.5632
chr9	36726085	1.03e-05	0.000525949	5.58376
chr11	75234994	1.04e-05	0.000526865	29.0964
chr2	121294986	1.05e-05	0.000527782	-11.2385
chr18	33890508	1.05e-05	0.000528698	20.0616
chr10	107312816	1.05e-05	0.000529614	-20.8836
chr18	39431033	1.07e-05	0.00053053	-30.6092
chr6	143115078	1.08e-05	0.000531447	-22.2628
chr5	120231907	1.08e-05	0.000532363	10.9091
chr10	21065659	1.08e-05	0.000533279	-22.0765
chrX	169979609	1.08e-05	0.000534196	-27.0286
chr15	76457906	1.08e-05	0.000535112	29.803
chr8	109575436	1.08e-05	0.000536028	10.4651
chrX	36991261	1.08e-05	0.000536945	-29.0979
chr7	13288665	1.09e-05	0.000537861	35.5024
chr11	107384334	1.1e-05	0.000538777	-14.5865
chr9	94536626	1.1e-05	0.000539693	8.7938
chr12	39999143	1.1e-05	0.00054061	20.4145
chr14	46422313	1.12e-05	0.000541526	21.5501
chr11	116005549	1.12e-05	0.000542442	-27.9918
chr14	19945250	1.13e-05	0.000543359	-28.3724
chr11	4497573	1.13e-05	0.000544275	-19.036
chrX	170004553	1.14e-05	0.000545191	-16.9667
chr10	75326629	1.14e-05	0.000546107	-32.4416
chr9	78021333	1.15e-05	0.000547024	24.6575
chr8	79079417	1.16e-05	0.00054794	-24.1413
chr11	117353614	1.16e-05	0.000548856	27.5803
chr2	35878733	1.17e-05	0.000549773	-17.9452
chr17	8597796	1.19e-05	0.000550689	-20.057
chr3	102169230	1.2e-05	0.000551605	20.5812
chr16	28442730	1.2e-05	0.000552521	-19.765
chr3	139509570	1.21e-05	0.000553438	-17.8622
chr4	136200240	1.21e-05	0.000554354	19.1167
chr2	121393976	1.22e-05	0.00055527	26.5501
chrX	169994084	1.22e-05	0.000556187	-26.0706
chr11	54788406	1.23e-05	0.000557103	-20.202
chr8	91495076	1.23e-05	0.000558019	19.8582
chr6	18441249	1.24e-05	0.000558935	-21.6682
chr15	12323296	1.24e-05	0.000559852	15.2751
chr14	60947257	1.24e-05	0.000560768	-12.1522
chr6	146874350	1.24e-05	0.000561684	13.2386
chr19	7066860	1.24e-05	0.000562601	-39.7681
chr5	73229719	1.25e-05	0.000563517	-23.5032
chr11	116306109	1.25e-05	0.000564433	-18.2436
chr14	70780864	1.26e-05	0.000565349	-15.9405
chr12	80116935	1.26e-05	0.000566266	25.3261
chr10	94069189	1.26e-05	0.000567182	22.5084
chr19	42325856	1.27e-05	0.000568098	33.3333
chr11	19155323	1.27e-05	0.000569015	23.4855
chr10	121585751	1.27e-05	0.000569931	-22.0417
chr1	166149862	1.28e-05	0.000570847	25.3562
chr9	55430025	1.29e-05	0.000571763	19.9248
chr10	93592458	1.29e-05	0.00057268	-24.4388
chr13	20904324	1.29e-05	0.000573596	19.697
chr1	133299224	1.29e-05	0.000574512	-17.4272
chr12	19882121	1.29e-05	0.000575429	22.9622
chr10	85101864	1.3e-05	0.000576345	14.5606
chr8	11666076	1.31e-05	0.000577261	14.1593
chr5	53470312	1.31e-05	0.000578177	21.5409
chr19	32972563	1.32e-05	0.000579094	8.07091
chr12	24709553	1.32e-05	0.00058001	24.777
chr18	37477537	1.32e-05	0.000580926	-15.1146
chr11	54882976	1.34e-05	0.000581843	21.9413
chr11	100408219	1.34e-05	0.000582759	-19.1961
chr7	28214205	1.34e-05	0.000583675	-34.1912
chr11	115381633	1.35e-05	0.000584591	16.5158
chr19	37172648	1.37e-05	0.000585508	-25.5046
chrX	73242998	1.38e-05	0.000586424	10.0406
chr6	93901357	1.38e-05	0.00058734	8.12183
chr14	61173705	1.39e-05	0.000588257	-10.1105
chr1	155863405	1.4e-05	0.000589173	-18.7736
chr10	60812199	1.4e-05	0.000590089	26.1398
chr15	67102864	1.4e-05	0.000591005	24.5378
chr7	5013147	1.4e-05	0.000591922	14.5
chr8	125897450	1.41e-05	0.000593754	-25.4167
chr1	58718035	1.41e-05	0.000594671	16.1595
chr6	54259012	1.41e-05	0.000595587	30.4513
chr7	3347997	1.42e-05	0.000596503	27.3962
chr2	71499306	1.42e-05	0.000598336	32.1429
chr5	113287352	1.43e-05	0.000599252	30.3284
chr3	96342729	1.43e-05	0.000600168	-25.5592
chr11	97800363	1.44e-05	0.000601085	11.1111
chr12	40133100	1.45e-05	0.000602001	13.2653
chr5	149964998	1.45e-05	0.000602917	-21.674
chr11	120139582	1.45e-05	0.000603833	-25.3778
chr16	85170257	1.45e-05	0.00060475	-15.7822
chr18	20640844	1.45e-05	0.000605666	-27.2572
chr5	110569614	1.45e-05	0.000606582	24.0739
chr2	76805353	1.45e-05	0.000607499	28.8679
chr4	127227404	1.45e-05	0.000608415	12.8554
chr1	133163656	1.46e-05	0.000609331	-22.0594
chr19	40370277	1.46e-05	0.000610248	-29.4874
chr7	125185538	1.46e-05	0.000611164	26.6848
chr1	133859500	1.46e-05	0.00061208	12.9193
chr7	30515476	1.47e-05	0.000612996	20.2255
chr5	113219611	1.47e-05	0.000613913	17.2051
chr7	27804240	1.48e-05	0.000614829	-24.9492
chr5	36776678	1.48e-05	0.000615745	32.7381
chr6	39348444	1.49e-05	0.000616662	20.4177
chr15	96695615	1.49e-05	0.000617578	19.2269
chr4	42953367	1.49e-05	0.000618494	-37.6588
chr8	117369025	1.49e-05	0.00061941	34.6643
chr9	37368390	1.5e-05	0.000620327	-26.9022
chr6	147116749	1.51e-05	0.000621243	-9.31677
chr6	128134614	1.51e-05	0.000622159	23.9987
chr17	86492763	1.51e-05	0.000623076	-19.3323
chr5	136939287	1.51e-05	0.000623992	15.6875
chr17	32190288	1.51e-05	0.000624908	24.673
chr8	84539487	1.51e-05	0.000625824	-40.7319
chr3	159841192	1.53e-05	0.000626741	12.3288
chr15	31722779	1.53e-05	0.000627657	-13.9507
chr2	178533392	1.54e-05	0.000628573	18.892
chr10	112423457	1.54e-05	0.00062949	32.3786
chr4	144506610	1.54e-05	0.000630406	-12.0154
chr18	30509007	1.54e-05	0.000631322	12.9487
chr5	149389782	1.55e-05	0.000632238	25.528
chr14	120335998	1.56e-05	0.000633155	36.4848
chr1	51597388	1.56e-05	0.000634071	-18.332
chr11	111523758	1.56e-05	0.000634987	-27.4564
chr5	37826042	1.57e-05	0.000635904	35.3446
chr18	47704096	1.57e-05	0.00063682	20.4662
chr18	46310636	1.58e-05	0.000637736	25.1306
chr3	89235841	1.58e-05	0.000638652	-34.8551
chr2	75977933	1.59e-05	0.000639569	36.6537
chr17	12205824	1.59e-05	0.000640485	25
chr8	22056781	1.6e-05	0.000641401	22.3684
chr2	132111392	1.6e-05	0.000642318	-25.9426
chr5	23967899	1.6e-05	0.000643234	14.2422
chr3	140950698	1.6e-05	0.00064415	-19.9127
chr13	29356187	1.6e-05	0.000645066	24.6326
chr12	21861566	1.61e-05	0.000646899	28.8386
chr7	27507094	1.61e-05	0.000647815	22.4445
chr7	79313896	1.61e-05	0.000648732	22.5589
chr12	104901367	1.61e-05	0.000649648	40.7773
chr6	22340107	1.61e-05	0.000650564	-20.9757
chr3	96571006	1.61e-05	0.00065148	24.5562
chr14	115393375	1.62e-05	0.000652397	7.2939
chr19	45298203	1.63e-05	0.000653313	-28.1178
chr6	48024618	1.63e-05	0.000654229	31.6176
chr6	139893423	1.63e-05	0.000655146	-12.6128
chr15	80714557	1.63e-05	0.000656062	14.9449
chr2	28701772	1.64e-05	0.000656978	20.0855
chr2	157664468	1.64e-05	0.000657894	-23.6727
chr11	119127410	1.64e-05	0.000658811	-31.5476
chrX	53370794	1.65e-05	0.000659727	24.4867
chr14	64956877	1.65e-05	0.000660643	-19.5946
chr2	126273893	1.65e-05	0.00066156	-22.613
chr11	64801522	1.65e-05	0.000662476	21.507
chrX	77812249	1.65e-05	0.000663392	-21.7292
chr15	73643655	1.65e-05	0.000664308	-26.7937
chr7	25219387	1.66e-05	0.000665225	6.54762
chr5	137102379	1.66e-05	0.000666141	-24.5174
chr12	85971883	1.67e-05	0.000667057	-37.4183
chr11	96862905	1.67e-05	0.000667974	17.5258
chr15	79358175	1.68e-05	0.00066889	39.2442
chr19	22631345	1.68e-05	0.000669806	-19.6739
chr2	34360254	1.69e-05	0.000670722	-17.6136
chr9	72958146	1.69e-05	0.000671639	-23.9303
chr5	96376743	1.69e-05	0.000672555	19.1891
chr6	39422846	1.69e-05	0.000673471	24.4411
chr10	40125372	1.69e-05	0.000674388	-11.3037
chr4	86918444	1.7e-05	0.000675304	19.7297
chr1	121371707	1.7e-05	0.00067622	-19.3703
chr12	16841153	1.7e-05	0.000677136	-21.4686
chr9	56264775	1.73e-05	0.000678053	-12.715
chr9	58841853	1.74e-05	0.000678969	26.23
chr11	96348801	1.75e-05	0.000679885	10.3121
chrX	170005094	1.75e-05	0.000680802	-18.2466
chr1	154729514	1.76e-05	0.000681718	-24.0182
chr11	57973743	1.76e-05	0.000682634	27.3288
chr18	69594487	1.76e-05	0.000683551	-7.58929
chr14	41053465	1.76e-05	0.000684467	-17.2384
chr11	119052022	1.77e-05	0.000685383	-17.6471
chr10	96406400	1.77e-05	0.000686299	22.4374
chr6	118454318	1.77e-05	0.000687216	-20.0919
chr11	109610341	1.78e-05	0.000688132	23.1951
chr8	39010154	1.78e-05	0.000689048	-17.6538
chr10	116113416	1.79e-05	0.000690881	-10.4657
chr1	181316766	1.79e-05	0.000691797	-21.6582
chr3	88536699	1.79e-05	0.000692713	28.0799
chr9	62421305	1.8e-05	0.00069363	32.0599
chr8	19784495	1.8e-05	0.000694546	21.6727
chr2	68118223	1.8e-05	0.000695462	19.4682
chr10	77114609	1.8e-05	0.000696379	11.9988
chr3	79285065	1.81e-05	0.000697295	-12.2682
chrX	137570139	1.81e-05	0.000698211	39.9554
chr1	155743355	1.81e-05	0.000699127	9.80392
chr3	14971924	1.82e-05	0.000700044	-11.3403
chr15	85615292	1.82e-05	0.00070096	40.4628
chr17	6451949	1.82e-05	0.000701876	20.9402
chr10	68283372	1.82e-05	0.000702793	14.9809
chr1	171109860	1.82e-05	0.000703709	28.3515
chr4	133670286	1.82e-05	0.000704625	22.2398
chr13	94870854	1.82e-05	0.000705541	22.1816
chr13	89539363	1.83e-05	0.000706458	11.828
chr6	23253222	1.83e-05	0.000707374	10.378
chr6	47835433	1.83e-05	0.00070829	12.715
chr2	154190911	1.83e-05	0.000709207	16.129
chr1	184883848	1.83e-05	0.000710123	23.0662
chr12	24252096	1.85e-05	0.000711039	7.38306
chr11	115478514	1.87e-05	0.000711955	-17.8488
chr8	57431216	1.87e-05	0.000712872	-23.381
chr5	146818841	1.88e-05	0.000713788	-20.5509
chr8	110619482	1.89e-05	0.000714704	-18.3635
chr2	30941802	1.89e-05	0.000715621	16.4921
chr8	90346465	1.89e-05	0.000716537	19.1063
chr2	27017669	1.9e-05	0.000717453	-17.7985
chr7	126175530	1.9e-05	0.000718369	-17.3712
chr7	80853533	1.9e-05	0.000719286	-11.9048
chr15	88978530	1.92e-05	0.000720202	25.2657
chr19	3326741	1.94e-05	0.000721118	19.5568
chr5	110429442	1.94e-05	0.000722035	19.0483
chr17	47958610	1.95e-05	0.000722951	21.2778
chr2	3286399	1.96e-05	0.000723867	21.2478
chr4	82399854	1.96e-05	0.000724783	21.7697
chr12	84570978	1.96e-05	0.0007257	-25.8322
chr4	150188271	1.97e-05	0.000726616	30.3951
chr11	88600791	1.97e-05	0.000727532	17.2405
chr1	184827625	1.98e-05	0.000728449	26.2693
chr11	69414115	1.99e-05	0.000730281	25.6173
chr2	173586307	1.99e-05	0.000731197	7.5705
chr8	57431237	1.99e-05	0.000732114	-21.9144
chr11	76857499	2.01e-05	0.00073303	-30.3811
chr11	84797846	2.01e-05	0.000733946	-25.2281
chr11	117308977	2.01e-05	0.000734863	-34.8036
chr1	182461107	2.01e-05	0.000735779	27.7501
chr17	39844651	2.02e-05	0.000736695	5.58641
chr3	99140212	2.02e-05	0.000737611	10.5322
chr6	139014838	2.03e-05	0.000738528	18.8362
chr18	64341404	2.03e-05	0.000739444	15.1873
chr10	127068592	2.03e-05	0.00074036	-15.1843
chr5	24959014	2.04e-05	0.000742193	17.1654
chr16	9526851	2.05e-05	0.000743109	29.9499
chr8	105882074	2.06e-05	0.000744025	16.8525
chr10	4339191	2.06e-05	0.000744942	20.7788
chr18	69351933	2.06e-05	0.000745858	24.1418
chr12	40199391	2.09e-05	0.000746774	-17.8862
chr7	80667345	2.1e-05	0.000747691	-19.8729
chr6	28163116	2.11e-05	0.000748607	10.0671
chr3	96846256	2.11e-05	0.000749523	20.8062
chr7	47072885	2.12e-05	0.00075044	-38.6068
chr2	31950356	2.12e-05	0.000751356	6.92308
chr17	25874104	2.13e-05	0.000752272	-29.8266
chrX	170004255	2.14e-05	0.000753188	-22.0393
chr11	4267663	2.14e-05	0.000754105	25.6699
chr8	127191762	2.15e-05	0.000755021	-18.3167
chr19	30119299	2.15e-05	0.000755937	17.0598
chr4	86672567	2.15e-05	0.000756854	10.2857
chr13	20038788	2.15e-05	0.00075777	-25.915
chr7	131842989	2.16e-05	0.000758686	12.0968
chr7	90047173	2.16e-05	0.000759602	6.60793
chr9	63720984	2.16e-05	0.000760519	-26.2385
chr17	36111957	2.17e-05	0.000761435	-10
chrX	18254823	2.17e-05	0.000762351	-16.6132
chr8	114130865	2.17e-05	0.000763268	6.24294
chr7	59863656	2.17e-05	0.000764184	18.264
chr11	110369619	2.19e-05	0.0007651	28.9715
chr1	88261713	2.19e-05	0.000766016	-10.806
chr6	36794742	2.19e-05	0.000766933	13.799
chr2	70559701	2.19e-05	0.000767849	24.4369
chr4	46855469	2.19e-05	0.000768765	30.1539
chr11	104001539	2.2e-05	0.000769682	-24.8235
chr8	108623899	2.2e-05	0.000770598	26.3873
chr11	95915025	2.2e-05	0.000771514	9.16667
chr3	97929017	2.2e-05	0.00077243	-17.0802
chr18	11894468	2.21e-05	0.000773347	-26.6159
chr2	71243156	2.21e-05	0.000774263	20.1554
chr13	102655866	2.22e-05	0.000776096	24.941
chr3	120858140	2.22e-05	0.000777012	-20.9712
chr4	97810604	2.23e-05	0.000777928	21.6928
chr7	51987184	2.23e-05	0.000778844	18.3891
chr2	26350361	2.24e-05	0.000779761	-16.9811
chr15	6409054	2.24e-05	0.000780677	9.18367
chr5	33430441	2.24e-05	0.000781593	23.7772
chr17	49061364	2.25e-05	0.00078251	-22.5974
chr2	34644969	2.25e-05	0.000783426	-27.908
chr4	155342255	2.25e-05	0.000784342	-17.0406
chr3	96601935	2.25e-05	0.000785258	8.16271
chr1	134165060	2.25e-05	0.000786175	-8.79791
chr11	68673256	2.26e-05	0.000787091	-15.3846
chr19	8723979	2.26e-05	0.000788007	6.97674
chr7	6435529	2.27e-05	0.000788924	-24.6102
chr6	48024719	2.29e-05	0.00078984	33.2963
chr10	93454728	2.29e-05	0.000790756	-29.9478
chr10	4304843	2.29e-05	0.000791672	28.1406
chr4	82536990	2.31e-05	0.000792589	26.8091
chr13	98016033	2.31e-05	0.000793505	27.8694
chr11	4299182	2.31e-05	0.000794421	33.8517
chr11	3132058	2.33e-05	0.000795338	8.00735
chr18	46279722	2.33e-05	0.000796254	6.84498
chr2	134779892	2.34e-05	0.00079717	-20.631
chr12	86776119	2.36e-05	0.000798086	33.0069
chr6	38326925	2.37e-05	0.000799003	19.7226
chr16	4413609	2.38e-05	0.000799919	-30.2273
chr10	4304821	2.39e-05	0.000800835	25.0109
chr19	17359842	2.41e-05	0.000801752	-17.7807
chr2	153549078	2.42e-05	0.000802668	-28.5491
chr12	8334055	2.42e-05	0.000803584	-26.3606
chr13	63272665	2.42e-05	0.0008045	16.5079
chr19	34826117	2.42e-05	0.000805417	35.3739
chr2	71956041	2.42e-05	0.000806333	-18.3117
chr14	50930001	2.43e-05	0.000807249	-22.3183
chr10	8240710	2.44e-05	0.000808166	-22.8189
chr5	74094162	2.45e-05	0.000809082	12.2325
chr14	25843024	2.45e-05	0.000809998	23.1137
chr1	88230842	2.47e-05	0.000810914	6.70737
chr16	91662612	2.47e-05	0.000811831	-29.9917
chr16	55892314	2.48e-05	0.000812747	16.5149
chr17	51986421	2.5e-05	0.000813663	-36.6966
chr13	58273105	2.5e-05	0.00081458	12.6222
chr8	126988682	2.51e-05	0.000815496	13.7109
chr2	18049559	2.53e-05	0.000816412	24.8092
chr4	106778320	2.54e-05	0.000817328	27.1004
chr8	54153337	2.54e-05	0.000818245	-17.4049
chr19	6408235	2.54e-05	0.000819161	17.6443
chr3	130730428	2.55e-05	0.000820077	9.43396
chr2	171052108	2.55e-05	0.000820994	-22.2559
chr8	121608074	2.55e-05	0.00082191	-9.57698
chrX	159640061	2.56e-05	0.000822826	-27.5834
chr6	55336809	2.57e-05	0.000823743	20.5479
chr4	145347817	2.59e-05	0.000824659	-14.6215
chr13	3373469	2.6e-05	0.000825575	6.60429
chr8	35406241	2.6e-05	0.000826491	-13.4615
chr6	122763942	2.61e-05	0.000827408	-13.1003
chr3	58410456	2.62e-05	0.000828324	11.6788
chr3	86013923	2.63e-05	0.00082924	17.6471
chr6	8649003	2.64e-05	0.000830157	23.0297
chr18	20557827	2.64e-05	0.000831073	13.422
chr10	80051251	2.65e-05	0.000831989	25.9431
chr15	57724256	2.66e-05	0.000832905	-15.4535
chr11	61364143	2.66e-05	0.000833822	14.4444
chr11	6894215	2.66e-05	0.000834738	17.8193
chr7	44499953	2.67e-05	0.000835654	19.6154
chr11	90220241	2.68e-05	0.000836571	-23.2819
chr14	5879521	2.68e-05	0.000837487	5.35323
chr19	43676305	2.69e-05	0.000838403	-5.98469
chr1	86059012	2.7e-05	0.000839319	23.9915
chr14	122230022	2.71e-05	0.000840236	13.5208
chr13	25144360	2.72e-05	0.000841152	-22.3193
chr6	108326811	2.72e-05	0.000842068	26.1001
chr18	68475154	2.73e-05	0.000842985	9.2437
chr17	34611669	2.73e-05	0.000843901	-30.5754
chr4	125196402	2.73e-05	0.000844817	28.7303
chr9	40390811	2.74e-05	0.000845733	-24.8227
chr12	73104001	2.74e-05	0.00084665	11.7188
chr8	3630850	2.74e-05	0.000847566	-10.119
chr9	105884640	2.74e-05	0.000848482	-17.3577
chr11	87445375	2.76e-05	0.000849399	24.4911
chr6	134981165	2.76e-05	0.000850315	32.9412
chr2	25095257	2.78e-05	0.000851231	27.7165
chr8	80823209	2.79e-05	0.000852147	-14.2821
chr19	9216621	2.8e-05	0.000853064	-21.1151
chr5	114708885	2.8e-05	0.00085398	19.3664
chr1	161918894	2.8e-05	0.000854896	17.7273
chr11	117152861	2.8e-05	0.000855813	-17.6755
chr10	78326480	2.82e-05	0.000856729	22.2818
chr14	7658142	2.83e-05	0.000857645	5.43478
chr9	57941815	2.83e-05	0.000858561	-17.4963
chr18	14607860	2.83e-05	0.000859478	14.4144
chr11	109363202	2.84e-05	0.00086131	15.5172
chr19	25392545	2.84e-05	0.000862227	14.4115
chr17	28179658	2.84e-05	0.000863143	-23.0769
chr7	145285744	2.85e-05	0.000864059	11.6008
chr11	99118030	2.86e-05	0.000864975	21.1529
chr15	55877544	2.87e-05	0.000865892	-23.8636
chr3	96674515	2.87e-05	0.000866808	33.1405
chr6	137441103	2.88e-05	0.000867724	14.192
chr6	97208556	2.89e-05	0.000868641	22.6696
chr18	65593092	2.89e-05	0.000869557	39.2689
chr2	180333695	2.89e-05	0.000870473	18.4326
chr19	17359855	2.89e-05	0.000871389	-14.0685
chr10	129189479	2.9e-05	0.000872306	-17.9631
chr8	121599192	2.9e-05	0.000873222	-16.0172
chr11	117974772	2.91e-05	0.000874138	20.0698
chr1	120605177	2.91e-05	0.000875055	23.4402
chrX	169987615	2.91e-05	0.000875971	-19.1106
chr10	115248441	2.91e-05	0.000876887	26.2093
chr15	79126935	2.92e-05	0.000877803	-17.3913
chr15	49121406	2.92e-05	0.00087872	-13.4743
chr4	97779680	2.92e-05	0.000879636	16.1364
chr11	96969396	2.93e-05	0.000880552	22.5275
chr18	12270200	2.94e-05	0.000881469	-20.3399
chr2	94231432	2.94e-05	0.000882385	21.1089
chr10	116302176	2.95e-05	0.000883301	25.4297
chr10	51433399	2.97e-05	0.000884217	8
chr9	18779482	2.98e-05	0.000885134	-23.9048
chr13	24978216	2.98e-05	0.00088605	-17.7257
chr4	134963473	2.99e-05	0.000886966	-29.9578
chr7	4672142	2.99e-05	0.000887883	27.3022
chr4	139630263	2.99e-05	0.000888799	-16.5344
chr14	121103616	3e-05	0.000889715	23.2943
chr10	111936014	3e-05	0.000890631	5.66667
chr8	106622988	3.01e-05	0.000891548	15.5054
chr2	104685413	3.01e-05	0.000892464	24.9267
chr6	48025275	3.02e-05	0.00089338	22.6945
chr11	117091940	3.02e-05	0.000894297	35.6567
chr11	26103622	3.02e-05	0.000895213	21.1818
chr6	31137752	3.03e-05	0.000896129	-27.9835
chr13	50322845	3.03e-05	0.000897046	18.3064
chr7	141215389	3.03e-05	0.000897962	-27.1062
chr5	21332652	3.04e-05	0.000898878	-13.6018
chr9	90264782	3.04e-05	0.000899794	18.122
chr1	180225911	3.04e-05	0.000900711	14.1369
chr18	84092024	3.04e-05	0.000901627	13.5648
chr10	127228655	3.06e-05	0.000902543	-19.2332
chr15	99890885	3.07e-05	0.00090346	24.1357
chr7	49274319	3.07e-05	0.000904376	-25.6364
chr5	5708878	3.08e-05	0.000905292	9.80392
chr18	64982287	3.08e-05	0.000906208	-12.9407
chr15	101588429	3.08e-05	0.000907125	-18.6902
chr12	57543681	3.09e-05	0.000908041	11.7477
chr2	32150571	3.09e-05	0.000908957	-24.1141
chr9	44672788	3.1e-05	0.000909874	6.66667
chr12	69228573	3.11e-05	0.00091079	-20.8653
chr6	90820076	3.13e-05	0.000912622	-22.6923
chr16	31359359	3.13e-05	0.000913539	31.9724
chr8	108867538	3.13e-05	0.000914455	35
chr11	76309181	3.14e-05	0.000915371	21.111
chr2	116899844	3.14e-05	0.000916288	-21.7978
chr11	45201206	3.14e-05	0.000917204	21.0074
chr5	129287602	3.14e-05	0.00091812	30.5556
chr6	83761857	3.14e-05	0.000919036	19.9068
chr17	34193036	3.15e-05	0.000919953	25.6112
chrX	12840036	3.16e-05	0.000920869	-20.5619
chr1	178496921	3.16e-05	0.000921785	-33.8127
chr2	10727389	3.17e-05	0.000922702	25.2762
chr5	116006955	3.18e-05	0.000923618	-16.9485
chr17	85930662	3.18e-05	0.000924534	18.5051
chr11	114852949	3.18e-05	0.00092545	25.9235
chr15	62038523	3.19e-05	0.000926367	-27.6891
chr5	127234844	3.2e-05	0.000927283	21.0329
chr4	117288568	3.21e-05	0.000928199	-20.1343
chr1	33720588	3.21e-05	0.000929116	6.13497
chr1	182658001	3.21e-05	0.000930032	12.0208
chr10	58232188	3.22e-05	0.000930948	-8.4787
chr3	58524257	3.24e-05	0.000931864	18.6915
chr19	44312318	3.24e-05	0.000932781	-22.3467
chr5	34326768	3.25e-05	0.000933697	36.6557
chr17	64099214	3.25e-05	0.000934613	30.3777
chr14	57825905	3.26e-05	0.00093553	7.57576
chr10	69981803	3.26e-05	0.000936446	13.6246
chr19	4786035	3.26e-05	0.000937362	17.4229
chr6	143834472	3.27e-05	0.000938278	-6.57302
chrX	169994095	3.27e-05	0.000939195	-20.1821
chr6	34778385	3.27e-05	0.000940111	23.5628
chr5	124869143	3.27e-05	0.000941027	7.25753
chr9	118915324	3.27e-05	0.000941944	17.3537
chr9	74848411	3.29e-05	0.00094286	21.6667
chr10	25458858	3.29e-05	0.000943776	-18.9092
chr19	47269871	3.29e-05	0.000944692	-28.8946
chr16	77472563	3.3e-05	0.000945609	11.5327
chr7	30558234	3.31e-05	0.000946525	-31.2693
chr4	44953740	3.31e-05	0.000947441	-10.7313
chr5	51853972	3.32e-05	0.000948358	-28.1816
chr9	73130349	3.32e-05	0.000949274	-11.6865
chr6	24606696	3.33e-05	0.00095019	-18.0923
chr3	129591944	3.33e-05	0.000951106	8.96552
chr9	107323847	3.33e-05	0.000952023	16.2047
chr10	53299129	3.34e-05	0.000952939	-13.4328
chr13	92987183	3.35e-05	0.000953855	27.74
chr15	97589898	3.36e-05	0.000954772	16.0542
chr13	56208446	3.37e-05	0.000955688	23.7255
chr16	62807709	3.38e-05	0.000956604	29.6461
chr8	36187301	3.38e-05	0.00095752	17.4611
chr2	180657743	3.38e-05	0.000958437	-14.9143
chr5	32930888	3.38e-05	0.000959353	-11.5927
chr10	69321644	3.39e-05	0.000960269	17.7061
chr16	55822856	3.39e-05	0.000961186	22.6165
chr15	27747980	3.39e-05	0.000963018	16.2162
chr11	3488864	3.4e-05	0.000963934	-19.0476
chr8	95058970	3.43e-05	0.000964851	-26.5972
chr16	26582596	3.43e-05	0.000965767	-14.3744
chr7	36694462	3.44e-05	0.000966683	16.1564
chr1	185843604	3.44e-05	0.0009676	13.1035
chr10	99441408	3.45e-05	0.000968516	19.8801
chr2	38472073	3.45e-05	0.000969432	-21.8205
chr1	121527697	3.46e-05	0.000970349	20.4066
chr7	90060735	3.47e-05	0.000971265	-26.9048
chr4	120667536	3.48e-05	0.000972181	16.9355
chr8	70759698	3.48e-05	0.000973097	34.5238
chr12	23634607	3.48e-05	0.000974014	32.6628
chr9	122725608	3.48e-05	0.00097493	21.8425
chr18	12440514	3.48e-05	0.000975846	-12.9753
chr18	36516360	3.48e-05	0.000976763	27.7852
chr3	145365509	3.49e-05	0.000977679	22.0845
chr8	77630157	3.5e-05	0.000978595	19.1954
chr19	18671973	3.5e-05	0.000979511	11.6719
chr14	20794906	3.5e-05	0.000980428	34.4406
chr19	34850151	3.5e-05	0.000981344	17.6697
chr16	20322367	3.5e-05	0.00098226	-14.4169
chrX	140529234	3.51e-05	0.000983177	-20.6609
chr17	46729031	3.51e-05	0.000984093	11.1111
chr17	35219626	3.51e-05	0.000985009	-28.1758
chr17	27317542	3.52e-05	0.000985925	32.6475
chr5	124552268	3.53e-05	0.000986842	13.4651
chr14	4416239	3.53e-05	0.000987758	7.2354
chr1	79786850	3.54e-05	0.000988674	21.2137
chr4	133670250	3.54e-05	0.000989591	24.7807
chr19	41851166	3.54e-05	0.000990507	24.7807
chr4	145677071	3.55e-05	0.000991423	14.4231
chr8	120416535	3.56e-05	0.000992339	27.2443
chr13	40728121	3.56e-05	0.000993256	9.07502
chr13	41218513	3.56e-05	0.000994172	21.7514
chr3	65435429	3.57e-05	0.000995088	16.1452
chr15	81846003	3.57e-05	0.000996005	31.942
chr13	63918397	3.57e-05	0.000996921	-18.8847
chr19	30167420	3.58e-05	0.000997837	11.8472
chr3	80803805	3.59e-05	0.000998753	-25.8503
chr9	56867247	3.59e-05	0.00099967	-22.4224
chr9	92603710	3.59e-05	0.00100059	19.0335
chr8	87957297	3.59e-05	0.0010015	-13.7989
chr9	49483970	3.6e-05	0.00100242	14.2362
chr9	50500917	3.62e-05	0.00100333	-22.9908
chr11	81370440	3.64e-05	0.00100425	27.5576
chr2	74654183	3.64e-05	0.00100517	8.73016
chr5	126754513	3.65e-05	0.00100608	10.7977
chr18	34456434	3.66e-05	0.001007	-16.1883
chr7	137455960	3.66e-05	0.00100792	19.1673
chr4	59878749	3.66e-05	0.00100883	16.6103
chr19	24171019	3.67e-05	0.00100975	10.8929
chr15	58907032	3.67e-05	0.00101067	-21.8085
chr2	171043604	3.68e-05	0.00101158	8.02758
chr3	96402235	3.68e-05	0.0010125	15.3846
chr11	96349862	3.68e-05	0.00101341	18.3513
chr7	7005414	3.69e-05	0.00101433	21.8616
chr8	36005227	3.7e-05	0.00101525	-11.6215
chr17	28532133	3.71e-05	0.00101616	14.6667
chr16	22578046	3.71e-05	0.00101708	-18.7917
chr1	37540143	3.71e-05	0.001018	-19.3632
chr9	96845255	3.71e-05	0.00101891	-25.1804
chr17	34139909	3.72e-05	0.00101983	18.0359
chr1	39654781	3.76e-05	0.00102074	17.5824
chr1	9699369	3.76e-05	0.00102166	13.0955
chr11	60036668	3.77e-05	0.00102258	28.2766
chr1	175537265	3.78e-05	0.00102349	20.6156
chr7	99536238	3.78e-05	0.00102441	-12.0269
chr4	135381657	3.78e-05	0.00102533	15.4639
chr9	72274627	3.79e-05	0.00102624	11.6357
chr7	25240737	3.79e-05	0.00102716	-23.583
chr5	91861784	3.8e-05	0.00102808	-24.4981
chr4	3737658	3.81e-05	0.00102899	23.8095
chr5	150257839	3.81e-05	0.00102991	16.791
chr5	116158335	3.81e-05	0.00103082	27.4363
chr5	34524160	3.81e-05	0.00103174	14.5833
chr14	48538356	3.81e-05	0.00103266	25.8912
chr9	109902439	3.82e-05	0.00103357	21.5628
chr4	106615838	3.82e-05	0.00103449	-24.8675
chrX	150588735	3.83e-05	0.00103541	25.2193
chr13	56616249	3.85e-05	0.00103632	34.1161
chr8	85699354	3.86e-05	0.00103724	5.11364
chr3	88511765	3.86e-05	0.00103815	-32.0433
chr11	80081999	3.86e-05	0.00103907	-13.3789
chr19	58819069	3.87e-05	0.00103999	-25.0166
chr5	75980342	3.88e-05	0.0010409	-15.5158
chr10	20349890	3.89e-05	0.00104182	-16.4362
chr11	102777653	3.89e-05	0.00104273	-13.5417
chr14	20766245	3.89e-05	0.00104365	22.2408
chr17	56423113	3.89e-05	0.00104457	-11.5827
chr6	85916657	3.9e-05	0.00104548	21.1602
chr11	19016099	3.91e-05	0.0010464	18.5013
chr2	69861072	3.92e-05	0.00104732	-22.5938
chr8	120490180	3.93e-05	0.00104823	-23.6514
chr3	52046183	3.95e-05	0.00104915	-11.3821
chr3	37350470	3.95e-05	0.00105007	12.3111
chr3	137968419	3.95e-05	0.00105098	-6.21118
chr14	8218855	3.96e-05	0.0010519	28.096
chr3	122510405	3.97e-05	0.00105281	16.5037
chr2	74703101	3.98e-05	0.00105373	16.3902
chr11	95521250	3.98e-05	0.00105465	8.6665
chr7	130605517	3.99e-05	0.00105556	-19.1506
chr14	98414564	4e-05	0.00105648	20.0355
chr2	115852899	4.01e-05	0.0010574	19.5122
chr8	84039489	4.01e-05	0.00105831	-28.1364
chr16	38048205	4.01e-05	0.00105923	-18.2765
chr13	24762283	4.02e-05	0.00106014	23.4462
chr9	60813804	4.02e-05	0.00106106	23.651
chr12	51119131	4.03e-05	0.00106198	31.1266
chr12	69516496	4.03e-05	0.00106289	-22.7695
chr17	30963189	4.04e-05	0.00106381	29.4803
chr17	35759068	4.05e-05	0.00106473	-35.9853
chr11	84585858	4.05e-05	0.00106564	40.2592
chr4	8854883	4.06e-05	0.00106656	15.6863
chr17	23540597	4.06e-05	0.00106748	23.4979
chr10	23894857	4.06e-05	0.00106839	21.2593
chr1	127207111	4.07e-05	0.00106931	-17.9236
chr11	88070603	4.07e-05	0.00107022	-15.9214
chr2	33730086	4.08e-05	0.00107114	22.8618
chr16	91271517	4.08e-05	0.00107206	5.44086
chrX	73654379	4.09e-05	0.00107297	22.9091
chr6	22340034	4.09e-05	0.00107389	-16.2678
chr18	68710110	4.1e-05	0.00107481	-12.684
chr9	99164755	4.1e-05	0.00107572	20.2598
chr3	86780163	4.1e-05	0.00107664	-19.5652
chr7	45008188	4.1e-05	0.00107755	-13.1148
chr4	119045047	4.11e-05	0.00107847	31.4518
chr10	127516804	4.11e-05	0.00107939	27.2727
chr19	25198403	4.12e-05	0.0010803	16.7916
chr10	75833088	4.12e-05	0.00108122	17.4038
chr5	136773839	4.12e-05	0.00108214	36.701
chr6	61301927	4.12e-05	0.00108305	-12.6177
chr12	20920498	4.14e-05	0.00108397	10.2302
chr18	37722124	4.14e-05	0.00108488	-22.458
chr6	120301180	4.15e-05	0.0010858	-16.7897
chrX	49470552	4.15e-05	0.00108672	-31.4706
chr11	70608310	4.16e-05	0.00108763	-17.3382
chr1	165459109	4.16e-05	0.00108855	-19.2014
chr2	158386197	4.16e-05	0.00108947	20.7363
chr2	32704418	4.17e-05	0.00109038	28.3557
chr8	125020458	4.19e-05	0.0010913	-11.5765
chr5	147191106	4.19e-05	0.00109221	16.6667
chr12	21378268	4.2e-05	0.00109313	-11.7571
chr7	7300534	4.2e-05	0.00109405	-10.0468
chr13	98534560	4.2e-05	0.00109496	18.4439
chr2	119669248	4.21e-05	0.00109588	5.45068
chr10	30768477	4.23e-05	0.0010968	19.453
chr3	84324995	4.23e-05	0.00109771	26.6259
chr19	6940359	4.23e-05	0.00109863	23.4983
chr14	55758565	4.24e-05	0.00109954	15.9574
chr6	31212707	4.25e-05	0.00110046	-28.8618
chr13	64275460	4.27e-05	0.00110138	11.237
chr2	173585999	4.27e-05	0.00110229	9.83041
chr7	137461708	4.27e-05	0.00110321	25.0054
chr18	46550153	4.28e-05	0.00110413	-14.8649
chr8	117252886	4.28e-05	0.00110504	-11.7992
chr2	32417792	4.29e-05	0.00110596	-22.0812
chr5	63819720	4.29e-05	0.00110688	-20.5262
chr8	84913347	4.29e-05	0.00110779	22.4701
chr8	84197452	4.3e-05	0.00110871	8.73786
chr10	50895402	4.3e-05	0.00110962	15.7143
chr4	136249926	4.3e-05	0.00111054	32.8641
chr9	65579164	4.32e-05	0.00111146	-32.4201
chrX	9223118	4.32e-05	0.00111237	-19.6463
chr19	44363498	4.33e-05	0.00111329	-11.7307
chr2	164824212	4.33e-05	0.00111421	13.4681
chr14	69191125	4.34e-05	0.00111512	7.14286
chr12	18388155	4.34e-05	0.00111604	-14.864
chr18	32937807	4.34e-05	0.00111695	-12.1989
chr5	122380061	4.35e-05	0.00111787	-13.1879
chr12	21898803	4.36e-05	0.00111879	19.7795
chr8	119617509	4.37e-05	0.0011197	-9.7497
chr18	42401486	4.37e-05	0.00112062	17.0732
chr12	32824759	4.37e-05	0.00112245	38
chr11	117160963	4.37e-05	0.00112337	-21.6147
chr9	22076234	4.37e-05	0.00112429	15.7407
chr10	79643028	4.37e-05	0.0011252	16.9319
chr3	108382498	4.38e-05	0.00112612	-17.2651
chr1	59686803	4.38e-05	0.00112703	31.0634
chr1	182974984	4.39e-05	0.00112795	14.7776
chr4	133004171	4.39e-05	0.00112887	9.74026
chr8	116345162	4.39e-05	0.00112978	15.0943
chr10	80299717	4.4e-05	0.0011307	-18.2386
chr9	32542465	4.4e-05	0.00113162	10.1124
chr18	64345594	4.4e-05	0.00113253	20.0657
chr13	58809603	4.41e-05	0.00113345	14.6393
chr1	131052989	4.41e-05	0.00113436	-22.2158
chr19	20363255	4.41e-05	0.00113528	19.4697
chr9	14451478	4.42e-05	0.0011362	27.0815
chr2	75939070	4.42e-05	0.00113711	18.407
chr13	44709424	4.43e-05	0.00113803	-22.6959
chr11	19203703	4.43e-05	0.00113894	13.441
chr8	71668316	4.44e-05	0.00113986	-19.6721
chr15	76250287	4.45e-05	0.00114078	-25.6543
chr10	39107043	4.45e-05	0.00114169	20.227
chr14	60739845	4.45e-05	0.00114261	-35.1421
chr10	59813257	4.45e-05	0.00114353	29.9771
chr7	80435845	4.46e-05	0.00114444	-12.5387
chr5	45496903	4.46e-05	0.00114536	-27.204
chr8	123762498	4.47e-05	0.00114628	-24.4871
chr14	30825298	4.49e-05	0.00114719	-15.0401
chr5	149313235	4.49e-05	0.00114811	-17.1645
chr18	13032366	4.49e-05	0.00114902	23.0017
chr14	32889266	4.5e-05	0.00114994	22.1562
chr11	57829472	4.51e-05	0.00115086	24.6341
chr13	51564663	4.52e-05	0.00115177	-23.705
chr2	11683198	4.52e-05	0.00115269	-34.7962
chrX	99819583	4.52e-05	0.00115361	21.3536
chr12	54004900	4.52e-05	0.00115452	17.5929
chr15	101223952	4.53e-05	0.00115544	-7.04375
chr2	72202511	4.53e-05	0.00115635	-22.3314
chr3	103737710	4.56e-05	0.00115727	15.1322
chr10	119610693	4.57e-05	0.00115819	-15.4636
chr1	72726032	4.57e-05	0.0011591	14.4442
chr9	32168197	4.58e-05	0.00116002	22.1514
chr8	128357998	4.58e-05	0.00116094	9.34579
chr9	55026447	4.59e-05	0.00116185	12.1212
chr17	74508097	4.59e-05	0.00116277	-26.5909
chr10	130470320	4.61e-05	0.00116369	-7.7136
chr2	173300998	4.62e-05	0.0011646	-23.7959
chr1	165660922	4.64e-05	0.00116552	5.46448
chr18	25753475	4.64e-05	0.00116643	5.20231
chr12	75280553	4.65e-05	0.00116735	-14.5844
chr14	122468508	4.66e-05	0.00116827	22.6732
chr18	61536177	4.66e-05	0.00116918	5.84416
chr10	71197805	4.67e-05	0.0011701	-26.6981
chr1	165461736	4.69e-05	0.00117102	10.2063
chr5	124010279	4.7e-05	0.00117193	-18.2562
chr2	157649236	4.7e-05	0.00117285	-19.5831
chr7	19064343	4.7e-05	0.00117376	-20.9138
chr12	91683860	4.71e-05	0.00117468	26.5138
chr13	64025132	4.71e-05	0.0011756	9.81595
chr16	26368304	4.72e-05	0.00117651	13.4434
chr9	18098121	4.72e-05	0.00117743	9.31677
chr7	46650303	4.72e-05	0.00117835	16.8827
chr5	46444011	4.72e-05	0.00117926	5.88235
chr7	80926454	4.72e-05	0.00118018	18.2139
chr13	3361416	4.73e-05	0.0011811	26.5385
chr18	11051665	4.74e-05	0.00118201	12.3876
chr17	39843860	4.75e-05	0.00118293	5.04577
chr19	42706991	4.75e-05	0.00118384	16.7992
chr13	28866822	4.75e-05	0.00118476	8.05998
chr6	48024639	4.75e-05	0.00118568	29.3275
chrX	60026859	4.75e-05	0.00118659	-15.9338
chr8	61604172	4.75e-05	0.00118751	-12.9032
chr5	142903922	4.75e-05	0.00118842	-30.2706
chr3	68580316	4.76e-05	0.00118934	-17.0174
chr7	30465786	4.77e-05	0.00119026	21.7803
chr9	55546371	4.77e-05	0.00119117	13.8462
chr17	39844321	4.78e-05	0.00119209	6.69195
chr9	114024707	4.79e-05	0.00119301	14.0183
chr3	89136555	4.79e-05	0.00119392	21.6444
chr10	21082806	4.81e-05	0.00119484	27.445
chr7	128270808	4.81e-05	0.00119575	20.3344
chr7	98002748	4.84e-05	0.00119667	-6.97674
chr7	19156164	4.84e-05	0.00119759	-18.6524
chr2	146646844	4.85e-05	0.0011985	22.1681
chr7	45856776	4.87e-05	0.00119942	18.75
chr16	97762940	4.88e-05	0.00120034	18.1804
chr13	9061971	4.88e-05	0.00120125	-10.2558
chr8	13672261	4.88e-05	0.00120217	-11.0938
chr17	85611794	4.89e-05	0.00120309	-18.2667
chr13	63151431	4.9e-05	0.001204	16.7705
chr18	5593833	4.9e-05	0.00120492	9.31931
chr11	48873877	4.9e-05	0.00120583	-16.5423
chr15	3994996	4.9e-05	0.00120675	-14.3942
chr1	120605219	4.91e-05	0.00120767	24.6969
chr4	82399858	4.92e-05	0.00120858	21.4815
chr11	75254864	4.93e-05	0.0012095	-26.0827
chr9	115034147	4.94e-05	0.00121042	16.8358
chr17	84182365	4.94e-05	0.00121133	32.2917
chr1	135181585	4.94e-05	0.00121225	11.8145
chr11	116337636	4.94e-05	0.00121408	9.50226
chr4	136538269	4.95e-05	0.001215	17.136
chr3	83271081	4.96e-05	0.00121591	-11.4388
chrX	134600997	4.96e-05	0.00121683	-19.2308
chr4	3834801	4.96e-05	0.00121775	6.53947
chr4	154347950	4.96e-05	0.00121866	-39.8076
chrX	98619222	4.97e-05	0.00121958	-14.7587
chr14	122106440	4.99e-05	0.0012205	-11.5348
chr18	64344196	5.01e-05	0.00122141	19.095
chr18	67846837	5.01e-05	0.00122233	-22.5439
chr4	124700074	5.02e-05	0.00122324	35.1478
chr12	27391012	5.03e-05	0.00122416	9.22531
chr11	109471480	5.04e-05	0.00122508	-19.3775
chr13	58521901	5.04e-05	0.00122599	20.7617
chr1	64735131	5.05e-05	0.00122691	17.825
chr5	149279575	5.05e-05	0.00122783	18.6534
chr16	4414251	5.05e-05	0.00122874	-19.1445
chr13	102866068	5.06e-05	0.00122966	26.9737
chr5	36742793	5.06e-05	0.00123057	13.9957
chr10	91177458	5.06e-05	0.00123241	13.7371
chrX	169987049	5.08e-05	0.00123332	-23.6979
chr3	82144140	5.1e-05	0.00123424	-15.6873
chr13	13955446	5.11e-05	0.00123516	-7.52131
chr19	47936805	5.14e-05	0.00123607	-17.7436
chr3	60570285	5.15e-05	0.00123699	-20.7126
chr15	90347060	5.15e-05	0.0012379	18.6066
chr13	68168092	5.16e-05	0.00123882	-21.5805
chr11	90391570	5.16e-05	0.00123974	13.6681
chr2	171426060	5.17e-05	0.00124065	5.27168
chr12	23009819	5.18e-05	0.00124157	-9.11925
chr17	53715871	5.18e-05	0.00124249	9.15033
chr10	15759253	5.21e-05	0.0012434	18.6172
chr3	65360589	5.22e-05	0.00124432	21.4106
chrX	108834056	5.23e-05	0.00124523	27.451
chr10	93536610	5.23e-05	0.00124615	8.34002
chr10	121585767	5.23e-05	0.00124707	-19.5527
chr10	85481509	5.24e-05	0.00124798	17.2464
chr18	40220743	5.25e-05	0.0012489	-14.8942
chr7	83896253	5.26e-05	0.00124982	-15.5067
chr11	96190340	5.26e-05	0.00125073	10.0982
chr17	56422771	5.26e-05	0.00125165	-13.4855
chr5	72558463	5.26e-05	0.00125256	-18.9306
chr8	106534565	5.28e-05	0.00125348	-31.0972
chr3	64030196	5.29e-05	0.0012544	14.4578
chr8	25255708	5.3e-05	0.00125531	-23.7456
chr2	23013280	5.31e-05	0.00125623	13.1164
chr12	84700052	5.32e-05	0.00125715	11.3636
chr3	121374066	5.32e-05	0.00125806	11.3912
chr19	31762927	5.34e-05	0.00125898	17.3052
chrX	21334852	5.34e-05	0.0012599	14.3036
chr10	75562578	5.35e-05	0.00126081	-7.55885
chr5	30830353	5.36e-05	0.00126173	-12.7495
chr5	135248945	5.37e-05	0.00126264	-13.7853
chr8	122462318	5.4e-05	0.00126356	-21.1605
chr1	184040389	5.4e-05	0.00126448	-18.4134
chr7	28607988	5.4e-05	0.00126539	17.5824
chr10	23796843	5.41e-05	0.00126631	6.29371
chr3	106684940	5.42e-05	0.00126723	10.7143
chr2	60673376	5.43e-05	0.00126814	20.8738
chr7	133113023	5.43e-05	0.00126906	13.6842
chr2	34907091	5.43e-05	0.00126998	-28.3689
chr7	30466103	5.43e-05	0.00127089	-36.325
chr11	23771385	5.45e-05	0.00127181	14.5455
chr1	36996422	5.45e-05	0.00127272	-26.2963
chr2	60414399	5.46e-05	0.00127364	29.7515
chr2	118881362	5.46e-05	0.00127456	9.43571
chr11	48873289	5.47e-05	0.00127547	5.7554
chr6	120714170	5.47e-05	0.00127639	-7.04914
chr8	119841255	5.48e-05	0.00127731	-25.182
chr5	76592264	5.51e-05	0.00127822	-17.5355
chr4	139630243	5.51e-05	0.00127914	-15.3551
chr5	96716096	5.52e-05	0.00128005	28.1061
chr5	111865155	5.53e-05	0.00128097	-28.7965
chrX	7763662	5.55e-05	0.00128189	22.3114
chr13	66418649	5.55e-05	0.0012828	-19.859
chr12	52395784	5.56e-05	0.00128372	-14.5915
chr13	113735716	5.57e-05	0.00128463	26.9527
chr8	46207835	5.57e-05	0.00128555	-22.5895
chr6	122664147	5.57e-05	0.00128647	23.6277
chr5	108669913	5.57e-05	0.00128738	-13.9496
chr1	120605144	5.57e-05	0.0012883	19.8361
chr13	99903987	5.58e-05	0.00128922	-27.8153
chr3	149274697	5.59e-05	0.00129013	25.9729
chr4	116788922	5.59e-05	0.00129105	-15.9976
chr13	51748376	5.6e-05	0.00129196	24.8649
chr12	110479444	5.6e-05	0.00129288	-29.1667
chr7	114740810	5.61e-05	0.0012938	36.4502
chr13	24697177	5.61e-05	0.00129471	24.0729
chr10	70190137	5.62e-05	0.00129563	12.8526
chr15	80630573	5.62e-05	0.00129655	27.3841
chr9	32168223	5.62e-05	0.00129746	21
chr7	71468135	5.63e-05	0.00129838	17.3159
chr2	130273474	5.63e-05	0.0012993	-7.7269
chr2	166143036	5.64e-05	0.00130021	32.0774
chr8	41155411	5.65e-05	0.00130113	12.6177
chr14	54414063	5.65e-05	0.00130204	35.6066
chr12	71627809	5.67e-05	0.00130296	-28.6384
chr16	5132696	5.69e-05	0.00130388	16.6667
chr2	167691414	5.69e-05	0.00130479	-27.3408
chr1	75379377	5.69e-05	0.00130571	-23.9515
chr4	34582294	5.7e-05	0.00130663	-30.7538
chr10	19443781	5.7e-05	0.00130754	13.4684
chr7	35203809	5.7e-05	0.00130846	-17.8234
chr2	174326631	5.7e-05	0.00130937	-24.9909
chr16	91219512	5.71e-05	0.00131029	35.3837
chr10	75882316	5.72e-05	0.00131121	26.2626
chr3	36467943	5.72e-05	0.00131212	-14.2709
chr16	89818457	5.73e-05	0.00131304	25.126
chr13	104037128	5.73e-05	0.00131396	18.8324
chr17	66322255	5.74e-05	0.00131487	15.1786
chr18	37447701	5.74e-05	0.00131579	-28.3333
chr19	32484871	5.74e-05	0.00131671	-12.5521
chr9	110131363	5.76e-05	0.00131762	-13.2435
chr7	120098130	5.76e-05	0.00131854	-10.3896
chr14	25454687	5.76e-05	0.00131945	-29.8729
chr2	154943503	5.77e-05	0.00132037	16.4866
chr6	22439869	5.77e-05	0.00132129	29.8168
chr12	86915118	5.78e-05	0.0013222	-20.0321
chr3	88536665	5.78e-05	0.00132312	19.9193
chr11	73136952	5.78e-05	0.00132404	-17.3271
chr15	99017652	5.78e-05	0.00132495	21.4828
chr17	25838344	5.79e-05	0.00132587	14.3795
chr12	9571320	5.79e-05	0.00132678	15.6863
chr17	87149839	5.79e-05	0.0013277	-17.3077
chr3	25676040	5.79e-05	0.00132862	5.05837
chr12	113023046	5.8e-05	0.00132953	16.6667
chr6	37396517	5.8e-05	0.00133045	11.215
chr8	119295550	5.8e-05	0.00133137	14.1026
chr15	64086075	5.81e-05	0.00133228	-11.6767
chr16	21692333	5.81e-05	0.0013332	32.9082
chr6	119418779	5.81e-05	0.00133412	34.0532
chr10	128378367	5.81e-05	0.00133503	-27.2372
chr2	25582375	5.81e-05	0.00133595	-16.0402
chr15	75728287	5.82e-05	0.00133686	18.9596
chr5	134422831	5.83e-05	0.00133778	9.35673
chr7	28932659	5.84e-05	0.0013387	-21.4418
chr12	85389235	5.84e-05	0.00133961	-9.10582
chr10	117678238	5.86e-05	0.00134053	21.0363
chr7	25783127	5.86e-05	0.00134144	35.119
chr17	25829647	5.87e-05	0.00134236	-8.93914
chr6	31189910	5.87e-05	0.00134328	-18.1703
chr4	140704251	5.87e-05	0.00134419	27.7829
chr13	22005190	5.88e-05	0.00134511	-20.1571
chr13	31956877	5.88e-05	0.00134603	16.5522
chr19	10099649	5.89e-05	0.00134694	-22.2222
chr1	156473210	5.9e-05	0.00134786	-10.1351
chr3	126402774	5.9e-05	0.00134877	-13.8403
chr13	115088779	5.9e-05	0.00134969	20.4027
chr1	34434056	5.91e-05	0.00135061	-16.5296
chr1	71672232	5.92e-05	0.00135152	23.7884
chr11	99042996	5.93e-05	0.00135244	14.4257
chr19	30160767	5.94e-05	0.00135336	26.2879
chr11	8637220	5.95e-05	0.00135427	-11.3527
chr5	113954390	5.95e-05	0.00135519	-25.9327
chr19	25445170	5.95e-05	0.00135611	13.6067
chr11	116101859	5.95e-05	0.00135702	24.3828
chr11	53655282	5.96e-05	0.00135794	-14.9407
chrX	169987042	5.96e-05	0.00135885	-23.7835
chr10	99198240	5.97e-05	0.00135977	-26.7849
chr18	65578392	5.97e-05	0.00136069	15.6402
chr1	138876549	5.98e-05	0.0013616	-32.6389
chr1	171064040	5.98e-05	0.00136252	8.86076
chr5	121293031	6e-05	0.00136344	24.4535
chr2	103896237	6.01e-05	0.00136435	25.463
chr9	104410163	6.02e-05	0.00136527	27.8507
chr6	140398172	6.03e-05	0.00136619	-23.5409
chrX	73343053	6.04e-05	0.0013671	17.1233
chr19	3770111	6.04e-05	0.00136802	-16.8791
chr12	25190049	6.04e-05	0.00136893	-21.7
chr11	49811651	6.04e-05	0.00136985	-12.9047
chr8	87469624	6.05e-05	0.00137077	24.2043
chr4	47320354	6.06e-05	0.00137168	-19.6344
chr6	72189983	6.06e-05	0.0013726	8.58896
chr7	130866976	6.07e-05	0.00137352	-14.9961
chr11	40714026	6.07e-05	0.00137443	18.0595
chr2	40480547	6.08e-05	0.00137535	31.9871
chr17	66473039	6.08e-05	0.00137626	10.3634
chr9	70930297	6.08e-05	0.00137718	18.081
chr10	118546383	6.09e-05	0.0013781	-30.2829
chr14	54592686	6.1e-05	0.00137901	31.5568
chr13	72626391	6.11e-05	0.00137993	21.6739
chr12	111816650	6.11e-05	0.00138084	25.1681
chr11	5485688	6.13e-05	0.00138176	14.7481
chr11	51817609	6.15e-05	0.00138268	-14.3493
chr19	55729693	6.15e-05	0.00138359	-14.5455
chr5	149377028	6.15e-05	0.00138451	22.8163
chr1	155276801	6.16e-05	0.00138543	-20.5903
chr13	106738179	6.18e-05	0.00138634	-20.8137
chr4	138967845	6.18e-05	0.00138726	17.9299
chr5	101666951	6.22e-05	0.00138818	24.6483
chr16	95341164	6.23e-05	0.00138909	14.1999
chr1	132370740	6.23e-05	0.00139092	-25.3665
chr1	187666028	6.23e-05	0.00139184	6.30355
chr9	36833382	6.23e-05	0.00139276	7.61905
chr13	112999467	6.25e-05	0.00139459	39.6435
chr18	77858875	6.25e-05	0.00139551	-11.1538
chr7	114479965	6.25e-05	0.00139642	-11.3931
chr1	150392228	6.25e-05	0.00139734	-22.0124
chr10	118601479	6.26e-05	0.00139825	7
chr4	126770942	6.26e-05	0.00139917	-18.772
chr13	91742009	6.27e-05	0.00140009	-20.2568
chr9	21960793	6.27e-05	0.001401	32.6349
chr12	86950790	6.28e-05	0.00140192	-18.019
chr18	12415630	6.28e-05	0.00140284	6.69456
chr3	97933690	6.29e-05	0.00140375	17.891
chr17	39844372	6.29e-05	0.00140467	6.27984
chr19	55091957	6.3e-05	0.00140558	-16.6135
chr14	118856520	6.31e-05	0.0014065	-22.5714
chr7	35026424	6.33e-05	0.00140742	27.2974
chr4	117252391	6.36e-05	0.00140833	14.2567
chr13	90359990	6.37e-05	0.00140925	22.7549
chr9	40876310	6.37e-05	0.00141017	13.3333
chr19	32470091	6.39e-05	0.00141108	-18.4961
chr9	96706212	6.39e-05	0.001412	-14.219
chr2	91972722	6.4e-05	0.00141292	25.6702
chr12	85146652	6.41e-05	0.00141383	-22.5313
chr1	24098140	6.41e-05	0.00141475	33.8061
chr7	125965083	6.41e-05	0.00141566	-9.61538
chrX	137424311	6.42e-05	0.00141658	-12.8107
chr5	67216944	6.44e-05	0.0014175	16.1238
chr18	36328095	6.46e-05	0.00141841	-15.4447
chr11	95521556	6.46e-05	0.00141933	12.2877
chr19	57174872	6.48e-05	0.00142025	10.3307
chr13	62968586	6.49e-05	0.00142116	-25.3197
chr5	24752256	6.49e-05	0.00142208	24.8201
chr2	31502733	6.5e-05	0.001423	20.7715
chr11	88556192	6.53e-05	0.00142391	20.6019
chr3	98254301	6.53e-05	0.00142483	-17.4483
chr3	137801831	6.54e-05	0.00142574	-22.0559
chr8	56231985	6.55e-05	0.00142666	10.4462
chr18	37335716	6.56e-05	0.00142758	-9.51746
chr13	58593090	6.56e-05	0.00142849	26.8219
chr15	76576422	6.57e-05	0.00142941	15.7492
chr2	3579570	6.57e-05	0.00143033	19.2846
chr10	94965123	6.58e-05	0.00143124	-8.73016
chr2	70127768	6.58e-05	0.00143216	-14.9032
chr2	165792595	6.58e-05	0.00143399	-13.7931
chr17	27004208	6.58e-05	0.00143491	-13.7931
chr17	28351914	6.59e-05	0.00143582	20.6282
chr13	102312366	6.61e-05	0.00143765	-14.1441
chr2	131187428	6.61e-05	0.00143857	7.69231
chr9	61046876	6.63e-05	0.00143949	15.7919
chr5	137501832	6.63e-05	0.0014404	13.1148
chr18	38201708	6.63e-05	0.00144132	-23.7528
chr13	112759924	6.63e-05	0.00144224	35.4921
chr14	45317762	6.68e-05	0.00144315	-19.1874
chr16	30741501	6.69e-05	0.00144407	11.7117
chr11	4688766	6.7e-05	0.00144498	18.6813
chr7	25264354	6.7e-05	0.0014459	17.3183
chr19	29508510	6.71e-05	0.00144682	-28.3028
chr14	105288763	6.72e-05	0.00144773	-11.2439
chr5	142718507	6.72e-05	0.00144865	28.9474
chr7	97417527	6.73e-05	0.00144957	-10.3931
chr1	127500425	6.74e-05	0.00145048	13.6364
chr1	180592817	6.75e-05	0.0014514	-17.503
chr2	102401505	6.76e-05	0.00145232	-8.77193
chr1	62777931	6.76e-05	0.00145323	20.6366
chr10	44700261	6.77e-05	0.00145415	-13.3033
chr15	30285884	6.77e-05	0.00145506	-10.6215
chr4	14898890	6.79e-05	0.00145598	-21.5893
chr10	81628008	6.81e-05	0.0014569	28.2353
chr6	34869057	6.81e-05	0.00145781	22.2652
chr14	120584683	6.81e-05	0.00145873	12.1511
chr19	29521321	6.83e-05	0.00145965	22.5682
chr7	31125725	6.84e-05	0.00146056	-24.9814
chr11	61263822	6.86e-05	0.00146148	12.7272
chr5	105778114	6.86e-05	0.0014624	28.1764
chr5	75070412	6.87e-05	0.00146331	16.8936
chr6	124463977	6.88e-05	0.00146423	-20.9279
chr1	130719357	6.88e-05	0.00146514	-15.3509
chr10	95175598	6.89e-05	0.00146606	36.7047
chr6	99021701	6.92e-05	0.00146698	24.104
chr5	120563174	6.92e-05	0.00146789	37.281
chr5	105699178	6.93e-05	0.00146881	-20.8849
chr12	107974339	6.94e-05	0.00146973	-31.9608
chr5	123444431	6.95e-05	0.00147064	-28.2952
chr15	15500284	6.95e-05	0.00147156	-7.68105
chr1	132918633	6.96e-05	0.00147247	31.7949
chr14	42704052	6.96e-05	0.00147339	-9.28682
chr1	151607924	6.96e-05	0.00147431	19.6429
chr9	22388312	6.97e-05	0.00147522	16.6204
chr8	124970743	6.98e-05	0.00147614	13.9975
chr17	28961878	6.99e-05	0.00147706	9.21053
chr10	15300013	6.99e-05	0.00147797	-18.8152
chr2	103495757	7e-05	0.00147889	-14.3326
chr5	66523923	7.02e-05	0.0014798	26.284
chr3	88424526	7.02e-05	0.00148072	-10.2695
chr1	171326332	7.02e-05	0.00148164	-18.3493
chr13	76845049	7.04e-05	0.00148255	-17.6094
chr13	64036514	7.05e-05	0.00148347	14.2857
chr17	56832231	7.05e-05	0.00148439	16.4706
chr14	20730923	7.06e-05	0.0014853	-24.4024
chr5	92896101	7.06e-05	0.00148622	7.27273
chr16	65529927	7.06e-05	0.00148714	23.5764
chr9	45431360	7.07e-05	0.00148805	10
chr16	4983437	7.08e-05	0.00148897	17.5412
chr13	40861160	7.08e-05	0.00148988	10.4909
chrX	47820869	7.08e-05	0.0014908	-12.9139
chr7	80253108	7.1e-05	0.00149172	-15.7895
chr17	29467541	7.1e-05	0.00149263	24.5365
chr15	50887800	7.1e-05	0.00149355	22.1779
chr5	134767597	7.11e-05	0.00149446	-13.2443
chr14	77141601	7.12e-05	0.00149538	-25.3947
chr8	71525444	7.13e-05	0.0014963	-35.5518
chr11	34074010	7.13e-05	0.00149721	23.7162
chr10	40526121	7.14e-05	0.00149813	-30.2087
chr19	16873945	7.15e-05	0.00149905	19.9658
chr19	38191424	7.15e-05	0.00149996	19.7917
chr16	36461277	7.16e-05	0.00150088	29.8867
chr12	88284825	7.17e-05	0.00150179	7.65027
chr8	12397854	7.17e-05	0.00150271	-6.25
chr19	32379977	7.18e-05	0.00150454	9.35365
chr18	12811132	7.18e-05	0.00150546	-22.5877
chr12	17692550	7.18e-05	0.00150638	21.8619
chr1	90412676	7.19e-05	0.00150729	24.968
chr11	36047255	7.2e-05	0.00150821	-24.6792
chr11	87595201	7.21e-05	0.00150913	-32.7381
chr6	51209446	7.21e-05	0.00151004	-18.2052
chr8	109800475	7.21e-05	0.00151096	-16.5044
chr9	60715185	7.24e-05	0.00151187	-31.3559
chr11	84823526	7.25e-05	0.00151279	23.2927
chr1	179560905	7.25e-05	0.00151371	19.4504
chr13	100824759	7.25e-05	0.00151462	-15.8901
chr13	71957641	7.27e-05	0.00151554	15.1201
chr7	37625944	7.28e-05	0.00151646	-18.9116
chr16	92019723	7.29e-05	0.00151737	15.2542
chr2	30800473	7.3e-05	0.00151921	-13.8487
chr8	85647768	7.31e-05	0.00152012	-16.4251
chr7	26072022	7.32e-05	0.00152104	25.0916
chr1	191693564	7.32e-05	0.00152195	20.8498
chrX	51679700	7.32e-05	0.00152287	30.9258
chr10	25459119	7.32e-05	0.00152379	-18.7772
chr7	70335333	7.33e-05	0.0015247	22.6259
chr2	29018979	7.34e-05	0.00152562	22.7165
chr2	160369998	7.34e-05	0.00152654	-29.5617
chr3	60603126	7.37e-05	0.00152745	-13.9713
chr11	4453089	7.39e-05	0.00152837	-39.2998
chr1	134237230	7.4e-05	0.00152928	-14.2898
chr7	44770204	7.4e-05	0.0015302	11.7835
chr6	34709096	7.42e-05	0.00153112	6.59465
chr15	78118955	7.42e-05	0.00153203	-32.3565
chr2	33357379	7.43e-05	0.00153295	-30.9889
chr7	101422562	7.44e-05	0.00153386	-33.6806
chr3	89289156	7.44e-05	0.00153478	9.10416
chr4	105176283	7.44e-05	0.0015357	25.4023
chr7	112985386	7.45e-05	0.00153661	26.9378
chr8	88869388	7.45e-05	0.00153753	-9.36128
chr8	123992688	7.45e-05	0.00153845	-20.8071
chr9	98492590	7.47e-05	0.00153936	-13.1763
chr15	80850177	7.47e-05	0.00154028	-11.1774
chr9	61471721	7.47e-05	0.0015412	12.0301
chr18	62974741	7.47e-05	0.00154211	20.2533
chr4	34883313	7.48e-05	0.00154303	8.36257
chr6	73221762	7.48e-05	0.00154394	17.6565
chr18	67611922	7.48e-05	0.00154486	23.9071
chr14	118911041	7.49e-05	0.00154578	-25.8052
chr6	49040165	7.51e-05	0.00154669	23.0603
chr18	59092436	7.55e-05	0.00154761	19.0656
chr8	80739969	7.56e-05	0.00154853	5.71429
chr7	126963210	7.57e-05	0.00154944	19.9626
chr14	65375365	7.57e-05	0.00155036	28.1529
chr5	118067020	7.57e-05	0.00155127	24.4444
chr17	35425704	7.57e-05	0.00155219	12.2129
chr11	49811784	7.59e-05	0.00155311	-14.7269
chr15	37262141	7.6e-05	0.00155402	23.8397
chrX	50590943	7.6e-05	0.00155494	-16.5171
chr15	76205464	7.61e-05	0.00155586	22.7089
chr11	100419977	7.62e-05	0.00155677	8.04598
chr11	94496183	7.64e-05	0.00155769	11.4754
chr11	60808872	7.64e-05	0.00155861	16.882
chr11	84764312	7.64e-05	0.00155952	25.06
chr9	123690259	7.68e-05	0.00156044	14.4197
chr12	81028328	7.7e-05	0.00156135	19.0464
chr3	41581153	7.7e-05	0.00156227	-12.5943
chr10	118133548	7.71e-05	0.00156319	12.3604
chr4	100215618	7.73e-05	0.0015641	20.4518
chr9	57501670	7.74e-05	0.00156502	13.1589
chr11	98722534	7.74e-05	0.00156594	15.8863
chr11	97506399	7.74e-05	0.00156685	29.3106
chr11	87448405	7.75e-05	0.00156777	7.68519
chr1	59340971	7.75e-05	0.00156868	32.6724
chr1	190393812	7.75e-05	0.0015696	10.7159
chr12	80257852	7.76e-05	0.00157052	-14.4798
chr13	107114211	7.77e-05	0.00157143	-16.0301
chr12	32693029	7.77e-05	0.00157235	-19.8003
chr13	51101830	7.78e-05	0.00157327	6.09756
chr11	70376264	7.78e-05	0.00157418	-18.5826
chr8	120490169	7.8e-05	0.0015751	-22.0281
chr3	129332428	7.8e-05	0.00157602	-20.7683
chr16	20547809	7.8e-05	0.00157693	-15.7895
chr2	160581100	7.82e-05	0.00157785	24.7799
chr5	123440825	7.84e-05	0.00157876	-21.4781
chr16	87754989	7.87e-05	0.00157968	-17.4795
chr4	83523896	7.88e-05	0.0015806	13.0273
chr5	76973966	7.89e-05	0.00158151	15.2692
chr14	40864888	7.89e-05	0.00158243	22.5074
chr8	108790469	7.93e-05	0.00158335	17.4145
chr11	3173281	7.93e-05	0.00158426	10.5616
chr2	126552437	7.94e-05	0.00158518	11.5385
chr6	34886762	7.95e-05	0.00158609	-16.6781
chr13	68553343	7.96e-05	0.00158701	-19.2367
chr11	88132145	7.96e-05	0.00158793	25.697
chr11	107954397	7.96e-05	0.00158884	-12.3184
chr15	12037714	7.97e-05	0.00158976	-21.1229
chr16	11361059	7.98e-05	0.00159067	10.8674
chr11	54882987	7.98e-05	0.00159159	15.5655
chr10	25458811	7.98e-05	0.00159251	-18.0797
chr19	24039490	8e-05	0.00159342	20.2749
chr10	128440517	8e-05	0.00159434	-8.28364
chr17	57059052	8.02e-05	0.00159526	13.8293
chrX	95711524	8.02e-05	0.00159617	-16.0131
chr15	10599230	8.03e-05	0.00159709	28.1267
chr1	170588443	8.03e-05	0.001598	-20.5202
chr10	121296457	8.04e-05	0.00159892	-9.80392
chr5	43264093	8.04e-05	0.00159984	10.9244
chr15	73742321	8.05e-05	0.00160167	-21.1732
chr13	34993037	8.06e-05	0.00160259	14.8949
chr3	100768149	8.06e-05	0.0016035	9.08168
chr2	162947822	8.06e-05	0.00160442	19.824
chr13	98001880	8.08e-05	0.00160534	9.86842
chr9	119792439	8.08e-05	0.00160717	-10.8772
chr3	94363568	8.1e-05	0.00160808	17.1956
chr2	105468843	8.11e-05	0.001609	25.969
chr5	74197307	8.11e-05	0.00160992	23.1169
chr12	17808904	8.12e-05	0.00161083	15.8076
chr7	44304050	8.13e-05	0.00161175	-16.6498
chr9	111057411	8.13e-05	0.00161267	-22.7125
chr19	8944383	8.13e-05	0.00161358	21.3262
chr16	43168797	8.13e-05	0.0016145	17.5007
chr14	63172128	8.14e-05	0.00161542	20.6649
chr12	82223439	8.14e-05	0.00161633	-14.6884
chr8	61286903	8.16e-05	0.00161725	13.9121
chr17	49061343	8.17e-05	0.00161816	-23.3248
chr8	107386322	8.17e-05	0.00161908	21.5844
chr10	79878099	8.19e-05	0.00162	24.1806
chr14	28512312	8.21e-05	0.00162091	19.4744
chr8	87888167	8.21e-05	0.00162183	30.4762
chr11	21871867	8.21e-05	0.00162275	21.7375
chr15	85576817	8.22e-05	0.00162458	-14.8148
chr11	69266357	8.22e-05	0.00162549	-14.8649
chr1	151615653	8.23e-05	0.00162641	13.9797
chr3	87631863	8.24e-05	0.00162733	-8.24742
chr16	8832062	8.24e-05	0.00162824	-11.0072
chr9	21453009	8.25e-05	0.00162916	-28.4019
chr10	21845882	8.28e-05	0.00163008	15.7333
chr2	74746430	8.29e-05	0.00163099	17.1785
chr3	146994734	8.29e-05	0.00163191	-15.8062
chr14	120263936	8.29e-05	0.00163282	12.7083
chr1	167782677	8.3e-05	0.00163374	13.1893
chrX	169987634	8.31e-05	0.00163466	-25.6903
chr5	115204282	8.31e-05	0.00163557	19.0957
chr16	23030754	8.32e-05	0.00163649	6.32911
chr19	4242724	8.33e-05	0.00163741	19.6384
chr12	110921061	8.35e-05	0.00163832	9.35098
chr2	135388081	8.37e-05	0.00163924	13.9043
chr9	13804969	8.38e-05	0.00164015	-16.5028
chr5	101051779	8.38e-05	0.00164107	-18.1058
chr1	53622747	8.39e-05	0.00164199	9.96582
chr12	71368456	8.39e-05	0.0016429	-17.3527
chr12	103617052	8.4e-05	0.00164382	-15.9574
chr7	30846583	8.41e-05	0.00164474	21.2587
chr7	128554736	8.41e-05	0.00164565	-29.2929
chr6	97131392	8.43e-05	0.00164657	7.47126
chr6	140548398	8.44e-05	0.00164748	-19.3331
chr12	104030313	8.44e-05	0.0016484	15.9596
chr2	91650641	8.45e-05	0.00164932	-5.34979
chr7	127932635	8.45e-05	0.00165023	18.4406
chr3	27709380	8.46e-05	0.00165115	19.8611
chr4	148040930	8.48e-05	0.00165207	26.8468
chr10	85525788	8.49e-05	0.00165298	20.0231
chr12	24186690	8.49e-05	0.0016539	22.2477
chr4	46343378	8.5e-05	0.00165482	5.71429
chr18	64601743	8.54e-05	0.00165573	12.9631
chr8	15519926	8.54e-05	0.00165665	-17.8559
chr16	10088890	8.55e-05	0.00165756	-11.4504
chr8	109780292	8.56e-05	0.00165848	22.917
chr6	124476423	8.57e-05	0.0016594	22.5806
chr19	5727066	8.58e-05	0.00166031	16.1314
chr10	13007987	8.58e-05	0.00166123	-16.075
chr12	15813942	8.58e-05	0.00166215	-10.7526
chr5	112586674	8.61e-05	0.00166306	-10.9938
chr13	7539170	8.61e-05	0.00166398	-8.49818
chr5	86926337	8.65e-05	0.00166489	8.28325
chr3	108537597	8.65e-05	0.00166581	6.59738
chr10	95898836	8.66e-05	0.00166673	24.5152
chr11	65125365	8.67e-05	0.00166764	17.1506
chrX	85575472	8.67e-05	0.00166856	-15.1788
chr8	26184230	8.67e-05	0.00166948	-17.8301
chr16	22108190	8.68e-05	0.00167039	19.4337
chr2	33200969	8.68e-05	0.00167131	29.1517
chr12	103327043	8.69e-05	0.00167223	22.0399
chr6	85937615	8.69e-05	0.00167314	-16.1339
chr3	37652695	8.7e-05	0.00167406	-9.57447
chr17	28483183	8.71e-05	0.00167497	15.7303
chr1	72225739	8.73e-05	0.00167589	14.5833
chr5	118763640	8.73e-05	0.00167681	26.7565
chr3	69317868	8.74e-05	0.00167772	11.5942
chr11	107982897	8.76e-05	0.00167864	18.1399
chr6	38358708	8.78e-05	0.00167955	16.1393
chr19	36737017	8.79e-05	0.00168047	-9.14286
chr10	86601169	8.79e-05	0.00168139	-15.5817
chr18	39877914	8.79e-05	0.0016823	-10.9461
chr11	5152513	8.8e-05	0.00168322	28.7725
chr10	40125405	8.8e-05	0.00168414	-10.9
chr18	47433718	8.82e-05	0.00168505	9.09091
chr11	8083061	8.82e-05	0.00168597	14.7353
chr6	49413432	8.83e-05	0.00168688	8.71275
chr7	127024593	8.83e-05	0.0016878	17.403
chr17	11093293	8.84e-05	0.00168872	23.5806
chr6	52190881	8.86e-05	0.00169055	10.7573
chr3	88057877	8.87e-05	0.00169147	-11.7647
chr8	125021120	8.88e-05	0.00169238	-16.2542
chr3	79531961	8.9e-05	0.0016933	-14.1403
chr12	114048158	8.91e-05	0.00169422	12.339
chr11	114652763	8.91e-05	0.00169513	-15.7143
chr18	80384403	8.91e-05	0.00169605	18.0589
chr19	36898068	8.92e-05	0.00169696	31.8182
chr1	185843550	8.93e-05	0.00169788	10.5539
chr6	70899897	8.94e-05	0.0016988	21.0867
chr12	81997785	8.95e-05	0.00169971	15.2418
chr10	21991922	8.95e-05	0.00170063	-19.7698
chr18	36999317	8.97e-05	0.00170155	19.5823
chr11	98771254	8.97e-05	0.00170246	-16.1821
chr5	24395363	8.97e-05	0.00170338	15.7832
chr19	45282732	8.97e-05	0.00170429	15.1024
chr18	84855428	8.98e-05	0.00170521	-17.9315
chr16	32644985	8.99e-05	0.00170613	-15.7534
chr19	6236657	9e-05	0.00170704	14.5584
chr9	108559573	9e-05	0.00170796	-16.9951
chr16	4879032	9.02e-05	0.00170888	6.34443
chr3	94648344	9.03e-05	0.00170979	-11.3924
chr19	8890737	9.04e-05	0.00171071	17.075
chr9	96613023	9.05e-05	0.00171163	-14.9685
chr18	69560794	9.05e-05	0.00171254	-21.3443
chr9	64254245	9.05e-05	0.00171346	-18.4198
chr14	25661940	9.06e-05	0.00171437	-15.3078
chr1	193382371	9.06e-05	0.00171529	29.4118
chr7	127127026	9.06e-05	0.00171621	27.9877
chr15	102239478	9.07e-05	0.00171712	-15.8416
chr7	125551224	9.07e-05	0.00171804	15.5185
chr15	85012273	9.07e-05	0.00171896	23.0477
chr11	49903247	9.07e-05	0.00171987	-20.2121
chr5	119748279	9.08e-05	0.00172079	14.265
chr19	17356165	9.08e-05	0.0017217	11.1632
chr2	93163865	9.09e-05	0.00172262	23.1946
chr1	173377827	9.11e-05	0.00172354	-15.4878
chr8	95220887	9.12e-05	0.00172445	34.7285
chr10	80014388	9.12e-05	0.00172537	26.1914
chr7	51621824	9.12e-05	0.00172629	9.7561
chr2	152029927	9.12e-05	0.0017272	21.6189
chr3	84071950	9.15e-05	0.00172812	20.0387
chr19	5925054	9.16e-05	0.00172904	14.8148
chr6	47813005	9.17e-05	0.00172995	6.03448
chr6	29762612	9.18e-05	0.00173087	11.6073
chr11	4984656	9.18e-05	0.00173178	40.2703
chr6	95702645	9.19e-05	0.0017327	21.619
chr12	105039490	9.19e-05	0.00173362	19.938
chr2	26325672	9.2e-05	0.00173453	-31.9655
chr11	100888624	9.2e-05	0.00173545	-23.2431
chr9	108062946	9.21e-05	0.00173728	18.4211
chr10	81139414	9.25e-05	0.0017382	-31.3941
chr18	35653572	9.26e-05	0.00173911	-15.3846
chr12	62892941	9.28e-05	0.00174003	7.94702
chr2	173585595	9.28e-05	0.00174095	27.0581
chr11	53796549	9.28e-05	0.00174186	22.3379
chr2	127714765	9.28e-05	0.00174278	20.5268
chr15	31361651	9.3e-05	0.00174369	-21.6563
chr16	17530974	9.31e-05	0.00174461	6.04027
chr5	112270896	9.31e-05	0.00174553	-16.7105
chr18	81355508	9.33e-05	0.00174644	-26.5432
chr1	171658677	9.33e-05	0.00174736	-17.6725
chr19	53021645	9.34e-05	0.00174828	-23.7165
chr1	153749735	9.34e-05	0.00174919	8.60215
chr5	33034404	9.35e-05	0.00175011	-31.3492
chr5	33430396	9.35e-05	0.00175103	13.0435
chr10	86556055	9.36e-05	0.00175194	21.3668
chr11	49713701	9.37e-05	0.00175286	13.5123
chr11	6606072	9.37e-05	0.00175377	10.7143
chr1	185456917	9.38e-05	0.00175469	9.04217
chr6	124694137	9.39e-05	0.00175561	20.2389
chr1	94790950	9.39e-05	0.00175652	10.6464
chr7	62376865	9.39e-05	0.00175744	29.8701
chr1	63953639	9.39e-05	0.00175836	-27.1324
chr18	39140838	9.4e-05	0.00175927	-25.7623
chr5	148897140	9.41e-05	0.00176019	-20.7483
chr9	70040616	9.44e-05	0.00176111	17.9104
chr2	27560724	9.45e-05	0.00176202	-14.8616
chr10	85915964	9.45e-05	0.00176294	18.4146
chr15	101163229	9.46e-05	0.00176385	21.2263
chr2	78580275	9.46e-05	0.00176477	-15.7306
chr11	117941981	9.47e-05	0.00176569	37.094
chr8	125187222	9.47e-05	0.0017666	-18.7446
chr5	64795830	9.48e-05	0.00176752	-17.0555
chr4	63230706	9.48e-05	0.00176844	36.0294
chr8	3609559	9.49e-05	0.00176935	15.2451
chr3	104643717	9.49e-05	0.00177027	-11.3776
chr5	28161896	9.52e-05	0.00177118	23.8889
chr11	31873302	9.52e-05	0.0017721	9
chr16	8757418	9.52e-05	0.00177302	-20.472
chr5	94634513	9.53e-05	0.00177393	29.0765
chr15	97830121	9.53e-05	0.00177485	34.2206
chr11	4638434	9.54e-05	0.00177576	13.6133
chr7	92967806	9.56e-05	0.0017776	-11.6667
chr1	174504238	9.56e-05	0.00177851	30.3561
chr8	22013478	9.57e-05	0.00177943	16.8421
chr11	113990957	9.58e-05	0.00178035	-23.3333
chr1	172580388	9.6e-05	0.00178126	-11.954
chr1	127306367	9.61e-05	0.00178218	-21.1028
chr7	116329058	9.61e-05	0.0017831	27.0154
chr2	30779794	9.61e-05	0.00178401	34.696
chr14	99306626	9.62e-05	0.00178493	-8.97925
chr3	84653949	9.62e-05	0.00178584	-20.5882
chr8	10936076	9.63e-05	0.00178676	10.2577
chr12	68605650	9.64e-05	0.00178768	22.1311
chr3	149219399	9.65e-05	0.00178859	23.1202
chr11	43546027	9.66e-05	0.00178951	22.1464
chr16	92678918	9.67e-05	0.00179043	-14.9587
chr9	102860204	9.67e-05	0.00179134	-17.4444
chr16	33319416	9.67e-05	0.00179226	21.21
chr13	97432497	9.67e-05	0.00179317	13.0841
chr12	19388372	9.68e-05	0.00179409	-10.5552
chr1	136569774	9.68e-05	0.00179501	21.4634
chr3	144201571	9.69e-05	0.00179592	-16.2511
chr19	41886648	9.69e-05	0.00179684	12.2222
chr14	4183559	9.7e-05	0.00179776	8.11495
chr6	71934015	9.71e-05	0.00179867	33.5231
chr19	5741451	9.72e-05	0.00179959	17.4025
chr6	55017410	9.73e-05	0.0018005	-26.3877
chr3	97825147	9.73e-05	0.00180142	20.1567
chr4	53714523	9.73e-05	0.00180234	13.5593
chr4	98236421	9.74e-05	0.00180325	14.0008
chr4	140252466	9.75e-05	0.00180417	-10.9608
chr13	69674358	9.77e-05	0.00180509	24.3563
chr4	120873527	9.77e-05	0.001806	30.5764
chr11	95830785	9.78e-05	0.00180692	21.8327
chr4	107701405	9.79e-05	0.00180784	22.2917
chr19	53105811	9.8e-05	0.00180875	24.4159
chr7	45340137	9.81e-05	0.00180967	-11.944
chr5	120210774	9.82e-05	0.00181058	33.095
chr2	112285817	9.83e-05	0.0018115	7.88611
chr5	146585311	9.85e-05	0.00181242	10
chr16	97354947	9.86e-05	0.00181333	-13.7835
chr7	79516496	9.86e-05	0.00181425	-29.085
chr1	87098834	9.87e-05	0.00181517	-12.5926
chr17	28905045	9.9e-05	0.00181608	-18.1799
chr11	77964722	9.9e-05	0.001817	22.5905
chr8	18806320	9.91e-05	0.00181791	15.3989
chr1	151080011	9.92e-05	0.00181883	-11.723
chr6	22567784	9.93e-05	0.00181975	-20.6433
chr9	36833344	9.95e-05	0.00182066	12.0139
chr14	30825285	9.95e-05	0.00182158	-15.1843
chr16	55863140	9.96e-05	0.0018225	-25.028
chr3	96423702	9.96e-05	0.00182341	12.233
chr11	81154080	9.97e-05	0.00182433	-7.42256
chr11	58092682	9.99e-05	0.00182525	22.3027
chr11	19016097	0.0001	0.00182616	17.4805
chr8	86728986	0.000100055	0.00182708	20.0121
chr18	75562593	0.00010022	0.00182799	-19.9779
chr7	42660325	0.000100232	0.00182891	14.7859
chr5	113175121	0.000100287	0.00182983	25.7388
chr2	38521431	0.000100287	0.00183074	-19.6712
chr15	67102870	0.000100293	0.00183166	25.0055
chr3	137954142	0.000100527	0.00183349	23.9009
chr1	59395267	0.000100543	0.00183441	19.0643
chr3	109032484	0.000100564	0.00183532	14.3771
chr9	46087702	0.00010066	0.00183624	19.3987
chr7	63952641	0.00010068	0.00183716	10.1519
chr4	137165218	0.000100699	0.00183807	-23.889
chr10	95059932	0.000100817	0.00183899	8.33333
chr6	39435083	0.000100888	0.0018399	20.0368
chr11	54302121	0.000100948	0.00184082	-24.1935
chr5	144546753	0.000101036	0.00184265	7.66075
chr13	104532601	0.000101092	0.00184357	24.9935
chr7	4147085	0.000101206	0.00184449	11.6505
chr16	10312847	0.000101313	0.0018454	-26.6563
chr2	151008180	0.000101412	0.00184632	-25.97
chr4	141471475	0.000101429	0.00184724	-16.6667
chr4	130087618	0.000101451	0.00184815	12.1721
chr1	91034633	0.000101485	0.00184907	-12.7323
chr1	59604318	0.000101557	0.00184998	19.7891
chr3	157948181	0.000101667	0.0018509	10.1124
chr5	64809240	0.000101811	0.00185182	14.3457
chr6	94551164	0.000101816	0.00185273	21.1154
chr7	130179146	0.000101817	0.00185365	-18.1645
chr11	84823529	0.00010208	0.00185457	22.6154
chr11	32592488	0.00010209	0.00185548	-29.4444
chr9	21795926	0.000102194	0.0018564	26.608
chr6	53812275	0.000102242	0.00185732	-10.8434
chr3	146039368	0.000102291	0.00185823	22.3861
chr1	180225733	0.00010234	0.00185915	19.0376
chr11	63889698	0.000102398	0.00186006	25.9601
chr4	139580861	0.000102416	0.00186098	24.3602
chr7	45125319	0.000102437	0.0018619	26.3158
chr16	87754997	0.000102449	0.00186281	-17.127
chr4	138453226	0.000102513	0.00186373	22.2917
[truncated: 46,411 more rows]

## Sheet: Male aDMCGs
chr	site	p	BH p	%delta
chr17	15053254	5.76e-27	1.21e-06	-47.3304
chrX	169994277	6.03e-17	2.42e-06	-20.7866
chrX	169994235	8.21e-15	3.63e-06	-19.9048
chrX	169994537	1.16e-14	4.84e-06	-20.3542
chrX	170005540	4.58e-13	6.06e-06	-17.2215
chrX	169994225	6.32e-12	7.27e-06	-17.508
chrX	169987299	8.86e-12	8.48e-06	-18.1785
chr8	125020638	1.21e-11	9.69e-06	-11.406
chrX	169994203	2.85e-11	1.09e-05	-17.6428
chrX	169987307	8.11e-11	1.21e-05	-16.8552
chr2	22588336	2.07e-10	1.33e-05	-37.5617
chrX	169994230	2.66e-10	1.45e-05	-16.3614
chrX	169994213	3.03e-10	1.57e-05	-15.9958
chr11	94599104	3.12e-10	1.7e-05	33.0702
chrX	169987519	5.91e-10	1.82e-05	-11.0895
chr8	125020680	1.07e-09	1.94e-05	-8.76021
chr14	75700114	1.55e-09	2.06e-05	30.0741
chr14	70191466	3.34e-09	2.18e-05	45.5512
chr9	118881453	3.53e-09	2.3e-05	-25.7805
chrX	169994339	4.89e-09	2.54e-05	-16.8047
chr3	88594179	9.25e-09	2.66e-05	42.4908
chrX	169987297	1.52e-08	2.79e-05	-15.1462
chr4	88938947	2.1e-08	2.91e-05	21.4007
chr11	115161757	2.84e-08	3.03e-05	33.7675
chrX	169987324	3.03e-08	3.15e-05	-14.4318
chrX	169994195	3.99e-08	3.27e-05	-15.1012
chr9	72169891	5.93e-08	3.39e-05	34.6421
chr2	59629858	6.07e-08	3.51e-05	-37.6587
chr8	125020370	6.98e-08	3.63e-05	-9.47234
chrX	169994219	7.04e-08	3.75e-05	-13.7568
chr11	108889555	8.01e-08	3.88e-05	-31.1404
chr12	106128868	8.44e-08	4e-05	28.5564
chr12	77912836	8.98e-08	4.12e-05	33.2177
chr18	68160749	9.81e-08	4.24e-05	-14.0118
chr2	62459605	1.08e-07	4.36e-05	23.1486
chr18	74649208	1.14e-07	4.48e-05	25.9716
chr14	70345226	1.17e-07	4.6e-05	31.5276
chr17	80234687	1.33e-07	4.72e-05	-29.5195
chr8	122306883	1.45e-07	4.84e-05	38.5018
chr4	149119978	1.67e-07	4.97e-05	29.3882
chr6	91622614	1.73e-07	5.09e-05	27.5583
chr2	22588333	1.96e-07	5.21e-05	-33.2241
chr12	103434114	2.02e-07	5.33e-05	-14.3197
chr5	124236627	2.14e-07	5.45e-05	22.7273
chr13	68168107	2.16e-07	5.57e-05	-31.7308
chr13	92592736	2.4e-07	5.69e-05	37.4947
chr13	59515456	2.71e-07	5.81e-05	-23.2041
chr7	114563253	2.77e-07	5.93e-05	26.5656
chr16	62785821	2.86e-07	6.06e-05	21.4163
chr13	19516173	3.02e-07	6.18e-05	-14.7722
chr8	46842820	3.07e-07	6.3e-05	-24.9421
chr9	43742982	3.3e-07	6.42e-05	-20
chr8	13532001	3.34e-07	6.54e-05	33.5668
chr7	35027150	3.44e-07	6.66e-05	-21.4958
chr14	54603941	3.57e-07	6.78e-05	19.3017
chr8	24948751	3.58e-07	6.9e-05	35.9329
chr2	80669936	4.03e-07	7.02e-05	21.9896
chr11	104766064	4.07e-07	7.15e-05	28.8994
chr8	95607050	4.14e-07	7.27e-05	-24.1955
chr13	32214436	4.39e-07	7.39e-05	25.8819
chr7	141143208	4.61e-07	7.51e-05	-32.5904
chr7	103858970	4.77e-07	7.63e-05	13.8826
chrX	169994169	5.39e-07	7.75e-05	-16.1564
chr8	4237977	5.69e-07	7.87e-05	33.2945
chr19	26608242	5.88e-07	7.99e-05	-7.42049
chr11	51634305	5.9e-07	8.11e-05	-18.4517
chr16	32503195	5.98e-07	8.24e-05	-28.9918
chr15	82904940	6.13e-07	8.36e-05	28.9758
chr18	65814037	6.71e-07	8.48e-05	17.8586
chr15	36610255	7.04e-07	8.6e-05	19.8933
chr5	72652995	7.11e-07	8.72e-05	25.1381
chr4	134965249	7.5e-07	8.84e-05	28.4314
chr3	89339702	7.65e-07	8.96e-05	37.4532
chr19	56192293	7.8e-07	9.08e-05	24.5523
chrX	169994189	7.91e-07	9.2e-05	-13.7295
chr6	127780058	8.02e-07	9.33e-05	13.7931
chr6	58547229	8.17e-07	9.45e-05	-14.1417
chr8	104595844	8.76e-07	9.57e-05	43.8525
chr4	83523873	8.79e-07	9.69e-05	18.3978
chr18	23773337	9.37e-07	9.81e-05	-16.6667
chr4	40946726	9.42e-07	9.93e-05	18.6542
chr4	70409854	9.47e-07	0.000100528	11.2819
chr14	103479512	9.51e-07	0.000101739	-18.6733
chr11	76854901	9.69e-07	0.00010295	28.0398
chr11	94163318	9.84e-07	0.000104161	35.9474
chr9	54981196	9.91e-07	0.000105373	19.7674
chrX	169987493	1e-06	0.000106584	-5.96277
chr11	94630779	1.01e-06	0.000107795	11.7056
chr5	121068905	1.01e-06	0.000109006	22.1442
chr5	36945586	1.01e-06	0.000110217	25.6899
chr7	113142159	1.03e-06	0.000111428	26.9727
chr15	102153029	1.03e-06	0.00011264	41.9057
chr2	180028178	1.05e-06	0.000115062	-24.8142
chr1	136443009	1.1e-06	0.000116273	38.7395
chr11	55077259	1.1e-06	0.000117484	-26.3296
chr8	84970501	1.1e-06	0.000118695	8.30883
chr15	42487999	1.19e-06	0.000119907	19.3256
chrX	169987303	1.22e-06	0.000121118	-13.0216
chr13	98893350	1.22e-06	0.000122329	36.6437
chr9	66182355	1.24e-06	0.00012354	15.1469
chr4	129917605	1.4e-06	0.000125963	20.6231
chr14	99264161	1.41e-06	0.000127174	19.9094
chr1	164411485	1.41e-06	0.000129596	17.1429
chr7	133759550	1.46e-06	0.000130807	25.1427
chr10	12921696	1.51e-06	0.000132018	19.9148
chr8	122574412	1.52e-06	0.00013323	26.5519
chr12	56296883	1.61e-06	0.000134441	32.1101
chr11	3312126	1.61e-06	0.000135652	28.8407
chr13	67683188	1.63e-06	0.000136863	-13.6845
chr8	36746367	1.63e-06	0.000138074	-29.4931
chr15	69105930	1.68e-06	0.000139286	-15.9043
chr14	60947257	1.72e-06	0.000140497	-14.7493
chr13	37828565	1.73e-06	0.000141708	20.2366
chr12	24709394	1.74e-06	0.000142919	21.8257
chr6	101218675	1.75e-06	0.00014413	19.6454
chr13	91459775	1.75e-06	0.000145341	-18.0177
chr10	91124782	1.75e-06	0.000146553	12.0241
chr13	83572437	1.75e-06	0.000147764	23.2077
chr6	31189910	1.75e-06	0.000148975	-25.5556
chr5	9261110	1.82e-06	0.000150186	25.3353
chr14	43736774	1.86e-06	0.000151397	24.2617
chr19	29351105	1.87e-06	0.000152608	21
chr15	98004134	1.89e-06	0.00015382	19.3606
chr2	29803792	1.94e-06	0.000155031	26.4177
chr3	61268725	2.02e-06	0.000156242	-18.3965
chr11	104596738	2.05e-06	0.000157453	-27.9477
chr7	97342082	2.14e-06	0.000158664	-14.224
chr13	102905659	2.2e-06	0.000159876	24.1335
chr3	132747200	2.23e-06	0.000161087	-20.8865
chr12	70712515	2.25e-06	0.000162298	32.1481
chr7	66387242	2.29e-06	0.000163509	21.1008
chr8	93815373	2.32e-06	0.00016472	-31.9375
chr9	98031305	2.34e-06	0.000165931	-23.8891
chr16	23992199	2.35e-06	0.000167143	-10.6383
chr6	39781584	2.41e-06	0.000168354	30.5328
chr17	15377878	2.43e-06	0.000169565	10.1562
chr5	139130348	2.43e-06	0.000170776	23.3714
chr10	34208252	2.51e-06	0.000171987	30.9524
chr5	132249561	2.57e-06	0.000173199	-32.6058
chr18	37934486	2.6e-06	0.00017441	18.8633
chr2	146310615	2.75e-06	0.000175621	30.0396
chr13	56208446	2.77e-06	0.000176832	27.1429
chr7	97079192	2.85e-06	0.000178043	-16.7582
chr10	89766093	2.91e-06	0.000179254	18.4504
chr4	152546555	2.96e-06	0.000181677	32.1743
chr3	88608040	2.99e-06	0.000182888	-19.697
chr13	109651005	3e-06	0.000184099	26.1455
chr5	105718099	3.1e-06	0.00018531	-22.9524
chr9	79600461	3.21e-06	0.000186521	30.979
chr15	101039984	3.22e-06	0.000187733	29.1972
chr4	46977652	3.25e-06	0.000188944	27.9416
chr10	93516197	3.29e-06	0.000190155	-16.3939
chr19	55745432	3.34e-06	0.000191366	-29.9939
chr7	136871810	3.35e-06	0.000192577	-34.669
chr3	144572334	3.4e-06	0.000193789	-10.1205
chr5	21717318	3.41e-06	0.000195	-33.414
chr3	34796075	3.47e-06	0.000196211	-19.4084
chr12	83758794	3.5e-06	0.000197422	24.0476
chr8	70502595	3.53e-06	0.000198633	29.8431
chr2	104027352	3.6e-06	0.000199844	24.0462
chr7	49348751	3.66e-06	0.000201056	23.2025
chr1	14754301	3.67e-06	0.000202267	34.6198
chr4	117887685	3.78e-06	0.000203478	-12.7938
chr17	47943357	3.85e-06	0.000204689	26.3471
chr12	79060922	3.95e-06	0.0002059	26.3977
chr11	5135919	3.96e-06	0.000207112	27.1212
chr1	87174623	4.04e-06	0.000208323	27.9889
chr2	94010066	4.07e-06	0.000209534	24.8949
chr15	75975239	4.11e-06	0.000210745	21.7391
chr2	30068417	4.13e-06	0.000211956	22.1193
chr12	110921124	4.14e-06	0.000213167	10.5557
chr11	62821702	4.16e-06	0.000214379	20.3097
chr5	88553382	4.19e-06	0.00021559	-18.3026
chr5	129847409	4.22e-06	0.000216801	21.8907
chr16	11456568	4.22e-06	0.000218012	-29.4231
chrX	169994201	4.36e-06	0.000219223	-12.6479
chr8	123823937	4.38e-06	0.000220434	-24.653
chr8	11476628	4.41e-06	0.000221646	27.7107
chr10	127256030	4.42e-06	0.000222857	17.8125
chr6	113746273	4.44e-06	0.000224068	-20.736
chr7	98636937	4.44e-06	0.000225279	-12.7416
chr7	45629365	4.51e-06	0.00022649	16.3636
chr14	77016907	4.54e-06	0.000227702	15.7407
chr5	136149157	4.55e-06	0.000228913	29.2068
chr6	47835433	4.58e-06	0.000230124	13.3281
chr16	87597576	4.58e-06	0.000231335	11.2069
chr13	43546957	4.6e-06	0.000232546	-22.5077
chr8	69881195	4.64e-06	0.000233757	21.0526
chr13	4662722	4.65e-06	0.000234969	-11.9254
chr5	91814865	4.65e-06	0.00023618	-17.2598
chr9	56497875	4.79e-06	0.000237391	33.7255
chr18	80554947	4.8e-06	0.000238602	25
chr1	134101087	4.87e-06	0.000239813	17.5926
chr1	59121203	4.98e-06	0.000241025	26.3476
chr11	51311328	5.01e-06	0.000242236	-11.5348
chr12	113702167	5.04e-06	0.000243447	12.0537
chr18	65750305	5.1e-06	0.000244658	-27.5104
chr1	170381609	5.11e-06	0.000245869	29.3743
chr9	50849900	5.21e-06	0.00024708	-20.631
chr9	120732954	5.21e-06	0.000248292	-32.3117
chr18	12109726	5.23e-06	0.000249503	33.1228
chr11	98917835	5.31e-06	0.000250714	38.8192
chr11	24086306	5.32e-06	0.000251925	-28.4924
chr3	89530268	5.33e-06	0.000253136	-17.8154
chr12	112629716	5.38e-06	0.000254347	-36.1111
chr9	47054927	5.45e-06	0.000255559	-25.2784
chr10	74934977	5.61e-06	0.00025677	28.1841
chr7	145211902	5.68e-06	0.000257981	18.1453
chr5	44727261	5.7e-06	0.000259192	16.2626
chr9	21635378	5.74e-06	0.000260403	-19.5358
chr11	59814232	5.75e-06	0.000261615	21.0771
chr2	173024401	5.78e-06	0.000262826	-22.8737
chr6	134700835	5.79e-06	0.000264037	-26.4731
chrX	169987421	5.84e-06	0.000265248	-9.89277
chr15	36591840	5.89e-06	0.000266459	-18.5326
chr3	152728430	5.92e-06	0.00026767	30.4401
chr10	68045308	5.97e-06	0.000268882	19.4209
chr8	124866951	5.98e-06	0.000270093	20.6929
chr9	58583711	5.99e-06	0.000271304	-10.4
chr7	124312470	6.1e-06	0.000272515	-17.6454
chr5	111419621	6.11e-06	0.000273726	-26.0299
chr15	101039708	6.14e-06	0.000274938	35.4255
chr19	53393081	6.16e-06	0.000276149	26.5131
chr19	32181504	6.19e-06	0.00027736	-19.3122
chr1	135161165	6.25e-06	0.000278571	22.5529
chr7	24500470	6.26e-06	0.000279782	25.2881
chr17	36000720	6.3e-06	0.000280993	-17.523
chr10	86637202	6.49e-06	0.000283416	15.9598
chr4	58991601	6.49e-06	0.000284627	27.8113
chr6	29762578	6.5e-06	0.000285838	20.9075
chr19	14663555	6.54e-06	0.000287049	25.5184
chr4	31965093	6.6e-06	0.00028826	18.4735
chr16	41409038	6.64e-06	0.000289472	-30.6153
chr6	49218672	6.67e-06	0.000290683	16.9405
chrX	169994167	6.73e-06	0.000291894	-14.6628
chr4	129966637	6.76e-06	0.000293105	37.4317
chr18	82012349	6.79e-06	0.000294316	-38.1603
chr13	31917671	6.81e-06	0.000295528	21.877
chr17	31070034	6.87e-06	0.000296739	-21.5219
chr14	57101727	6.88e-06	0.00029795	8.47841
chr9	31543746	6.89e-06	0.000299161	-39.7514
chr17	56478264	6.93e-06	0.000300372	-18.6318
chr2	18054823	6.94e-06	0.000301583	26.5253
chr4	125440242	7.01e-06	0.000304006	-28.9724
chr8	85397042	7.06e-06	0.000305217	9.30233
chr6	31215234	7.13e-06	0.000306428	-14.3481
chr3	68565827	7.13e-06	0.000307639	-28.1232
chr4	141868504	7.15e-06	0.000308851	-24.8035
chrX	170005334	7.19e-06	0.000310062	-18.1994
chr16	32642547	7.22e-06	0.000311273	31.2259
chr11	67084042	7.22e-06	0.000312484	29.3269
chr6	39378040	7.34e-06	0.000313695	22.6055
chr16	8734832	7.46e-06	0.000314906	-16.4092
chr6	70709852	7.47e-06	0.000316118	14.6259
chr16	5183798	7.48e-06	0.000317329	-37.0192
chr6	31938339	7.49e-06	0.00031854	8.39161
chr9	51964107	7.51e-06	0.000319751	19.6351
chr1	180148603	7.65e-06	0.000320962	29.5449
chr14	99632557	7.69e-06	0.000322173	16.0426
chr12	76671119	7.71e-06	0.000323385	-28.9621
chr4	134457422	7.78e-06	0.000324596	27.0436
chr18	20057960	7.94e-06	0.000325807	9.94134
chr14	7513370	8.15e-06	0.000327018	7.33425
chr2	153694680	8.2e-06	0.000328229	-16.6667
chr2	19064898	8.3e-06	0.000329441	17.7734
chr1	75223860	8.31e-06	0.000330652	18.6957
chr3	95651413	8.37e-06	0.000331863	-15.472
chr16	87765081	8.39e-06	0.000333074	-23.2922
chr13	4666766	8.57e-06	0.000334285	-23.3681
chr7	110746792	8.64e-06	0.000335496	31.2626
chr5	64094638	8.76e-06	0.000336708	-13.0118
chr4	129001342	8.76e-06	0.000337919	-18.5313
chr6	29051351	8.77e-06	0.00033913	30.9114
chr8	87968607	8.77e-06	0.000340341	10.4477
chr5	33694761	8.8e-06	0.000341552	31.2449
chr2	164440758	8.8e-06	0.000342764	21.6209
chr14	7601856	8.81e-06	0.000343975	21.3333
chr3	34755106	8.88e-06	0.000345186	18.8024
chr3	115758435	8.95e-06	0.000346397	24.9761
chr2	117036358	9.01e-06	0.000347608	21.0475
chr14	30869084	9.01e-06	0.000348819	-8.69565
chr6	4747939	9.08e-06	0.000350031	-33.3245
chr10	96721215	9.08e-06	0.000351242	28.8923
chr1	150165694	9.09e-06	0.000352453	23.3533
chr17	84313916	9.13e-06	0.000353664	-20.8683
chr14	4650157	9.21e-06	0.000354875	-11.0056
chr1	92142583	9.24e-06	0.000356086	16.8063
chr11	95227683	9.25e-06	0.000357298	17.7338
chr8	122718093	9.28e-06	0.000358509	-15.1758
chr9	71709304	9.31e-06	0.00035972	-15.2537
chr1	166293157	9.32e-06	0.000360931	9.95056
chr12	51883546	9.43e-06	0.000362142	7.65306
chr9	52278561	9.57e-06	0.000363354	23.6413
chr13	119488750	9.64e-06	0.000364565	22.0572
chr17	26776441	9.71e-06	0.000365776	25.9075
chr6	84472324	9.76e-06	0.000366987	32.4925
chr5	144356995	9.76e-06	0.000368198	25.8869
chr2	70955485	9.81e-06	0.000369409	19.8275
chr1	128826623	9.93e-06	0.000370621	21.0152
chr18	80362705	9.99e-06	0.000371832	24.6515
chr2	74750562	1.03e-05	0.000373043	23.7506
chr12	48559957	1.03e-05	0.000374254	19.2199
chr10	93419060	1.03e-05	0.000375465	26.862
chr15	101039576	1.03e-05	0.000376677	31.2452
chr6	101267208	1.04e-05	0.000377888	19.0078
chr12	35831630	1.05e-05	0.000379099	12.8788
chr9	112262688	1.05e-05	0.00038031	22.4967
chr1	134213607	1.06e-05	0.000381521	27.7999
chr18	6989543	1.07e-05	0.000382732	-23.0711
chr3	108096875	1.08e-05	0.000383944	-7.36727
chr9	102934471	1.08e-05	0.000385155	19.8826
chr5	123181063	1.08e-05	0.000386366	24.3073
chr10	25362389	1.09e-05	0.000387577	-20.2881
chr17	3081965	1.09e-05	0.000388788	-5.28249
chr6	8487705	1.09e-05	0.000389999	21.2136
chr5	149818846	1.1e-05	0.000391211	29.7363
chr7	144914383	1.12e-05	0.000392422	12.3206
chr15	97869266	1.13e-05	0.000393633	-25.6729
chr10	77030861	1.13e-05	0.000394844	-21.5403
chr6	37297697	1.13e-05	0.000396055	-18.968
chr19	29046105	1.13e-05	0.000397267	-14.8907
chr13	51645808	1.14e-05	0.000399689	6.59898
chr13	21222082	1.16e-05	0.0004009	8.87574
chr17	34139967	1.16e-05	0.000402111	15.7599
chr2	130365814	1.17e-05	0.000403322	29.7203
chr11	60885270	1.17e-05	0.000404534	-13.0076
chr18	37486905	1.19e-05	0.000405745	19.0394
chr6	65017989	1.2e-05	0.000406956	11.7647
chr8	64204192	1.21e-05	0.000408167	28.702
chr8	12384127	1.21e-05	0.000409378	8.72483
chr3	122731929	1.22e-05	0.00041059	19.3341
chr1	184734380	1.23e-05	0.000411801	11.2245
chr4	8929269	1.23e-05	0.000413012	26.6529
chr6	30050138	1.23e-05	0.000414223	20.3666
chr5	151734381	1.24e-05	0.000415434	15.4496
chr11	82652057	1.24e-05	0.000416645	27.4945
chr13	93648894	1.24e-05	0.000417857	23.0519
chr16	91223501	1.26e-05	0.000419068	-24.359
chr4	46664596	1.26e-05	0.000420279	17.1906
chr5	126662942	1.27e-05	0.00042149	17.0732
chr2	164878857	1.28e-05	0.000422701	5.05415
chrX	169996505	1.28e-05	0.000423912	-31.3312
chr7	139944573	1.29e-05	0.000425124	19.1781
chr11	33204238	1.3e-05	0.000426335	18.7298
chr7	128612282	1.32e-05	0.000427546	-19.6513
chr14	45656540	1.33e-05	0.000428757	-16.3884
chr2	158376652	1.33e-05	0.000429968	26.1651
chr12	115749944	1.33e-05	0.00043118	21.2845
chr7	39545735	1.33e-05	0.000432391	-28.0702
chr17	9202694	1.34e-05	0.000433602	34.1912
chr18	15066449	1.35e-05	0.000434813	13.1184
chr9	42326645	1.35e-05	0.000436024	-27.8462
chr7	81573524	1.37e-05	0.000437235	-27.4264
chr1	172095437	1.38e-05	0.000438447	27.4265
chr14	46932333	1.39e-05	0.000439658	19.0476
chr10	79675656	1.39e-05	0.000440869	36.148
chr6	83068708	1.41e-05	0.00044208	16.6667
chr4	139470507	1.42e-05	0.000443291	-22.2974
chr8	31297743	1.42e-05	0.000444503	-10.5033
chr17	26538171	1.43e-05	0.000445714	25.1484
chr17	12507950	1.44e-05	0.000446925	21.0614
chr9	22429020	1.44e-05	0.000448136	19.68
chr3	96247969	1.44e-05	0.000449347	17.4158
chr1	89131033	1.45e-05	0.000450558	-23.0014
chr1	89871885	1.46e-05	0.00045177	-15.7649
chr10	53751539	1.48e-05	0.000452981	-14.9425
chr12	87526953	1.49e-05	0.000454192	13.1648
chr6	83079221	1.5e-05	0.000455403	-25.7672
chr15	76907470	1.5e-05	0.000456614	20.3926
chr3	69990049	1.52e-05	0.000457825	7.44681
chr11	6223824	1.52e-05	0.000459037	21.5909
chr11	49987087	1.54e-05	0.000460248	24.1703
chr8	61499107	1.55e-05	0.000461459	22.6449
chr15	36980119	1.56e-05	0.00046267	15.0685
chr3	63842813	1.57e-05	0.000463881	15.6318
chr12	12927158	1.58e-05	0.000465093	29.7103
chr12	112651712	1.58e-05	0.000466304	-10.4167
chr1	167392848	1.58e-05	0.000467515	21.8886
chr11	76477319	1.58e-05	0.000468726	-26.6899
chr5	118269085	1.58e-05	0.000469937	7.40741
chr16	55893372	1.58e-05	0.000471148	20.6294
chr14	118089437	1.59e-05	0.00047236	7.40741
chr4	154872376	1.59e-05	0.000473571	-27.2256
chr2	74679694	1.59e-05	0.000474782	12.381
chr11	103759210	1.6e-05	0.000475993	22.5233
chr14	122256351	1.61e-05	0.000477204	17.0895
chr13	83572448	1.62e-05	0.000478415	21.2906
chr8	78114589	1.64e-05	0.000479627	22.2626
chr13	34873823	1.65e-05	0.000480838	17.4191
chr19	18630607	1.66e-05	0.000482049	20.9013
chr5	113818825	1.66e-05	0.00048326	33.0746
chr15	84720796	1.66e-05	0.000484471	23.4109
chr14	20479235	1.66e-05	0.000485683	14.7462
chr2	73776243	1.67e-05	0.000486894	11.8207
chr5	139286962	1.69e-05	0.000488105	-25.6188
chr9	43898186	1.69e-05	0.000489316	21.2567
chr4	53951853	1.7e-05	0.000490527	-24.5284
chrX	137424311	1.71e-05	0.000491738	-21.3901
chr19	4854521	1.71e-05	0.00049295	-22.7811
chr8	71603256	1.72e-05	0.000495372	26.3054
chr1	86268953	1.72e-05	0.000496583	-24.6036
chr10	80837617	1.73e-05	0.000497794	24.223
chr13	21882472	1.73e-05	0.000499006	11.7723
chr15	93401850	1.74e-05	0.000500217	-21.3199
chr11	53627166	1.75e-05	0.000501428	24.9118
chr2	50067688	1.76e-05	0.000502639	-17.7048
chr2	167713580	1.78e-05	0.00050385	-29.475
chr7	67462398	1.79e-05	0.000505061	-21.466
chr9	20878759	1.79e-05	0.000506273	12.8779
chr9	14451269	1.8e-05	0.000507484	-25.2101
chr6	115007739	1.82e-05	0.000508695	-29.3605
chr17	11773525	1.82e-05	0.000509906	9.35996
chr1	171252635	1.83e-05	0.000511117	25.1908
chr15	85227089	1.83e-05	0.000512328	27.1395
chr7	28447493	1.84e-05	0.00051354	24.0726
chr7	24287828	1.86e-05	0.000514751	7.44186
chr18	13671502	1.87e-05	0.000515962	23.3093
chr4	56946311	1.89e-05	0.000517173	13.5707
chr9	92276054	1.9e-05	0.000518384	22.902
chr9	40878629	1.9e-05	0.000519596	11.0377
chr12	109609271	1.9e-05	0.000520807	28.5
chr10	70189362	1.91e-05	0.000522018	15.7915
chr7	81492449	1.91e-05	0.000523229	23.726
chr2	4880750	1.91e-05	0.00052444	-6.65395
chr9	40453519	1.92e-05	0.000525651	9.57317
chr13	21919042	1.92e-05	0.000526863	9.09091
chr2	132251870	1.93e-05	0.000528074	29.1619
chr6	38158230	1.93e-05	0.000529285	20.6008
chr9	86811001	1.93e-05	0.000530496	25.6434
chr4	145156441	1.94e-05	0.000531707	15.9448
chr16	65370939	1.94e-05	0.000532919	8.3871
chr16	72979771	1.96e-05	0.00053413	-34.2475
chr17	10335002	1.98e-05	0.000535341	-12
chr15	82644534	2.02e-05	0.000536552	23.7393
chr1	155792352	2.03e-05	0.000537763	10.6796
chr19	25171879	2.04e-05	0.000538974	21.5056
chr1	64081386	2.05e-05	0.000540186	22.431
chr5	125061738	2.05e-05	0.000541397	25.3843
chr7	68376607	2.05e-05	0.000542608	-36.4954
chr18	41903429	2.05e-05	0.000543819	22.1855
chr15	101139767	2.06e-05	0.00054503	20.4688
chr2	29552361	2.06e-05	0.000546241	19.0627
chr4	126288852	2.06e-05	0.000547453	28.2426
chr7	70348005	2.07e-05	0.000548664	-30.4639
chr17	83525801	2.08e-05	0.000549875	15.458
chr16	24897914	2.09e-05	0.000551086	22.8719
chr3	31096145	2.09e-05	0.000552297	-5.01931
chr19	41996801	2.1e-05	0.000553509	13.6322
chr9	64507991	2.1e-05	0.00055472	25.0921
chr2	116021253	2.1e-05	0.000555931	15.0275
chr16	4551287	2.11e-05	0.000557142	-12.5
chr6	29016653	2.11e-05	0.000558353	-21.274
chr3	131942119	2.12e-05	0.000559564	-15.3333
chr5	136920975	2.12e-05	0.000560776	-29.0974
chr2	15048727	2.12e-05	0.000561987	-15.2545
chr5	135960134	2.14e-05	0.000563198	27.0677
chr15	101337069	2.14e-05	0.000564409	22.2222
chr13	21323460	2.16e-05	0.00056562	25.2841
chr5	35104651	2.17e-05	0.000566832	17.6471
chr2	72508308	2.18e-05	0.000568043	-22.5258
chr5	15645909	2.19e-05	0.000569254	-5.62767
chr11	38681694	2.19e-05	0.000570465	20.1565
chr10	43329577	2.2e-05	0.000571676	8.00144
chr10	81073491	2.2e-05	0.000572887	-29.2752
chr10	41509327	2.2e-05	0.000574099	18.8242
chr7	127215741	2.21e-05	0.00057531	21.2513
chr5	128597269	2.21e-05	0.000576521	17.6545
chr18	34109158	2.25e-05	0.000577732	29.2269
chr3	96343663	2.25e-05	0.000578943	17.3913
chr8	122523828	2.25e-05	0.000580154	-19.5437
chr3	97269200	2.26e-05	0.000581366	24.8214
chr11	59201530	2.26e-05	0.000582577	-18.2011
chr7	45746547	2.26e-05	0.000583788	19.5469
chr11	69706752	2.26e-05	0.000584999	31.3636
chr10	90709646	2.27e-05	0.00058621	16.5797
chr17	29886684	2.29e-05	0.000587422	14.0496
chr2	92057009	2.3e-05	0.000588633	-22.4547
chr7	13039161	2.31e-05	0.000589844	-23.0734
chr14	101782147	2.31e-05	0.000591055	7.57576
chr11	63967735	2.33e-05	0.000593477	8.82353
chr19	8046974	2.35e-05	0.000594689	-17.1402
chr17	70404033	2.35e-05	0.0005959	-16.0422
chr17	47226515	2.35e-05	0.000597111	18.6053
chr14	121672570	2.37e-05	0.000598322	-20.0175
chr12	44601894	2.38e-05	0.000599533	6.57895
chrX	169994142	2.38e-05	0.000600745	-15.3808
chrX	169987181	2.39e-05	0.000601956	-16.4462
chr5	38571258	2.45e-05	0.000603167	17.2201
chr16	91072715	2.45e-05	0.000604378	-12.025
chr18	39483957	2.48e-05	0.000605589	-16.8317
chr8	105565317	2.48e-05	0.0006068	19.4107
chr13	21914909	2.48e-05	0.000608012	14.8635
chr4	41494656	2.48e-05	0.000609223	26.1949
chr5	44227433	2.5e-05	0.000610434	10.8434
chr17	46816514	2.51e-05	0.000611645	19.1592
chr6	4747935	2.51e-05	0.000612856	-31.7683
chr1	180830288	2.52e-05	0.000614067	22.7273
chr8	70509232	2.53e-05	0.000615279	-22.9277
chr7	43078531	2.54e-05	0.00061649	17.0707
chr4	133670301	2.54e-05	0.000617701	22.6672
chr2	164047600	2.55e-05	0.000618912	12.8205
chr10	3368074	2.57e-05	0.000620123	25.9918
chr5	121129588	2.57e-05	0.000621335	7.54717
chr12	18387934	2.57e-05	0.000622546	24.9384
chr15	80850312	2.57e-05	0.000623757	-19.8874
chr10	108113799	2.58e-05	0.000624968	33.4016
chr6	31113232	2.58e-05	0.000626179	-12.4393
chr1	169166225	2.59e-05	0.00062739	-19.6823
chrX	58018737	2.6e-05	0.000628602	-15.3445
chr6	101685919	2.61e-05	0.000629813	24.4985
chr4	59036838	2.63e-05	0.000631024	-18.2975
chr15	25362066	2.63e-05	0.000632235	14.9865
chr7	25629066	2.64e-05	0.000633446	15.0291
chr12	55565877	2.65e-05	0.000634658	-33.9775
chr5	97392395	2.66e-05	0.000635869	-20.5763
chr8	70869869	2.66e-05	0.00063708	15.9631
chr15	85742627	2.66e-05	0.000638291	21.7388
chr11	96350021	2.69e-05	0.000639502	31.5408
chr13	83991114	2.71e-05	0.000640713	13.4489
chr1	83064810	2.71e-05	0.000641925	-24.8702
chr10	88730416	2.71e-05	0.000643136	-18.7154
chr6	47819830	2.74e-05	0.000644347	21.7178
chr13	94595894	2.74e-05	0.000645558	-20.3411
chr8	127184764	2.76e-05	0.000646769	13.1119
chr18	45561112	2.78e-05	0.00064798	11.1018
chr15	97063419	2.78e-05	0.000649192	22.1324
chr10	63130850	2.79e-05	0.000650403	22.3812
chr14	66637741	2.79e-05	0.000651614	21.814
chr7	107536791	2.79e-05	0.000652825	18.1086
chr8	125020458	2.8e-05	0.000654036	-11.1216
chr14	73107393	2.8e-05	0.000655248	28.9544
chr12	86422684	2.8e-05	0.000656459	18.3099
chr3	75955279	2.81e-05	0.00065767	18.5506
chr5	112375448	2.82e-05	0.000658881	24.9422
chr3	68657987	2.83e-05	0.000661303	19.705
chr3	51744596	2.83e-05	0.000662515	-16.2162
chr6	37448341	2.84e-05	0.000663726	17.1495
chr12	69251001	2.84e-05	0.000664937	15.265
chr18	80259613	2.85e-05	0.000666148	33.8462
chr14	118611829	2.86e-05	0.000667359	17.1875
chr4	82447107	2.87e-05	0.000668571	-17.9027
chr10	40359892	2.87e-05	0.000669782	-24.6877
chr17	17909952	2.87e-05	0.000670993	15.7895
chr15	84086954	2.87e-05	0.000672204	40.3039
chr11	4763876	2.88e-05	0.000673415	13.6802
chr19	14663502	2.89e-05	0.000675838	24.1565
chr14	20116495	2.89e-05	0.000677049	33.3591
chr10	68137944	2.89e-05	0.00067826	7.15983
chr4	149048790	2.9e-05	0.000679471	16.9072
chr2	25582194	2.9e-05	0.000680682	-15.017
chr8	120577883	2.91e-05	0.000681893	-33.308
chr6	116635721	2.93e-05	0.000683105	15.5538
chr6	50526996	2.93e-05	0.000684316	-10.4271
chr2	29592200	2.94e-05	0.000685527	22.3285
chr17	6776475	2.95e-05	0.000686738	18.9633
chr2	170184988	2.96e-05	0.000687949	9.30303
chr12	18387819	2.99e-05	0.000689161	25.0279
chr7	139944549	3.01e-05	0.000690372	16.4557
chr8	78819972	3.01e-05	0.000691583	21.904
chr5	76321558	3.01e-05	0.000692794	23.687
chr9	99132103	3.01e-05	0.000694005	22.1875
chr12	103142830	3.02e-05	0.000695216	-27.1887
chr12	99361183	3.03e-05	0.000696428	-31.1141
chr11	118256627	3.06e-05	0.000697639	13.8548
chr2	25578745	3.07e-05	0.00069885	34.881
chr5	112803051	3.07e-05	0.000700061	11.2069
chr2	18054860	3.07e-05	0.000701272	18.3953
chr19	53939494	3.09e-05	0.000702484	16.4277
chr6	88054365	3.09e-05	0.000703695	-23.5996
chr7	46204179	3.11e-05	0.000704906	19.2443
chr3	121968886	3.12e-05	0.000706117	21.4612
chr7	45589038	3.13e-05	0.000707328	13.0435
chr5	66338306	3.13e-05	0.000708539	31.1169
chrX	129751283	3.15e-05	0.000709751	-23.985
chr6	83039139	3.16e-05	0.000710962	-27.8554
chr4	125162896	3.16e-05	0.000712173	21.0386
chr3	142640463	3.17e-05	0.000713384	19.6
chr11	97775826	3.19e-05	0.000714595	-26.0026
chr11	120938963	3.19e-05	0.000715806	-23.9634
chr13	65379678	3.21e-05	0.000717018	32.7892
chr11	34515198	3.22e-05	0.000718229	10.306
chr9	22388312	3.23e-05	0.00071944	18.5191
chr8	34618358	3.24e-05	0.000720651	16.1881
chr8	48179470	3.26e-05	0.000721862	16.601
chr13	19364546	3.29e-05	0.000723074	19.4412
chr2	9906146	3.29e-05	0.000724285	28.8143
chr14	78576059	3.32e-05	0.000725496	7
chr2	83725624	3.32e-05	0.000726707	-15.8007
chr4	130902315	3.33e-05	0.000727918	20.5096
chr7	49322725	3.35e-05	0.000729129	-15.1997
chr9	57552825	3.36e-05	0.000730341	11.7647
chr11	115544828	3.36e-05	0.000731552	26.5306
chr6	31219349	3.38e-05	0.000732763	-22.8545
chr11	121641662	3.38e-05	0.000733974	25.5567
chr1	93123653	3.38e-05	0.000735185	31.2344
chr7	112788400	3.39e-05	0.000736397	25.0058
chr7	7300546	3.41e-05	0.000737608	-9.75352
chr5	124084889	3.42e-05	0.000738819	-9.73451
chr9	65679151	3.43e-05	0.00074003	21.2843
chr11	96347852	3.46e-05	0.000741241	12.4904
chr12	108292547	3.46e-05	0.000742452	27.935
chr18	37487103	3.47e-05	0.000743664	20.309
chr8	70607946	3.48e-05	0.000744875	-6.639
chr14	76471346	3.48e-05	0.000746086	27.4871
chr15	11991943	3.49e-05	0.000747297	-16.7682
chr6	105742260	3.5e-05	0.000748508	18.5622
chr9	65583039	3.52e-05	0.000749719	24.7222
chr14	30944637	3.55e-05	0.000750931	21.2071
chr3	123103357	3.56e-05	0.000752142	12.3596
chr4	120595260	3.56e-05	0.000753353	18.8359
chr12	51523985	3.58e-05	0.000754564	-9.79555
chr6	52079583	3.58e-05	0.000755775	21.2138
chr9	44089687	3.6e-05	0.000756987	-19.4504
chr10	80535139	3.61e-05	0.000758198	32.527
chr6	22122468	3.62e-05	0.000759409	-22.619
chr6	34955366	3.63e-05	0.00076062	26.5841
chr7	35027022	3.64e-05	0.000761831	-18.8021
chr4	59036300	3.65e-05	0.000763042	-27.7939
chr7	45125961	3.65e-05	0.000764254	17.8089
chr2	73530345	3.65e-05	0.000765465	-30.8418
chr6	83234054	3.69e-05	0.000766676	28.8185
chr6	28422044	3.69e-05	0.000767887	-12.906
chr19	53037445	3.69e-05	0.000769098	-14.8659
chr1	156473183	3.7e-05	0.00077031	15.3119
chr6	124646606	3.72e-05	0.000771521	-21.2542
chr2	4603647	3.72e-05	0.000772732	-25.6663
chr10	62665538	3.74e-05	0.000773943	24.1037
chr6	99021465	3.74e-05	0.000775154	-27.6579
chr6	146632963	3.74e-05	0.000776365	-18.6442
chr17	88055962	3.75e-05	0.000777577	15.675
chr14	31272811	3.77e-05	0.000778788	12.1739
chr3	145843846	3.77e-05	0.000779999	9.32813
chr14	27338195	3.77e-05	0.00078121	-12.8713
chr6	142545519	3.77e-05	0.000782421	-30.6015
chr10	117478260	3.78e-05	0.000783632	22.1598
chr19	29566680	3.8e-05	0.000784844	8.48296
chr9	55209485	3.8e-05	0.000786055	-7.97101
chr19	58314714	3.8e-05	0.000787266	18.8625
chr6	4407790	3.81e-05	0.000788477	24.0136
chr11	50689885	3.82e-05	0.0007909	19.4089
chr11	77783263	3.82e-05	0.000792111	27.2727
chr2	131807663	3.84e-05	0.000793322	17.1694
chr10	79595634	3.86e-05	0.000794533	-21.3824
chr4	125429615	3.86e-05	0.000795744	13.753
chr16	29847685	3.88e-05	0.000796955	11.6044
chr6	85188829	3.88e-05	0.000798167	9.89011
chr5	123371159	3.89e-05	0.000799378	20
chr14	75786229	3.91e-05	0.000800589	-13.0945
chr6	30180149	3.91e-05	0.0008018	22.6583
chr12	22745159	3.94e-05	0.000803011	13.5859
chr2	140501309	3.95e-05	0.000804223	21.4586
chr9	72962276	3.95e-05	0.000805434	-21.0868
chr7	16755610	3.96e-05	0.000806645	27.6386
chr7	44335036	3.96e-05	0.000807856	20.7685
chr15	62037393	3.96e-05	0.000809067	27.8649
chr9	61919627	3.97e-05	0.000810278	-14.7655
chr15	78611460	3.98e-05	0.00081149	-23.4154
chr4	55409232	3.99e-05	0.000812701	5.69549
chr9	43240359	3.99e-05	0.000813912	18.3181
chr15	89842876	3.99e-05	0.000815123	25.4717
chr9	121358201	4.02e-05	0.000816334	17.7011
chr17	35491002	4.03e-05	0.000817545	25.5321
chr1	34292820	4.03e-05	0.000818757	9.81474
chr17	70873760	4.03e-05	0.000819968	16.5314
chr8	121932410	4.04e-05	0.000821179	28.1145
chr9	108782387	4.04e-05	0.00082239	21.7934
chr18	70567426	4.05e-05	0.000823601	-23.3343
chr17	24507230	4.06e-05	0.000824813	17.9381
chr10	127658602	4.06e-05	0.000826024	26.1073
chr2	177498341	4.08e-05	0.000827235	19.2468
chr2	32271962	4.09e-05	0.000828446	17.4194
chr9	43498301	4.09e-05	0.000829657	17.7559
chr12	69363886	4.1e-05	0.000830868	24.9129
chr6	22355513	4.13e-05	0.00083208	22.2281
chr1	184716058	4.15e-05	0.000833291	25.9362
chr18	7625539	4.16e-05	0.000834502	18.4383
chr14	20479180	4.16e-05	0.000835713	15.1165
chr17	8593536	4.17e-05	0.000836924	21.9961
chr15	76233348	4.17e-05	0.000838136	22.5123
chr8	24962750	4.19e-05	0.000839347	-15.2823
chr6	125597051	4.19e-05	0.000841769	24.0411
chr11	108378025	4.19e-05	0.00084298	-18.4737
chr2	173587051	4.21e-05	0.000844191	23.5959
chr13	100786927	4.21e-05	0.000845403	-8.6063
chr15	101039584	4.22e-05	0.000846614	30.5248
chr7	119977875	4.23e-05	0.000847825	20.4282
chr18	63346322	4.23e-05	0.000849036	18.2255
chr18	37421555	4.23e-05	0.000850247	21.229
chr11	34032386	4.24e-05	0.000851458	-13.6238
chr10	77971792	4.25e-05	0.00085267	-17.9929
chr11	88027753	4.26e-05	0.000853881	27.9692
chr19	43581159	4.26e-05	0.000855092	9.55783
chr11	59291163	4.28e-05	0.000856303	12.5
chr10	25458811	4.28e-05	0.000857514	19.8568
chr13	23753578	4.29e-05	0.000858726	14.4588
chr10	121639686	4.29e-05	0.000859937	13.3931
chr10	88505586	4.33e-05	0.000861148	20.461
chr1	189002235	4.33e-05	0.000862359	-22.2222
chr4	44363798	4.34e-05	0.00086357	-21.4161
chr2	25054121	4.35e-05	0.000864781	-19.1396
chr10	25199832	4.36e-05	0.000865993	-10.4585
chr11	117544449	4.38e-05	0.000867204	12.4608
chr15	77908404	4.38e-05	0.000868415	26.8831
chr18	15066414	4.38e-05	0.000869626	11.9253
chr14	70195495	4.4e-05	0.000870837	24.8027
chr7	35902106	4.41e-05	0.000872049	13.0952
chr1	134093766	4.42e-05	0.00087326	26.4197
chr11	109553383	4.42e-05	0.000874471	23.3232
chr8	125020722	4.43e-05	0.000875682	-7.50823
chr2	130366081	4.44e-05	0.000876893	21.0101
chr19	10403385	4.45e-05	0.000878104	29.9107
chr11	34228061	4.46e-05	0.000879316	14.8485
chr3	135327479	4.46e-05	0.000880527	26.9143
chr1	51230194	4.49e-05	0.000881738	9.24908
chr16	31191912	4.51e-05	0.000882949	-28.2143
chr11	48873877	4.54e-05	0.00088416	-15.8629
chr8	70528619	4.55e-05	0.000885371	-21.637
chr8	41132222	4.55e-05	0.000886583	18.1494
chr11	76368232	4.57e-05	0.000887794	-13.6282
chr2	35402562	4.59e-05	0.000889005	19.7029
chr19	5844006	4.6e-05	0.000890216	-19.0476
chr17	65865051	4.61e-05	0.000891427	21.1277
chr5	111341782	4.62e-05	0.000892639	-11.0578
chr12	84532296	4.62e-05	0.00089385	-26.1725
chr7	30442848	4.63e-05	0.000895061	-26.5152
chr10	122045965	4.63e-05	0.000896272	20.8537
chr4	133169556	4.64e-05	0.000897483	-17.9572
chr9	86697061	4.64e-05	0.000898694	17.8708
chr5	124864395	4.66e-05	0.000899906	21.919
chr8	106138908	4.67e-05	0.000901117	26.8025
chr12	105023392	4.68e-05	0.000902328	-17.6963
chr5	113155645	4.7e-05	0.000903539	-20.1911
chr9	67042059	4.71e-05	0.00090475	23.397
chr5	129195790	4.75e-05	0.000905962	-14.7816
chr2	101798217	4.77e-05	0.000907173	13.6071
chr4	84674241	4.77e-05	0.000908384	14.101
chr12	84052762	4.78e-05	0.000909595	-19.5122
chr12	34528988	4.79e-05	0.000910806	14.3352
chr7	73561907	4.79e-05	0.000912017	21.6783
chr6	108836678	4.8e-05	0.000913229	-19.343
chr17	10359539	4.8e-05	0.00091444	-22.9992
chr7	49326505	4.81e-05	0.000915651	25.817
chr11	11687230	4.81e-05	0.000916862	21.1918
chr5	100343215	4.81e-05	0.000918073	22.9159
chr1	178369652	4.82e-05	0.000919284	-5.7971
chr13	100201853	4.82e-05	0.000920496	26.8716
chr12	76072114	4.83e-05	0.000921707	25.119
chr9	25220259	4.83e-05	0.000922918	20.0321
chr18	78786945	4.85e-05	0.000924129	-13.1619
chr9	74972855	4.86e-05	0.00092534	-19.1149
chr10	122800282	4.87e-05	0.000926552	15.3379
chr2	137117832	4.88e-05	0.000927763	26.1029
chr3	131942112	4.89e-05	0.000928974	-13.8679
chr18	64351141	4.91e-05	0.000930185	19.7937
chr16	11698055	4.92e-05	0.000931396	-18.7149
chr19	32210772	4.92e-05	0.000932607	12.987
chr14	6981029	4.96e-05	0.000933819	18.3088
chr17	26199393	4.96e-05	0.00093503	25.7645
chr10	110457125	4.97e-05	0.000936241	5.76923
chr8	87822326	4.98e-05	0.000937452	27.7138
chr5	145098464	4.99e-05	0.000938663	-18.3555
chr19	6421592	4.99e-05	0.000939874	32.8502
chr1	77454824	5e-05	0.000941086	31.1555
chr3	88623520	5e-05	0.000942297	11
chr7	144175171	5e-05	0.000943508	17.8207
chr3	41547300	5e-05	0.000944719	6.79612
chr9	69331626	5.02e-05	0.00094593	12.0261
chr9	20899367	5.02e-05	0.000947142	20.3853
chr11	109908324	5.04e-05	0.000948353	-13.4799
chr19	45737318	5.05e-05	0.000949564	23.9719
chr5	28209203	5.07e-05	0.000950775	-22.549
chr9	47363183	5.1e-05	0.000951986	-26.7429
chr8	120562248	5.11e-05	0.000953197	24.8
chr9	119439157	5.11e-05	0.000954409	-26.2355
chr13	111810386	5.11e-05	0.00095562	17.2728
chr4	134437647	5.12e-05	0.000956831	-7.87402
chr1	131547102	5.14e-05	0.000958042	18.7284
chr15	51911941	5.14e-05	0.000959253	8.02573
chr2	92574465	5.16e-05	0.000960465	-6.48503
chr14	61330937	5.16e-05	0.000961676	-24.9524
chr4	150243355	5.17e-05	0.000962887	-26.1851
chr2	155516327	5.2e-05	0.000964098	11.3304
chr15	99421589	5.21e-05	0.000965309	24.2411
chr12	23189118	5.22e-05	0.00096652	10.794
chr2	178542274	5.23e-05	0.000967732	-20.5882
chr11	78483729	5.23e-05	0.000968943	26.8978
chr1	91458047	5.26e-05	0.000970154	-25.1071
chr15	89146356	5.27e-05	0.000971365	-28.4946
chr8	108820869	5.27e-05	0.000972576	19.9728
chr14	55758514	5.28e-05	0.000973787	-17.1429
chr5	30709378	5.3e-05	0.000974999	24.6383
chr11	16948954	5.3e-05	0.00097621	-21.3983
chr10	127658199	5.32e-05	0.000977421	33.3654
chr8	109979566	5.33e-05	0.000978632	27.5276
chr19	40894119	5.34e-05	0.000979843	-17.7419
chrX	152209632	5.37e-05	0.000982266	30.29
chr6	99644183	5.4e-05	0.000984688	14.4034
chr18	5028557	5.43e-05	0.00098711	29.0385
chr7	145211912	5.46e-05	0.000988322	14.3602
chr4	52726801	5.47e-05	0.000989533	9.79138
chr15	99032669	5.48e-05	0.000990744	8.0292
chr6	21828111	5.49e-05	0.000991955	12.361
chr8	48009639	5.52e-05	0.000993166	9.54736
chr1	88976148	5.52e-05	0.000994378	7.95455
chr2	121354429	5.53e-05	0.000995589	10.954
chr5	119054163	5.53e-05	0.0009968	8.52713
chr14	50846870	5.55e-05	0.000998011	-20.8766
chr14	37015943	5.56e-05	0.000999222	23.1178
chr4	41622196	5.56e-05	0.00100043	24.6154
chr3	14971783	5.58e-05	0.00100165	-13.2233
chr8	61426003	5.58e-05	0.00100286	24.3232
chr14	54940074	5.59e-05	0.00100407	22.0809
chr10	121569034	5.59e-05	0.00100528	27.6291
chr10	75697002	5.59e-05	0.00100649	21.6492
chr10	61625260	5.61e-05	0.0010077	18.4172
chr14	18721122	5.64e-05	0.00100891	8.75
chr6	8770271	5.64e-05	0.00101012	-17.8095
chr19	29948563	5.66e-05	0.00101133	6.51341
chr13	23498631	5.66e-05	0.00101254	-10.1695
chr7	37689961	5.67e-05	0.00101376	-18.8614
chr1	128832542	5.67e-05	0.00101497	28.8889
chr5	121576304	5.68e-05	0.00101618	10.2564
chr11	70166742	5.69e-05	0.00101739	-25.4678
chr9	74672635	5.7e-05	0.0010186	7.71014
chr12	32199590	5.71e-05	0.00101981	20.4464
chr10	11079670	5.71e-05	0.00102102	21.2903
chr11	43667368	5.72e-05	0.00102224	28.4224
chr15	99421057	5.72e-05	0.00102345	27.4623
chr9	56894432	5.73e-05	0.00102466	-18.6226
chr18	37722341	5.75e-05	0.00102587	21.1557
chr18	52528811	5.76e-05	0.00102708	-9.34579
chr12	104978663	5.77e-05	0.00102829	10.5263
chr17	32492713	5.77e-05	0.0010295	21.4689
chr11	94370996	5.78e-05	0.00103071	25.3402
chr1	170898540	5.81e-05	0.00103192	18.2027
chr16	35587163	5.81e-05	0.00103313	-18.5809
chr8	95332959	5.85e-05	0.00103435	20.298
chr9	51961507	5.86e-05	0.00103556	18.618
chr4	83500509	5.86e-05	0.00103677	10.2288
chr11	50457230	5.87e-05	0.00103798	22.1053
chr12	21285373	5.87e-05	0.00103919	-11.8837
chr13	110398936	5.88e-05	0.0010404	-18.1931
chr15	54943956	5.89e-05	0.00104161	5.28455
chr4	43906627	5.89e-05	0.00104283	-15.3269
chr17	23673322	5.89e-05	0.00104404	-21.7181
chr18	61065861	5.9e-05	0.00104525	-29.2949
chr18	65740145	5.9e-05	0.00104646	23.9966
chr7	5038005	5.92e-05	0.00104767	15.0172
chr16	9751201	5.93e-05	0.00104888	21.3121
chr5	67347207	5.93e-05	0.00105009	-15.546
chr4	152264161	5.94e-05	0.0010513	19.4899
chr11	101485729	5.95e-05	0.00105251	26
chr17	50020331	5.98e-05	0.00105372	32.7633
chr4	131901215	6e-05	0.00105494	-16.3925
chr1	172311518	6e-05	0.00105615	21.1538
chr2	107010469	6.02e-05	0.00105736	-15.9526
chr15	45180415	6.03e-05	0.00105857	-25.3012
chr13	46902591	6.05e-05	0.00105978	8.33333
chr6	85904638	6.05e-05	0.00106099	20.2002
chr6	144067710	6.06e-05	0.0010622	-29.6649
chr11	53304673	6.06e-05	0.00106342	32.6786
chr10	93278373	6.06e-05	0.00106463	14.1026
chr13	13349685	6.06e-05	0.00106584	7.94335
chr3	122275275	6.08e-05	0.00106705	22.7261
chr17	3498084	6.08e-05	0.00106826	26.7712
chr1	153095637	6.1e-05	0.00106947	13.3792
chr15	102933648	6.11e-05	0.00107068	14.7778
chr11	21238376	6.11e-05	0.00107189	19.1558
chr6	52168578	6.11e-05	0.0010731	13.4085
chr1	185205243	6.16e-05	0.00107431	16.1436
chrX	169987222	6.19e-05	0.00107553	-14.1346
chr4	139308135	6.21e-05	0.00107674	19.2296
chr11	60185107	6.24e-05	0.00107795	-27.2496
chr2	91331596	6.24e-05	0.00107916	-14.0977
chr11	53858056	6.25e-05	0.00108037	18.314
chr1	134213587	6.27e-05	0.00108158	26.3866
chr4	108618771	6.28e-05	0.00108279	27.8064
chr7	81210085	6.29e-05	0.00108401	-7.45342
chr3	104943765	6.3e-05	0.00108522	31.873
chr1	168376412	6.31e-05	0.00108643	28.8542
chr19	31811581	6.32e-05	0.00108764	20.5208
chr8	126598342	6.33e-05	0.00108885	26.3462
chr2	180274041	6.33e-05	0.00109006	-24.6458
chr7	123001429	6.33e-05	0.00109127	19.0512
chr13	74462336	6.35e-05	0.00109248	9.27393
chr7	51621914	6.38e-05	0.00109369	12.2449
chr17	27528291	6.38e-05	0.0010949	29.7271
chr1	88424979	6.41e-05	0.00109612	20.6057
chr4	32246261	6.43e-05	0.00109733	34.1992
chr3	8765310	6.44e-05	0.00109854	-10.3248
chr8	25202924	6.44e-05	0.00109975	17.7721
chr1	162038244	6.45e-05	0.00110096	26.3757
chr8	87471845	6.47e-05	0.00110217	12.7109
chr9	110251962	6.47e-05	0.00110338	-18.2054
chr7	126504026	6.48e-05	0.0011046	-12.0879
chr3	84979423	6.48e-05	0.00110581	21.9703
chr11	72311637	6.49e-05	0.00110702	18.6605
chr6	116652453	6.51e-05	0.00110823	11.326
chr6	54944137	6.51e-05	0.00110944	33.3333
chr1	36066039	6.52e-05	0.00111065	24.8485
chr6	116556658	6.54e-05	0.00111186	9.28757
chr15	80132655	6.55e-05	0.00111307	-24.1772
chr19	7265351	6.56e-05	0.00111428	-16.8576
chr9	66180417	6.58e-05	0.00111549	13.9241
chr4	135150853	6.58e-05	0.00111671	18.6111
chr9	61439256	6.61e-05	0.00111792	-20.1532
chr1	182410418	6.63e-05	0.00111913	18.2574
chr10	93689047	6.63e-05	0.00112034	17.9043
chr12	75299944	6.63e-05	0.00112155	19.858
chr13	18575959	6.66e-05	0.00112276	26.6293
chr1	121332038	6.67e-05	0.00112397	-15.2701
chr4	126150179	6.69e-05	0.00112518	27.4965
chr16	13479534	6.71e-05	0.0011264	20.2014
chr13	31547976	6.73e-05	0.00112761	13.735
chr17	79754426	6.75e-05	0.00112882	17.2454
chr6	83761857	6.76e-05	0.00113003	19.7412
chr9	35041475	6.78e-05	0.00113124	14.9798
chr9	50700892	6.78e-05	0.00113245	-16.9495
chr9	98614009	6.79e-05	0.00113366	11.6988
chr10	79779783	6.8e-05	0.00113487	24.1608
chr11	116222848	6.81e-05	0.00113609	22.7513
chr3	57466585	6.81e-05	0.0011373	17.6528
chr13	93707431	6.83e-05	0.00113851	15.5189
chr19	4865358	6.84e-05	0.00113972	29.5293
chr5	105718484	6.85e-05	0.00114093	-15.403
chr5	67222452	6.87e-05	0.00114214	6.50901
chr3	97937248	6.88e-05	0.00114335	-19.4536
chr12	16225757	6.89e-05	0.00114456	-10.1432
chr2	147788368	6.89e-05	0.00114577	10.1852
chr11	61714997	6.9e-05	0.00114699	-14.5161
chr2	64079452	6.91e-05	0.0011482	14.4475
chr2	180583434	6.94e-05	0.00114941	-19.4528
chr10	40247760	6.97e-05	0.00115062	9.34343
chr3	146851840	6.98e-05	0.00115183	-33.6667
chr4	101694630	6.99e-05	0.00115304	22.4583
chr3	89901254	7.02e-05	0.00115425	19.9672
chr4	150049307	7.03e-05	0.00115546	-29.8232
chr18	37343735	7.04e-05	0.00115668	19.5054
chr19	56457367	7.05e-05	0.0011591	-22.8692
chr1	92912059	7.05e-05	0.00116031	29.2769
chr18	75821178	7.06e-05	0.00116152	15.6863
chr8	12555797	7.07e-05	0.00116273	19.4129
chr5	94791470	7.09e-05	0.00116394	12.5823
chr2	97468256	7.1e-05	0.00116515	-8.76322
chr18	35627736	7.1e-05	0.00116636	24.3137
chr7	79313896	7.1e-05	0.00116758	24.1196
chr2	4603655	7.1e-05	0.00116879	-26.4456
chr12	76996790	7.11e-05	0.00117	29.4894
chr12	112518052	7.13e-05	0.00117121	-23.9976
chr18	75971308	7.14e-05	0.00117242	22.8262
chr10	88885148	7.15e-05	0.00117363	17.4284
chr6	112945693	7.15e-05	0.00117484	13.5668
chr9	114058190	7.15e-05	0.00117605	31.9906
chr10	127287786	7.19e-05	0.00117727	-26.1991
chr7	136112501	7.19e-05	0.00117848	18.638
chr6	52105198	7.2e-05	0.00117969	19.4322
chr12	109594504	7.21e-05	0.0011809	-5.82011
chr5	74244577	7.21e-05	0.00118211	13.5319
chr4	150556660	7.23e-05	0.00118332	-8.37013
chr9	120572395	7.25e-05	0.00118453	9.91985
chr11	107920101	7.25e-05	0.00118574	26.7247
chr4	104766518	7.27e-05	0.00118695	-9.80392
chr18	37499525	7.28e-05	0.00118817	-20.1752
chr18	5603728	7.29e-05	0.00118938	17.1564
chr2	173950673	7.29e-05	0.00119059	-20.9293
chr2	31110330	7.3e-05	0.0011918	-22.2972
chr4	154231193	7.31e-05	0.00119301	-9.85436
chr14	116927992	7.32e-05	0.00119422	-17.619
chr6	88190968	7.33e-05	0.00119543	31.438
chr14	30584662	7.35e-05	0.00119664	26.4099
chr14	121175967	7.35e-05	0.00119786	26.3287
chr5	73071569	7.37e-05	0.00119907	19.3839
chr14	69804625	7.37e-05	0.00120028	-12.5
chr17	31531520	7.4e-05	0.00120149	25.5195
chr10	94077780	7.4e-05	0.0012027	15.0399
chr16	33502492	7.41e-05	0.00120391	29.5758
chr7	36694335	7.41e-05	0.00120512	27.551
chr19	25341072	7.41e-05	0.00120633	15.9761
chr1	58105938	7.46e-05	0.00120754	-6.35859
chr19	45058020	7.46e-05	0.00120876	-21.5521
chr6	51838329	7.47e-05	0.00120997	21.8424
chr13	88554913	7.53e-05	0.00121239	20.4196
chr18	61909346	7.53e-05	0.0012136	-20.8379
chr2	180545207	7.54e-05	0.00121481	26.5537
chr9	14781225	7.56e-05	0.00121602	6.59341
chr2	32152640	7.56e-05	0.00121723	13.2353
chr12	91779364	7.58e-05	0.00121845	15
chr18	80975753	7.59e-05	0.00121966	18.4729
chr9	107403052	7.59e-05	0.00122087	-22.7438
chr12	104998062	7.64e-05	0.00122208	-25.336
chr12	84038917	7.66e-05	0.0012245	14.1026
chr1	136680519	7.66e-05	0.00122571	-7.75194
chr11	51968363	7.67e-05	0.00122692	-13.4671
chr8	13506965	7.67e-05	0.00122813	29.3478
chr8	121580605	7.67e-05	0.00122935	19.9511
chr9	75095115	7.67e-05	0.00123056	-18.057
chr9	103174879	7.68e-05	0.00123177	-19.9414
chr2	135362103	7.69e-05	0.00123298	-7.93528
chr4	110152720	7.69e-05	0.00123419	16.079
chr1	89770326	7.73e-05	0.0012354	17.2589
chr2	126519963	7.73e-05	0.00123661	20.0231
chr8	111890044	7.74e-05	0.00123782	12.7073
chr8	123787646	7.74e-05	0.00123904	23.1224
chr12	112629693	7.76e-05	0.00124025	-28.6093
chrX	169987266	7.78e-05	0.00124146	-11.9623
chr2	180952763	7.78e-05	0.00124267	24.9415
chr16	91321296	7.78e-05	0.00124388	16.6431
chr11	5170544	7.79e-05	0.00124509	-15.2486
chr7	3196046	7.8e-05	0.0012463	33.8469
chr6	31215879	7.8e-05	0.00124751	-15.059
chr3	37350470	7.81e-05	0.00124873	13.2089
chr1	176223358	7.82e-05	0.00124994	-9.48276
chr2	33132524	7.82e-05	0.00125115	23.545
chr6	24954392	7.83e-05	0.00125236	-19.8365
chr6	142774006	7.84e-05	0.00125357	-12.3188
chrY	1286269	7.86e-05	0.00125478	8.65069
chr5	4036758	7.87e-05	0.00125599	-24.2216
chr18	64019315	7.87e-05	0.0012572	21.5929
chr12	100831580	7.91e-05	0.00125841	9.09091
chr8	122118446	7.92e-05	0.00125963	16.7507
chrX	169987226	7.95e-05	0.00126084	-13.5383
chr1	191089549	7.97e-05	0.00126205	19.2543
chr1	36781938	7.98e-05	0.00126326	8.65978
chr9	16313071	7.98e-05	0.00126447	-31.2551
chr16	18401143	7.99e-05	0.00126568	22.864
chr13	109652466	7.99e-05	0.00126689	19.8613
chr7	45830078	7.99e-05	0.0012681	21.8302
chr16	22160706	7.99e-05	0.00126932	17.2944
chr17	27558661	7.99e-05	0.00127053	23.9059
chr9	21944614	8.01e-05	0.00127174	27.9118
chr9	56264744	8.01e-05	0.00127295	-15.3735
chr1	71651654	8.03e-05	0.00127416	21.5524
chr4	124900018	8.05e-05	0.00127537	27.1044
chr12	79890899	8.05e-05	0.00127658	24.8805
chr1	185930099	8.06e-05	0.00127779	-16.6667
chr11	84277311	8.07e-05	0.001279	27.6768
chr17	34109805	8.1e-05	0.00128022	26.5004
chr10	122045384	8.13e-05	0.00128143	-6.45161
chr4	129697105	8.15e-05	0.00128264	-14.2366
chr11	58018931	8.16e-05	0.00128385	18.9822
chr16	20629318	8.16e-05	0.00128506	20.7257
chr3	73056617	8.18e-05	0.00128627	7.54717
chr2	151862309	8.18e-05	0.00128748	18.9927
chr5	117398308	8.2e-05	0.00128869	17.1663
chr11	120805364	8.2e-05	0.00128991	-28.3942
chr6	61001583	8.2e-05	0.00129112	-15.9692
chr17	63684194	8.25e-05	0.00129233	15.5951
chr8	108621400	8.27e-05	0.00129354	17.2536
chr4	134343020	8.28e-05	0.00129475	20.2524
chr5	33694802	8.3e-05	0.00129596	21.2192
chr1	82008042	8.31e-05	0.00129717	18.4451
chr18	25061499	8.31e-05	0.00129838	26.6907
chr9	104074517	8.32e-05	0.00129959	-10.4918
chr8	46882729	8.33e-05	0.00130081	17.8914
chr8	105996823	8.33e-05	0.00130202	20.751
chr8	105413494	8.34e-05	0.00130323	-17.0269
chr11	52254397	8.35e-05	0.00130444	-21.5344
chr11	49452649	8.36e-05	0.00130565	-15.1899
chr9	78164605	8.37e-05	0.00130686	17.2901
chr5	18330953	8.38e-05	0.00130807	26.4851
chr2	125783659	8.38e-05	0.00130928	16.7944
chr1	139079878	8.39e-05	0.0013105	-22.769
chr5	113830600	8.4e-05	0.00131171	-24.5283
chr10	77235452	8.41e-05	0.00131292	35.2674
chr2	3331412	8.44e-05	0.00131534	-19.3173
chr4	146103111	8.47e-05	0.00131776	-8.85424
chr11	69577797	8.48e-05	0.00131897	-25.0809
chr4	15213128	8.48e-05	0.00132018	-24.9769
chr7	133639398	8.48e-05	0.0013214	-13.0798
chr1	77506150	8.5e-05	0.00132261	27.5288
chr14	66562993	8.51e-05	0.00132382	20.3501
chr8	13594947	8.52e-05	0.00132503	-31.3492
chr6	35252284	8.52e-05	0.00132624	11.1486
chr3	127453770	8.53e-05	0.00132745	22.9333
chr4	82537637	8.53e-05	0.00132866	13.7931
chr4	74257849	8.54e-05	0.00132987	23.0487
chr1	192397403	8.54e-05	0.00133109	14.8907
chr11	78792922	8.55e-05	0.0013323	21.2654
chr15	103250261	8.55e-05	0.00133351	19.4332
chr2	73386975	8.56e-05	0.00133472	-6.91824
chr6	143479996	8.56e-05	0.00133593	20.0825
chr15	35886848	8.56e-05	0.00133714	6.875
chr4	136770904	8.56e-05	0.00133835	23.6914
chr5	118594880	8.57e-05	0.00133956	8.12234
chr18	68160739	8.58e-05	0.00134077	-9.50369
chr11	88745182	8.6e-05	0.00134199	29.8951
chr4	44710741	8.6e-05	0.0013432	15.0358
chr6	24456308	8.62e-05	0.00134441	-11.4466
chr2	174295060	8.63e-05	0.00134562	21.5273
chr11	43667343	8.63e-05	0.00134683	27.7747
chr15	94714671	8.69e-05	0.00134804	5.30427
chr11	79870449	8.69e-05	0.00134925	21.7049
chr3	27223549	8.7e-05	0.00135046	-15.5172
chr2	94231293	8.7e-05	0.00135289	23.5653
chr2	180964306	8.7e-05	0.0013541	34.7925
chr4	152285806	8.76e-05	0.00135531	7.24638
chr14	31138758	8.77e-05	0.00135652	-23.5381
chr10	60829690	8.78e-05	0.00135773	-21.4141
chr11	78057174	8.78e-05	0.00135894	21.2963
chr15	84064976	8.78e-05	0.00136015	11.2781
chr3	57573036	8.8e-05	0.00136137	23.7247
chr19	9134752	8.81e-05	0.00136258	-8.43475
chr2	126554452	8.82e-05	0.00136379	7.69231
chr6	136174531	8.84e-05	0.001365	-22.2653
chr7	23163579	8.84e-05	0.00136621	17.8438
chr8	70043491	8.85e-05	0.00136742	7.84314
chr5	129249445	8.86e-05	0.00136984	-11.5385
chr2	75341433	8.88e-05	0.00137105	12.5161
chr8	120150143	8.89e-05	0.00137226	-20.0157
chr12	55344814	8.9e-05	0.00137348	21.6274
chr17	17909933	8.9e-05	0.00137469	15.942
chr6	30028859	8.91e-05	0.0013759	-13.96
chr3	129218163	8.92e-05	0.00137711	-15.493
chr9	78195253	8.92e-05	0.00137832	-30.7911
chr13	111237992	8.96e-05	0.00137953	-23.3667
chr7	141064281	8.98e-05	0.00138074	-20.7097
chr11	54398229	8.98e-05	0.00138196	8.69565
chr12	80034742	8.98e-05	0.00138317	-26.1518
chr11	120232227	9e-05	0.00138438	-12
chr3	19240100	9e-05	0.00138559	-26.4395
chr5	137135428	9.01e-05	0.0013868	-22.0172
chr2	166215424	9.02e-05	0.00138801	25.8772
chr6	115803982	9.02e-05	0.00138922	-32.0758
chr9	45787384	9.03e-05	0.00139043	13.8297
chr11	31810285	9.03e-05	0.00139164	24.0909
chr1	78197567	9.1e-05	0.00139285	9.93915
chr9	56535014	9.1e-05	0.00139407	23.5719
chr18	80271562	9.11e-05	0.00139528	21.0869
chr5	134767622	9.11e-05	0.00139649	10.3774
chr19	47460561	9.13e-05	0.0013977	-24.2313
chr13	93607228	9.14e-05	0.00139891	30.7887
chr9	114932448	9.14e-05	0.00140012	-28.3146
chr11	80101696	9.15e-05	0.00140133	7.08069
chr13	60479178	9.16e-05	0.00140255	-14.8148
chr11	101164031	9.16e-05	0.00140376	-24.0149
chr3	127160164	9.17e-05	0.00140497	-19.0062
chr12	104032862	9.18e-05	0.00140618	31.9154
chr1	143770351	9.19e-05	0.00140739	22.3909
chr14	52752500	9.21e-05	0.0014086	-17.8663
chr10	30517359	9.23e-05	0.00140981	-34.7619
chr14	66344236	9.23e-05	0.00141102	9.78261
chr15	7131361	9.25e-05	0.00141223	-20.4496
chr17	33999287	9.26e-05	0.00141344	-21.7451
chr3	108257758	9.26e-05	0.00141466	-12.9905
chr10	41565838	9.27e-05	0.00141587	32.2034
chr12	33968156	9.3e-05	0.00141708	6.0088
chr4	133659386	9.31e-05	0.00141829	30.7545
chr5	53479315	9.32e-05	0.0014195	9.09091
chr7	111778357	9.37e-05	0.00142071	27.5451
chr18	11840785	9.38e-05	0.00142192	-15.9833
chr10	121304373	9.4e-05	0.00142314	30.3585
chr16	18460249	9.41e-05	0.00142435	-28.1088
chr11	61846979	9.42e-05	0.00142556	20.0352
chr12	99435389	9.43e-05	0.00142677	-8.54198
chr4	127680897	9.44e-05	0.00142798	12.766
chr11	101165316	9.46e-05	0.00142919	13.6229
chr3	31603278	9.47e-05	0.0014304	-5.28634
chr18	38712155	9.48e-05	0.00143161	10.4864
chr9	108832934	9.49e-05	0.00143282	-19.7973
chr3	65612635	9.53e-05	0.00143525	-22.7939
chr10	93912456	9.54e-05	0.00143646	10.7635
chr11	83789505	9.54e-05	0.00143767	-24.4026
chr12	33146144	9.56e-05	0.00143888	20.0527
chr7	3164220	9.57e-05	0.00144009	16.3636
chr9	16215548	9.58e-05	0.0014413	-19.5652
chr18	84281721	9.58e-05	0.00144251	6.875
chr15	85635396	9.61e-05	0.00144373	-21.0026
chr7	19933591	9.64e-05	0.00144494	9.40171
chr19	10462533	9.67e-05	0.00144615	26.8296
chr5	122146284	9.67e-05	0.00144736	-33.8961
chr14	100287106	9.67e-05	0.00144857	-20.6918
chr11	116222889	9.68e-05	0.00144978	20.2965
chr11	114727138	9.69e-05	0.00145099	16.8018
chr17	66352521	9.7e-05	0.0014522	-24.2473
chr18	60712541	9.71e-05	0.00145341	-29.1313
chr19	5503314	9.71e-05	0.00145462	20.6169
chr9	21337920	9.72e-05	0.00145584	19.0249
chr8	78062473	9.73e-05	0.00145705	17.6099
chr6	34936982	9.73e-05	0.00145826	22.6829
chr10	33952354	9.74e-05	0.00145947	18.4513
chr1	69377857	9.74e-05	0.00146068	15.0685
chr12	17762509	9.75e-05	0.00146189	27.4421
chr18	37506453	9.77e-05	0.0014631	-18.0363
chr10	68145697	9.77e-05	0.00146432	21.9697
chr19	10278684	9.79e-05	0.00146553	-26.1767
chr1	153909593	9.8e-05	0.00146674	21.4611
chr8	36746411	9.8e-05	0.00146795	-21.0098
chr11	69585858	9.81e-05	0.00146916	24.1337
chr16	44485855	9.83e-05	0.00147037	16.0714
chr5	113182886	9.84e-05	0.00147158	26.9039
chr2	25373367	9.86e-05	0.00147279	16.8051
chr4	136312039	9.88e-05	0.001474	17.4273
chr8	50917857	9.89e-05	0.00147521	13.4444
chr11	100526112	9.92e-05	0.00147643	-24.9042
chr5	149691675	9.92e-05	0.00147764	-24.8235
chr17	84268831	9.94e-05	0.00147885	-17.0909
chr2	32152903	9.94e-05	0.00148006	14.1407
chr2	59470783	9.96e-05	0.00148127	24.0378
chr1	166279748	9.99e-05	0.00148248	20.3182
chr3	108201100	9.99e-05	0.00148369	9.67933
chr14	64765121	0.000100335	0.0014849	14.3678
chr12	22745348	0.000100444	0.00148612	-12.9922
chr5	142478656	0.000100565	0.00148733	30.9289
chr7	121214618	0.000100628	0.00148854	-18.7099
chr18	37722300	0.000100693	0.00148975	19.1279
chr9	106160003	0.000100756	0.00149096	9.8082
chr18	75521678	0.000100766	0.00149217	13.3333
chr4	59324435	0.000100823	0.00149338	-13.1277
chr11	69781978	0.000100881	0.00149459	-19.7376
chr15	7999208	0.00010093	0.00149581	-20.5726
chr2	153779528	0.00010096	0.00149702	-25.3049
chr17	12195013	0.000101303	0.00149823	15.4151
chr14	66637233	0.000101371	0.00149944	-20.614
chr13	45637551	0.000101466	0.00150065	15.5882
chr7	143480910	0.000101644	0.00150307	-28.6556
chr5	123037275	0.000101684	0.00150428	12.8571
chr4	139403536	0.000101694	0.00150549	-14.1558
chr4	115849456	0.000101718	0.00150671	22.0238
chr7	127262802	0.000101886	0.00150792	-24.422
chr12	56346130	0.000102157	0.00150913	-28.0907
chr1	195241680	0.000102671	0.00151034	9.62963
chr11	5139096	0.000102802	0.00151155	15.5844
chr2	32164530	0.000102854	0.00151276	14.5202
chr2	166575332	0.000103046	0.00151397	-27.7473
chr12	79675009	0.000103132	0.00151518	19.1176
chr2	162947748	0.000103145	0.0015164	25.1401
chr14	14036471	0.00010318	0.00151761	17.4836
chr19	33286165	0.000103198	0.00151882	16.0129
chr9	107908936	0.000103206	0.00152003	21.2437
chr6	34922147	0.000103506	0.00152124	16.0384
chr7	43796096	0.000103565	0.00152245	26.9676
chr9	116337809	0.000103691	0.00152366	12.5259
chr5	33297221	0.000103823	0.00152487	25.7439
chrX	9061181	0.00010412	0.00152608	-12.5
chr7	118699028	0.000104141	0.0015273	-16.7965
chr17	64990713	0.000104611	0.00152851	19.371
chr10	87447922	0.000104722	0.00152972	-10.0532
chr18	37402535	0.000105167	0.00153093	18.3866
chr8	19705087	0.000105173	0.00153214	15.9482
chr1	89131030	0.000105811	0.00153335	-18.4959
chr4	40139858	0.000105913	0.00153456	17.207
chr18	37020698	0.00010614	0.00153577	-15.2898
chr13	100513246	0.000106283	0.00153699	11.007
chr10	60217578	0.000106308	0.0015382	20.944
chr9	121452985	0.000106452	0.00153941	-20.3057
chr13	20038575	0.000106488	0.00154062	-12.0729
chr3	129225075	0.00010659	0.00154183	6.66667
chr12	84038709	0.000106933	0.00154304	11.5942
chr19	40366856	0.000106942	0.00154425	22.7146
chr7	27574928	0.000107237	0.00154546	-16.1765
chr14	122406348	0.000107464	0.00154667	22.64
chr1	61181188	0.000107633	0.00154789	-8.4507
chrX	169996531	0.000107667	0.0015491	-27.8309
chr9	45054875	0.000107713	0.00155031	10.4357
chr19	58453306	0.00010792	0.00155152	-30.4187
chr8	34933214	0.000107997	0.00155273	18.8837
chr3	138713325	0.000108192	0.00155394	-10.6158
chr16	35455980	0.000108193	0.00155515	17.0455
chr7	37466678	0.000108223	0.00155636	-33.1413
chr1	156633445	0.000108306	0.00155758	-17.8346
chr2	157926746	0.000108312	0.00155879	-12.6925
chr6	50294469	0.000108473	0.00156	18.0272
chr4	42934521	0.000108508	0.00156121	21.3675
chr5	116446146	0.000108556	0.00156242	20.4259
chr6	98093346	0.000108659	0.00156363	9.27303
chr14	118705228	0.000108875	0.00156605	-14.0427
chr13	48237735	0.000108943	0.00156726	-22.6927
chr17	31655944	0.000109017	0.00156848	-26.8473
chr4	133599351	0.000109034	0.00156969	24.3234
chr2	37941081	0.000109268	0.0015709	8.36854
chr19	29508529	0.000109579	0.00157211	-24.4476
chr5	66319486	0.000109594	0.00157332	-15.6628
chr6	49040165	0.000109608	0.00157453	-22.7458
chr4	46665808	0.000109738	0.00157574	16.6456
chr8	12916067	0.000109986	0.00157695	11.549
chr19	8869487	0.000110097	0.00157817	16.8501
chr1	127484129	0.000110283	0.00157938	9.16031
chr8	122751827	0.000110583	0.00158059	-21.7284
chr9	31119173	0.000110601	0.0015818	20.5316
chr7	126760887	0.000110669	0.00158301	-24.6932
chr14	76279331	0.000110854	0.00158422	-16.6104
chr17	28131591	0.000111116	0.00158543	24.4118
chr5	150157978	0.000111266	0.00158664	18.8399
chr15	38077283	0.000111297	0.00158785	19.1379
chr16	31080126	0.000111485	0.00158907	-19.7083
chr10	98720732	0.000111548	0.00159028	20.9075
chr13	71003776	0.000111583	0.00159149	26.1797
chr13	102665653	0.000111746	0.0015927	19.7247
chr12	19704276	0.000112028	0.00159391	20.7115
chr5	131534662	0.000112179	0.00159512	22.108
chr19	32594068	0.000112286	0.00159633	22.1129
chr2	149350489	0.000112687	0.00159754	7.24231
chr12	24709553	0.00011271	0.00159876	23.5583
chr2	32746935	0.000112836	0.00159997	23.2262
chr14	75787713	0.000113307	0.00160118	18.3603
chr15	97802443	0.000113389	0.00160239	25.993
chr12	110445878	0.000113392	0.0016036	-24.6672
chr5	30232466	0.000113579	0.00160481	-6.21469
chr5	133415208	0.000113678	0.00160602	7.19167
chr2	173097281	0.000113681	0.00160723	23.2745
chr14	64156316	0.000113976	0.00160845	-8.10811
chr7	29061501	0.00011438	0.00160966	25.995
chr15	97054214	0.000115031	0.00161087	23.3269
chr7	45305567	0.00011507	0.00161208	-16.0606
chr1	182349938	0.000115298	0.00161329	9.71678
chr17	84480763	0.000115313	0.0016145	-23.4487
chr7	44655610	0.000115604	0.00161571	14.6081
chr8	86883004	0.000115873	0.00161692	30.2857
chr13	3477923	0.000116174	0.00161813	13.9188
chr14	41053456	0.000116331	0.00161935	-19.3943
chr18	46444377	0.00011634	0.00162056	-16.1806
chr13	51841060	0.000116388	0.00162177	25.2864
chr11	97336949	0.000116484	0.00162298	11.6505
chr9	66186644	0.00011655	0.00162419	19.2155
chr13	95523905	0.000116645	0.0016254	19.5156
chr4	145515091	0.000116665	0.00162661	12.0582
chr1	12993423	0.000116878	0.00162782	16.8998
chr1	38668620	0.000116988	0.00162904	10.4026
chr3	121819734	0.000117075	0.00163025	27.9503
chr8	12431018	0.000117143	0.00163146	13.1579
chr9	107950489	0.000117213	0.00163267	12.8458
chr6	108232108	0.000117246	0.00163388	25.9205
chr14	122363060	0.000117521	0.00163509	-28.2764
chr5	30638456	0.0001179	0.0016363	-27.4034
chr12	76405854	0.000117916	0.00163751	16.4611
chr13	55963743	0.000117974	0.00163872	20.2083
chr16	10772501	0.000118013	0.00163994	14.8425
chr8	125020504	0.000118138	0.00164115	-11.5075
chr11	58937342	0.000118139	0.00164236	14.8929
chr12	80257875	0.000118522	0.00164357	-13.0618
chr10	128912095	0.000118989	0.00164478	-27.512
chr12	55420404	0.000118991	0.00164599	6.76692
chr12	40837145	0.000119091	0.0016472	-24.9737
chr6	39874085	0.000119103	0.00164841	-21.9925
chr6	118647003	0.000119169	0.00164963	-17.8503
chr6	23255231	0.000119248	0.00165084	21.9876
chr11	34515095	0.00011935	0.00165205	16.3575
chr8	120807850	0.000119405	0.00165326	22.9231
chr6	129242003	0.000119636	0.00165447	21.1104
chr6	29762768	0.000120108	0.00165568	24.8412
chr2	132690030	0.000120108	0.00165689	-24.8412
chr13	73263061	0.000120159	0.0016581	16.9492
chr6	94875277	0.00012018	0.00165931	7.97971
chr9	45829479	0.000120374	0.00166053	20.962
chr9	98864548	0.000120787	0.00166174	12.0531
chr6	134308484	0.000121021	0.00166416	-6.57041
chr4	133670286	0.000121488	0.00166537	20.9104
chr18	33958095	0.000121723	0.00166658	27.387
chr8	24573207	0.000122107	0.00166779	17.469
chr8	25990587	0.00012215	0.001669	16.6279
chr1	89344715	0.000122196	0.00167022	-19.7204
chr9	86680438	0.000122293	0.00167143	-16.3934
chr12	76293408	0.000122361	0.00167264	20.4122
chr16	22008899	0.000122363	0.00167385	14.6648
chr5	29378951	0.000122415	0.00167506	16.0065
chr5	35575307	0.000122456	0.00167627	-5.50459
chr2	118961719	0.000122635	0.00167748	24.665
chr11	51821156	0.000122858	0.00167869	-18.3497
chr3	122242621	0.000122966	0.0016799	9.31217
chr6	145443059	0.000123002	0.00168112	21.7884
chr13	48911488	0.000123038	0.00168233	19.0341
chr11	63918716	0.000123255	0.00168354	14.7933
chr13	102665642	0.00012346	0.00168475	17.859
chr11	116997065	0.000123533	0.00168596	25.2116
chr9	50986145	0.000123616	0.00168717	-18.6898
chr13	97867514	0.000123644	0.00168838	-18.4982
chr6	148392148	0.000123729	0.00168959	22.589
chr18	61929208	0.000123912	0.00169081	18.9583
chr15	36706365	0.000123995	0.00169202	26.977
chr19	6467940	0.000124062	0.00169323	19.0476
chr9	30597837	0.000124649	0.00169444	12.8157
chr17	15291870	0.000124805	0.00169565	-17.4288
chr15	12367200	0.000124828	0.00169686	-14.9899
chr15	85635379	0.000125115	0.00169807	-25.6601
chr1	64986249	0.000125297	0.00169928	-9.32203
chr7	43214694	0.000125317	0.0017005	15.317
chr6	104984448	0.000125405	0.00170171	22.1388
chr6	142963060	0.000125558	0.00170292	-20.3167
chr13	101635799	0.000125723	0.00170413	12.5
chr5	128552783	0.000125741	0.00170534	-8.19672
chr6	53564126	0.000125988	0.00170655	9.10698
chr8	61327784	0.000126001	0.00170776	29.0432
chr16	23165734	0.000126017	0.00170897	30.9488
chr5	63806801	0.000126162	0.00171018	21.2987
chr6	125597073	0.000126232	0.0017114	24.8661
chr8	66861551	0.000126374	0.00171261	-10
chr7	29212568	0.000126434	0.00171382	10.2592
chr10	117627323	0.000126442	0.00171503	15.4702
chr5	21263784	0.000126504	0.00171624	19.2414
chrX	169994182	0.000126783	0.00171745	-11.0436
chr1	138174873	0.000126793	0.00171866	-18.9777
chr4	43367484	0.000126975	0.00171987	20.763
chr3	32689655	0.000127094	0.00172109	23.1896
chr4	133412832	0.000127123	0.0017223	-14.0363
chr14	51914472	0.000127203	0.00172351	12.3625
chr10	37190217	0.000127654	0.00172593	-11.8421
chr3	31060759	0.000127867	0.00172714	-17.0674
chr3	87151180	0.00012792	0.00172835	22.1925
chr19	9938985	0.000128023	0.00172956	22.5339
chr15	59375288	0.000128234	0.00173077	-8.63309
chr15	60820402	0.000128755	0.00173198	12.6155
chr9	27023897	0.000128845	0.0017332	-12.0715
chr7	102211218	0.000128893	0.00173441	-35.3741
chr18	38924580	0.00012903	0.00173562	-19.4248
chr5	124791998	0.000129081	0.00173683	-17.3016
chr11	69936770	0.000129099	0.00173804	20.9547
chr11	69613757	0.00012916	0.00173925	19.4444
chr6	28232274	0.000129244	0.00174046	-23.8101
chr7	70515752	0.000129315	0.00174168	24.0702
chr12	33334932	0.000129652	0.00174289	-16.7989
chr19	46601757	0.000130616	0.0017441	-23.2073
chr1	193153631	0.000130769	0.00174531	30.6667
chr16	33922274	0.00013078	0.00174652	-28.6817
chr1	156058823	0.00013078	0.00174773	8.48136
chr14	122280817	0.000130903	0.00174894	18.6667
chr12	107917016	0.000131275	0.00175015	12.8571
chr14	55584293	0.000131281	0.00175136	21.8155
chr6	121177280	0.000131516	0.00175257	20.6782
chr7	13006570	0.000131596	0.00175379	26.7432
chr5	66042853	0.000131767	0.001755	27.008
chr11	102728601	0.000131912	0.00175621	22.326
chr4	98003607	0.000131926	0.00175742	29.0385
chr4	129119274	0.000131981	0.00175863	23.6033
chr6	8275054	0.000132085	0.00175984	-17.074
chr2	150673900	0.000132179	0.00176105	-12.3818
chr2	91426969	0.000132356	0.00176227	7.26257
chr14	78726292	0.000132436	0.00176348	14.9136
chr1	170884753	0.000132513	0.00176469	-7.22892
chr2	150972174	0.000132562	0.0017659	24.9781
chr7	30193607	0.000132652	0.00176711	16.3117
chr19	58969582	0.00013279	0.00176832	21.2445
chr2	25310860	0.000132851	0.00176953	23.938
chr3	98099624	0.000133007	0.00177074	13.461
chr8	83568297	0.000133193	0.00177195	22.4308
chr8	95131490	0.000133274	0.00177316	24.8826
chr19	53674087	0.000133342	0.00177438	21.892
chr1	64734094	0.000133365	0.00177559	28.5714
chr17	43931597	0.000133396	0.0017768	9.56522
chr9	21615565	0.000133495	0.00177801	10.3448
chr4	21536332	0.000133586	0.00177922	21.4399
chr2	138257960	0.000133668	0.00178043	-10.9898
chr15	99127660	0.000133895	0.00178164	22.8671
chr11	4094658	0.000133906	0.00178286	-6.45161
chr11	34061775	0.000133937	0.00178407	16.8512
chr2	75939318	0.000134045	0.00178528	14.041
chr3	122184737	0.000134148	0.00178649	21.1867
chr14	52304105	0.000134672	0.0017877	-17.8762
chr10	81356793	0.000134711	0.00178891	-22.2581
chr10	60868575	0.000134791	0.00179012	17.9289
chr9	82976453	0.00013483	0.00179133	8.03571
chr11	117106982	0.000134941	0.00179254	-22.6069
chr2	154207073	0.000135501	0.00179375	-20.9926
chr13	51836879	0.000135572	0.00179497	-6.38298
chr13	66062815	0.00013573	0.00179618	-21.2993
chr16	57280097	0.000135842	0.00179739	28.4019
chr9	21439632	0.000135895	0.0017986	-24.5225
chr1	12644542	0.000136167	0.00179981	-9.95726
chr8	69881726	0.000136495	0.00180102	-36
chr2	93645245	0.00013681	0.00180223	18.5202
chr10	59991388	0.000136843	0.00180345	-22.8885
chr18	37343512	0.00013688	0.00180466	20.5535
chr8	115035847	0.000136939	0.00180587	10.7494
chr6	52490546	0.000137154	0.00180708	13.3635
chr14	122271804	0.000137236	0.00180829	19.0359
chr3	152121748	0.00013728	0.0018095	-25.193
chr18	4128501	0.000137301	0.00181071	23.6139
chr11	71546411	0.000137453	0.00181192	-16.5924
chr4	25798094	0.000137562	0.00181313	23.8222
chr13	110034152	0.000137712	0.00181434	-13.9752
chr6	125031067	0.000137744	0.00181556	12.2222
chr7	28278633	0.000138131	0.00181677	-9.05108
chr11	55381111	0.000138192	0.00181798	17.9365
chr18	38269048	0.00013841	0.00181919	-25.3535
chr8	48222752	0.000138557	0.0018204	-17.2789
chr14	51827958	0.000138576	0.00182161	-18.4274
chr6	91667266	0.000138614	0.00182282	-17.5175
chr6	85522345	0.000138633	0.00182403	-17.6338
chr11	89187044	0.000138757	0.00182525	15.7895
chr10	111378012	0.000138936	0.00182646	-27.0408
chr13	49449863	0.000139141	0.00182767	-22.1933
chr4	127846524	0.000139156	0.00182888	25.9608
chr10	95476220	0.000139169	0.00183009	8.41121
chr8	84599875	0.0001392	0.0018313	21.4081
chr10	85128793	0.000139565	0.00183251	-28.1609
chr6	86355109	0.000139702	0.00183372	-18.8679
chr2	90562226	0.000139837	0.00183493	-29.6667
chr7	79398069	0.000139907	0.00183615	-12.3067
chr9	36933675	0.000140498	0.00183736	33.0753
chr8	93815377	0.000140632	0.00183857	-21.1008
chr6	36394031	0.000141073	0.00183978	19.9512
chr1	130373914	0.00014113	0.00184099	19.3665
chr2	104557021	0.000141813	0.0018422	13.0952
chr10	102735403	0.00014201	0.00184341	-11.9528
chr6	34955601	0.000142087	0.00184462	-24.7162
chr6	120714170	0.000142137	0.00184584	-7.94335
chr17	45446206	0.000142318	0.00184705	24.9848
chr15	99890875	0.000142402	0.00184826	23.5315
chr10	81422392	0.000142662	0.00184947	29.0196
chr19	47510423	0.000142669	0.00185068	17.6535
chr16	21202487	0.000142731	0.00185189	21.5727
chr5	106426423	0.000142734	0.0018531	11.3636
chr1	186116981	0.000142918	0.00185431	7.89474
chr7	135403734	0.000143007	0.00185553	11.6423
chr10	22730162	0.000143155	0.00185674	-20.325
chr9	58588996	0.000143792	0.00185795	-18.2244
chr6	86886508	0.000144005	0.00185916	23.1235
chr8	71707947	0.00014408	0.00186037	-17.2365
chr2	52499438	0.000144285	0.00186158	25.4925
chr5	130221883	0.000144329	0.00186279	6.55738
chr17	39844637	0.000144336	0.001864	6.4861
chr1	184882741	0.000144345	0.00186521	7.28477
chr1	135847648	0.000144384	0.00186643	-16.3099
chr15	12010736	0.000144419	0.00186764	34.3399
chr15	94582741	0.000144687	0.00186885	11.0512
chr13	98124636	0.000144918	0.00187006	21.2293
chr1	155810686	0.000145261	0.00187127	22.9221
chr8	9500966	0.000145268	0.00187248	-12.8457
chr15	83562711	0.000145541	0.00187369	26.2194
chr7	49304415	0.000145643	0.0018749	16.034
chr17	35819989	0.000145668	0.00187612	-7.43243
chr17	48467938	0.000145682	0.00187733	-20.4663
chr1	168322887	0.000145814	0.00187854	-8.20896
chr5	43948912	0.000145819	0.00187975	19.2112
chr11	80475032	0.000145986	0.00188096	9.16667
chr8	92071679	0.000146069	0.00188217	25.6164
chr8	68058735	0.000146234	0.00188338	19.9885
chr2	104414045	0.000146302	0.00188459	14.1147
chr6	86571288	0.000146329	0.0018858	24.1037
chr17	37020622	0.000146605	0.00188702	24.3185
chr17	80181837	0.000146729	0.00188823	17.2044
chr11	67081687	0.000147116	0.00188944	24.1388
chr12	20071492	0.000147215	0.00189065	-14.7196
chr3	103129264	0.000147421	0.00189186	-15.4891
chr17	24413753	0.000147652	0.00189307	22.5068
chr19	58918728	0.000147885	0.00189428	-15.0956
chr11	52299888	0.00014858	0.00189549	-29.4154
chr14	114791164	0.000148813	0.00189671	23.1969
chr17	39844614	0.000148818	0.00189792	6.51741
chr3	152478107	0.000149074	0.00189913	-26.4867
chr13	3918472	0.000149075	0.00190034	14.8289
chr4	145585408	0.000149079	0.00190155	13.2081
chr5	114595135	0.000149095	0.00190276	-22.8463
chr17	69604799	0.000149159	0.00190397	-19.4869
chr9	121405500	0.000149167	0.00190518	-20.0612
chr2	19393236	0.000149168	0.00190639	28.3961
chr2	162947784	0.000149397	0.00190761	25.2252
chr1	133034129	0.000149536	0.00190882	8.51064
chr9	44502453	0.000149669	0.00191003	9.12309
chr1	89928965	0.000149697	0.00191124	17.7091
chr19	10126594	0.000150096	0.00191245	24.7664
chr7	136265733	0.000150564	0.00191366	15.1195
chr4	8218228	0.000150799	0.00191487	12.8688
chr3	94930937	0.000150872	0.00191608	31.1996
chr1	37342285	0.000150907	0.0019173	14.1212
chr5	92136474	0.000150993	0.00191851	7.33333
chr17	88660777	0.000151343	0.00191972	10.8951
chr8	88635962	0.000151546	0.00192214	-15.3426
chr5	67816248	0.00015156	0.00192335	-13.8561
chr17	67087691	0.00015157	0.00192456	22.625
chr17	84156737	0.000151642	0.00192577	16.3342
chr10	88389757	0.000151666	0.00192698	-26.2553
chr16	91458673	0.000151676	0.0019282	14.1459
chr11	80335601	0.000151895	0.00192941	21.4279
chr17	46245625	0.000151939	0.00193062	-13.5171
chr2	107068546	0.000152192	0.00193183	9.09091
chr1	74095431	0.000152442	0.00193304	14.5637
chr8	27280327	0.000153244	0.00193425	-15.4902
chr10	128440477	0.000153335	0.00193546	-15.9485
chr8	78114285	0.000153572	0.00193667	17
chr17	42885027	0.000154219	0.00193789	-12.5743
chr2	4253441	0.00015425	0.0019391	25.1812
chr10	127604614	0.000154311	0.00194031	-14.3558
chr15	101190858	0.000154441	0.00194152	-26.2689
chr12	75836588	0.000154893	0.00194273	28.0441
chr6	54597105	0.000154955	0.00194394	19.0341
chr9	46815024	0.000154963	0.00194515	16.6667
chr8	34101004	0.000155239	0.00194636	20.6319
chr3	90613163	0.000155277	0.00194758	-6.62651
chr8	95433182	0.000155346	0.00194879	16.6993
chr4	115060102	0.000155419	0.00195	20.7106
chr11	115296688	0.000155513	0.00195242	-18.1974
chr1	144500157	0.000155514	0.00195363	9.17202
chr15	6903954	0.000155516	0.00195484	13.461
chr2	118263319	0.000155523	0.00195605	7.14286
chr16	49501182	0.000155573	0.00195726	-13.9088
chr5	56122384	0.000155694	0.00195848	20.7874
chr1	166146901	0.000155755	0.00195969	-14.162
chr11	63923430	0.00015587	0.0019609	-13.3333
chr17	27563980	0.000155881	0.00196211	30.7449
chr8	19791891	0.000155962	0.00196332	-15.6363
chr13	110400888	0.000156008	0.00196453	-15.8966
chr11	4260762	0.000156028	0.00196574	19.7892
chr4	83739480	0.000156062	0.00196695	22.8031
chr8	123354248	0.000156165	0.00196817	30.6548
chr11	88564734	0.000156291	0.00196938	35.1455
chr7	81739631	0.000156431	0.00197059	15.5497
chr1	86309411	0.000156458	0.0019718	5.98802
chr19	30247492	0.000156898	0.00197301	-12.987
chr9	98031313	0.000156986	0.00197422	-18.3533
chr2	170185732	0.000156987	0.00197543	-15.804
chr7	49253381	0.000156995	0.00197664	-26.6485
chr5	107250438	0.000157069	0.00197785	23.7379
chr7	65164395	0.000157147	0.00197907	19.1003
chr11	54123169	0.000157498	0.00198028	-31.4921
chr13	21919165	0.000157761	0.00198149	8.39935
chr3	122512025	0.000157768	0.0019827	12.0725
chr17	43265211	0.000157947	0.00198391	-16.6226
chr1	86360601	0.000158068	0.00198512	13.6189
chr7	44702101	0.000158097	0.00198633	-13.9664
chr10	116319563	0.000158145	0.00198754	19.4359
chr9	120930302	0.000158347	0.00198997	-8.0292
chr9	53376977	0.000158417	0.00199118	-30.944
chr11	50358015	0.000158545	0.00199239	19.2722
chr1	119047869	0.000158568	0.0019936	7.84314
chr2	156479887	0.000158678	0.00199481	-19.1919
chr3	84665669	0.000159035	0.00199602	27.915
chr4	133670250	0.00015913	0.00199723	23.7142
chr12	110732746	0.000159262	0.00199966	-8
chr13	3917742	0.000159282	0.00200087	-6.41026
chr2	166575341	0.000159472	0.00200208	-26.6367
chr19	55061104	0.000159498	0.00200329	6.56934
chr10	77971801	0.000159621	0.0020045	-14.9105
chr18	80150245	0.000159668	0.00200571	-14.5335
chr11	62649219	0.000159984	0.00200692	24.5914
chr2	163547760	0.000160072	0.00200813	11.3208
chr6	8778659	0.000160177	0.00200935	14.4773
chr11	82889289	0.000160187	0.00201056	-20.2152
chr3	145789369	0.000160587	0.00201177	-11.0696
chr19	44683748	0.000160683	0.00201298	13.0439
chr10	20169496	0.000161202	0.00201419	-17.8288
chr5	120706815	0.000161251	0.0020154	-14.767
chr9	40803865	0.000161261	0.00201661	-22.5365
chr17	5413504	0.000161581	0.00201782	9.94649
chr5	53994611	0.000161727	0.00201904	16.9777
chr3	88643349	0.000161808	0.00202025	27.3924
chr10	60111039	0.000161834	0.00202146	-19.6834
chr1	155347689	0.00016216	0.00202267	27.7778
chr3	99257074	0.000162195	0.00202388	12.6437
chr1	43484203	0.000162212	0.00202509	-5.4878
chr1	155234430	0.000162225	0.0020263	-17.9
chr12	105023368	0.000163001	0.00202751	-11.0526
chr10	128979301	0.000163115	0.00202872	22.9891
chr8	122350042	0.000163619	0.00202994	16.5785
chr5	123135847	0.000163659	0.00203115	-15.5541
chr13	34738360	0.000163751	0.00203236	20.8602
chr18	80554986	0.00016382	0.00203357	22.4206
chr2	69779104	0.000164096	0.00203478	21.5873
chr19	5848853	0.000164269	0.00203599	-24.7253
chr12	59040220	0.0001643	0.0020372	20.0794
chr10	42574456	0.000164344	0.00203841	-28.7719
chr12	44601891	0.000164502	0.00203963	5.29801
chr7	28867718	0.000164585	0.00204084	30.671
chr17	35425805	0.000164736	0.00204205	21.0614
chr11	78189850	0.000164907	0.00204326	10.3093
chr5	143972212	0.00016493	0.00204447	-16.395
chr1	191835001	0.000164993	0.00204568	-15.6863
chr10	99264737	0.000165071	0.00204689	16.9158
chr17	24686813	0.000165223	0.0020481	23.6891
chr19	25606112	0.000165273	0.00204931	16.4006
chr10	5787204	0.000165473	0.00205174	-18.5474
chr11	88463220	0.000165503	0.00205295	25.7528
chr18	61755328	0.000165528	0.00205416	-17.3038
chr7	37215699	0.000165633	0.00205537	7.43243
chr19	30160713	0.000165839	0.00205658	-14.2857
chr14	21019450	0.000165883	0.00205779	34.1147
chr6	124637641	0.000166106	0.002059	-9.18367
chr19	53803903	0.000166136	0.00206021	28.6765
chr2	152820672	0.00016628	0.00206143	20.2207
chr11	23120687	0.000166281	0.00206264	13.8244
chr19	60800040	0.000166376	0.00206385	18.8161
chr13	21243468	0.000166461	0.00206506	27.0058
chr5	149313588	0.000166643	0.00206627	-24.6524
chr11	52314402	0.000167047	0.00206748	21.0866
chr5	119580199	0.000167074	0.00206869	-15.2193
chr8	41241064	0.000167291	0.0020699	10.3386
chr17	45461427	0.000167604	0.00207112	-12.5893
chr9	47535367	0.000167791	0.00207233	-15.8708
chr17	33093441	0.000167874	0.00207354	-17.0257
chr15	31369391	0.000167898	0.00207475	30.4487
chr10	83219991	0.000167982	0.00207596	17.2381
chr1	19056535	0.000168149	0.00207717	9.90933
chr15	78095928	0.000168282	0.00207838	-17.5822
chr6	99691667	0.000168641	0.00207959	17.8571
chr10	77164759	0.000169059	0.0020808	18.6667
chr3	96569811	0.000169298	0.00208202	-15.2961
chr15	80115741	0.000169411	0.00208323	20.1744
chr19	41835714	0.000169466	0.00208444	19.0411
chr14	61005615	0.0001697	0.00208565	27.8549
chr19	8742887	0.00016987	0.00208686	17.7046
chr17	80307707	0.000170007	0.00208807	-14.9689
chr7	19021184	0.000170015	0.00208928	17.0079
chr4	116840315	0.000170034	0.00209049	28.956
chr6	4747893	0.000170047	0.00209171	-25.1139
chr15	89478014	0.000171117	0.00209292	32.1541
chr18	37681934	0.000171303	0.00209413	-17.1031
chr7	132173050	0.000171313	0.00209534	-15.0722
chr7	115866164	0.000171514	0.00209655	15.8291
chr15	11035613	0.000171556	0.00209776	21.6237
chr11	120678603	0.000171706	0.00209897	24.4715
chr10	17010109	0.00017175	0.00210018	12.9057
chr11	3574748	0.000171843	0.00210139	25.0549
chr4	153907748	0.000171985	0.00210261	17.4185
chr5	129225857	0.000172371	0.00210382	22.2619
chr13	3375239	0.000172672	0.00210503	18
chr9	99563795	0.000172673	0.00210624	20.5329
chr14	63247460	0.000172705	0.00210745	10.78
chr4	154600322	0.000172742	0.00210866	25.9428
chr2	75412975	0.00017283	0.00210987	9.94194
chr14	70773576	0.000172937	0.00211108	-12.6761
chr14	6425989	0.000173034	0.0021123	6.47259
chr7	132679591	0.000173477	0.00211351	18.0543
chr18	84089490	0.000173727	0.00211472	17.8739
chr12	54178379	0.000173926	0.00211593	18.1708
chr7	89337970	0.000174058	0.00211714	-14.7076
chr11	32287433	0.000174172	0.00211835	24.234
chr17	67779823	0.000174208	0.00211956	20.5487
chr10	58714523	0.000174234	0.00212077	17.9196
chr7	130197567	0.000174492	0.00212198	-16.6177
chr4	155840971	0.000174698	0.0021232	-23.2456
chr3	89511281	0.000174771	0.00212441	-26.6478
chr9	13933367	0.000174801	0.00212562	19.7577
chr8	95901867	0.000174912	0.00212683	19.7852
chr14	27624734	0.000174957	0.00212804	-14.4407
chr9	107482870	0.000175197	0.00212925	-9.48456
chr1	167220975	0.000175257	0.00213046	10
chr12	117752053	0.00017554	0.00213167	16.9401
chr8	121650656	0.000176131	0.00213289	-25.2198
chr15	89456065	0.000176517	0.00213531	-23.75
chr4	156234003	0.000176581	0.00213652	19.2857
chr2	102551069	0.000176657	0.00213773	30.4266
chr15	79683176	0.000176709	0.00213894	6.37707
chr10	120064547	0.000176787	0.00214015	-21.1946
chr5	15985983	0.000176832	0.00214136	33.0688
chr2	18956035	0.00017719	0.00214257	-8.88889
chr5	65967207	0.000177772	0.00214379	24.4329
chr7	63084773	0.000177834	0.002145	17.9926
chr5	27843178	0.000178161	0.00214621	-21.027
chr17	84596232	0.000178174	0.00214742	28.7853
chr15	27785092	0.000178483	0.00214863	16.8651
chr4	3231974	0.00017872	0.00214984	12.7848
chr2	154676820	0.000178897	0.00215105	20.882
chr4	116596155	0.000179186	0.00215226	14.2857
chr15	98724408	0.000179225	0.00215348	26.7092
chr2	152696512	0.000179259	0.00215469	5.71886
chr17	86492940	0.000179307	0.0021559	-7.40741
chr13	103919232	0.000179472	0.00215711	11.9464
chr15	77315123	0.000179475	0.00215832	21.7684
chr19	5740213	0.000179577	0.00215953	16.9793
chr12	84877632	0.000179918	0.00216074	12.4517
chr9	37432415	0.000180155	0.00216195	-12.616
chr8	78097417	0.000180298	0.00216316	10.137
chr2	45229646	0.000180429	0.00216438	16.8719
chr4	21932220	0.000180861	0.00216559	11.7449
chr11	106658022	0.000181156	0.0021668	31.462
chr19	10980102	0.000181178	0.00216801	22.6537
chr7	118993516	0.000181238	0.00216922	11.2205
chr6	118067789	0.000181291	0.00217043	-22.0282
chr17	33493340	0.000181368	0.00217164	23.7327
chr1	182479214	0.00018155	0.00217285	-9.52381
chr10	120210058	0.000181722	0.00217407	-13.1499
chr18	46444371	0.000182094	0.00217528	-16.6475
chr2	32152865	0.000182208	0.00217649	12.9324
chr10	81573381	0.000182267	0.0021777	-27.0109
chr7	27942010	0.000183079	0.00218012	-8.3573
chr8	107042301	0.000183091	0.00218133	13.0723
chr5	64684366	0.000183211	0.00218254	16.6984
chr10	84554653	0.000183408	0.00218375	22.7818
chr1	86301885	0.00018342	0.00218497	-31.6667
chr8	122140185	0.000183843	0.00218618	-16.0677
chr6	145123997	0.000183933	0.00218739	-17.4823
chr14	8216254	0.000183976	0.0021886	19.5489
chr1	89932553	0.000184181	0.00218981	11.2049
chr2	148053772	0.000184624	0.00219102	15.9348
chr17	80647119	0.000184643	0.00219223	19.2323
chr6	4747928	0.000184645	0.00219344	-27.5341
chr17	36145990	0.000184828	0.00219466	19.7183
chr2	33047270	0.000185063	0.00219587	-18.6819
chr6	37729496	0.000185079	0.00219708	5.46394
chr10	116470143	0.000185114	0.00219829	-18.354
chr6	98093120	0.000185212	0.0021995	12.3754
chr7	80667245	0.000185244	0.00220071	6.46876
chr4	153528412	0.000185426	0.00220192	12.8921
chr5	25598102	0.000185626	0.00220313	-9.70874
chr9	96718541	0.000186109	0.00220434	-15.2972
chr10	80620476	0.000186132	0.00220556	-25.0359
chr7	6204644	0.000186331	0.00220677	14.0575
chr2	11038569	0.000186454	0.00220798	6.54762
chr3	65936470	0.000186658	0.00220919	27.6058
chr8	114971477	0.00018669	0.0022104	-27.5909
chr1	82837833	0.000186784	0.00221161	20.9952
chr3	83041547	0.000186949	0.00221282	13.8829
chr5	34762897	0.000187132	0.00221403	-17.3454
chr17	36248891	0.000187263	0.00221524	22.7273
chr15	101588202	0.000187268	0.00221646	6.58683
chr8	108537423	0.000187345	0.00221767	16.8857
chr7	79847833	0.00018735	0.00221888	30.1597
chr14	32193636	0.000187549	0.00222009	23.9773
chr11	100737016	0.000187557	0.0022213	-16.1266
chr2	163438253	0.000187689	0.00222251	-7.38255
chr6	106593904	0.000188749	0.00222372	22.2473
chr2	148040757	0.000189199	0.00222493	14.1026
chr15	95897597	0.000189332	0.00222615	19.7931
chr10	11229959	0.000189531	0.00222736	-26.3736
chr12	99412946	0.000190074	0.00222857	8.13273
chr6	89289201	0.000190302	0.00222978	13.1148
chr6	143074030	0.000190427	0.00223099	-17.9654
chr5	130180723	0.000190748	0.0022322	-26.8159
chr9	122570077	0.00019102	0.00223341	9.95863
chr4	120226765	0.000191162	0.00223462	28.0573
chr3	131365121	0.000191173	0.00223583	26.2193
chr7	64192788	0.000191247	0.00223705	13.8879
chr11	93812827	0.00019126	0.00223826	7.75862
chr4	82859853	0.000191736	0.00223947	9.7561
chr14	97983478	0.000191758	0.00224068	-24.1667
chr7	66190581	0.000192155	0.00224189	16.0324
chr6	7843483	0.000192226	0.0022431	-11.6446
chr2	60375498	0.000192269	0.00224431	12.6647
chr11	118401457	0.000192557	0.00224552	17.0412
chr6	113469614	0.000192647	0.00224674	8.57143
chr17	80255479	0.000192713	0.00224795	27.248
chr14	55824491	0.000192841	0.00224916	27.9984
chr4	40205946	0.000192845	0.00225037	6.50888
chr6	87333021	0.000193307	0.00225158	31.5621
chr5	65506000	0.000193309	0.00225279	14.2515
chr10	69787559	0.000193338	0.002254	9.84638
chr7	79275311	0.000193408	0.00225521	11.4179
chr3	88586968	0.000193456	0.00225643	8.71318
chr12	69536734	0.00019364	0.00225764	25
chr11	77078935	0.000193776	0.00225885	21.9084
chr5	74455940	0.000193877	0.00226006	12.1554
chrX	130044907	0.0001939	0.00226127	26.5805
chr15	80005571	0.000194046	0.00226248	23.6922
chr4	108033007	0.000194295	0.00226369	-11.7333
chr12	28598036	0.000194513	0.0022649	-13.0593
chr1	91344915	0.000194524	0.00226611	24.5311
chr12	111274481	0.000194557	0.00226733	16.3934
chr14	94305691	0.000195202	0.00226854	-24.2312
chr6	113605877	0.000195213	0.00226975	-22.6059
chr8	89044911	0.000195427	0.00227096	13.9474
chr7	105739408	0.00019567	0.00227217	14.5151
chr12	23801123	0.000195712	0.00227338	-14.5189
chr5	119803310	0.000195754	0.00227459	10.989
chr4	135916806	0.000195831	0.0022758	10.5263
chr15	98772381	0.000195847	0.00227702	16.2795
chr3	96474917	0.000196073	0.00227823	-15.1899
chr11	74548833	0.000196356	0.00227944	15.5054
chr5	145208070	0.000196928	0.00228065	16.1527
chr4	154010893	0.00019706	0.00228186	-31.0021
chr4	138973693	0.000197401	0.00228307	16.9581
chr18	67246234	0.000197441	0.00228428	-16.4441
chr13	53024647	0.000197523	0.00228549	21.4738
chr16	90281415	0.000197732	0.0022867	-20.795
chr4	136261207	0.000197826	0.00228792	16.6578
chr13	21243103	0.000198048	0.00228913	-7.88592
chr15	73470113	0.000198159	0.00229034	26.1767
chr12	4599917	0.000198196	0.00229155	-8.71061
chr13	65890338	0.000198429	0.00229276	-24.299
chr1	42907333	0.000198489	0.00229397	17.5439
chr12	81684953	0.000198526	0.00229518	22.195
chr9	98963990	0.000198825	0.00229639	-15.2433
chr5	103993961	0.000198894	0.00229761	19.8792
chr6	140279937	0.000199078	0.00229882	20.7094
chr5	125387364	0.000199294	0.00230003	-23.7939
chr15	82206330	0.000199435	0.00230124	32.8202
chr10	69556488	0.000199593	0.00230245	9.1954
chr1	139423905	0.000199887	0.00230366	27.1605
chr5	73704265	0.000199902	0.00230487	-17.7168
chr6	135363337	0.000199922	0.00230608	20.3503
chr7	127904644	0.000200184	0.0023073	-18.9405
chr1	73914419	0.000200466	0.00230851	28.5198
chr1	190122320	0.00020047	0.00230972	-20.086
chr1	171077676	0.000200489	0.00231093	12.398
chr8	36105781	0.000200541	0.00231214	-17.4022
chr13	65420795	0.000200563	0.00231335	21.6224
chr3	131365206	0.000200585	0.00231456	19.4368
chr10	42073279	0.000200934	0.00231577	20.4306
chr6	127359469	0.000200994	0.00231698	10.291
chr9	21558363	0.000201095	0.0023182	-14.0451
chr4	53158772	0.000201099	0.00231941	-13.7931
chr13	104139821	0.000201331	0.00232062	-9.19303
chr16	33529844	0.000201374	0.00232183	30.9091
chr5	115897458	0.00020198	0.00232304	-12.9583
chr3	122985316	0.000202071	0.00232425	8.03571
chr1	78307813	0.000202127	0.00232546	-7.2
chr6	136815650	0.000202412	0.00232667	-21.9644
chr4	149150175	0.000202582	0.00232789	-20.9765
chr1	168423071	0.000202661	0.0023291	-19.3942
chr7	44590095	0.000202846	0.00233031	24.7908
chr3	98180881	0.00020294	0.00233152	22.5481
chr6	143842142	0.000203148	0.00233273	9.90991
chr18	52323366	0.000203253	0.00233394	-16.4773
chr4	118437146	0.000203632	0.00233515	22.7108
chr13	119487875	0.000203652	0.00233636	18.2811
chr9	79716562	0.000203778	0.00233757	23.51
chr7	81673819	0.000203828	0.00233879	-21.4335
chr8	85446559	0.00020441	0.00234	6.93651
chr11	116738528	0.000204541	0.00234121	14.0003
chr9	65217832	0.000204607	0.00234242	-20.385
chr10	67079050	0.000204632	0.00234363	16.8893
chr12	112678485	0.000205015	0.00234484	24.7296
chr7	141481278	0.000205049	0.00234605	-12.7137
chr11	99134104	0.000205235	0.00234726	18.8208
chr4	119194099	0.000205256	0.00234848	14.3472
chr18	77732617	0.000205299	0.00234969	26.2232
chr1	181258977	0.000205541	0.0023509	8.88889
chr6	30307814	0.000205608	0.00235211	16.6988
chr7	138818431	0.000205706	0.00235332	12.0871
chr1	92934065	0.000206204	0.00235453	-9.70149
chr8	122356360	0.000206219	0.00235574	-38.1459
chr16	13013956	0.000207054	0.00235695	21.7879
chr3	27270163	0.000207156	0.00235816	-21.831
chr2	147287930	0.000207324	0.00235938	-9.375
chr6	88085294	0.00020799	0.00236059	-5.20833
chr1	179592898	0.000208174	0.0023618	-8.68656
chr2	127255210	0.000208244	0.00236301	-25.7004
chr13	55825497	0.000208293	0.00236422	10.989
chr5	148956314	0.000208474	0.00236543	22.619
chr5	151409956	0.000208569	0.00236664	24.25
chr9	102736309	0.000208612	0.00236785	19.7446
chr4	127233247	0.000209106	0.00236907	8.65385
chr7	3207158	0.000209116	0.00237028	19.2529
chr10	81379893	0.000209521	0.00237149	-16.1837
chr15	81518189	0.0002097	0.0023727	20.9579
chr8	84180442	0.000209703	0.00237391	19.7691
chr7	101310225	0.000209771	0.00237512	5.98802
chr1	136789165	0.00020995	0.00237633	19.1792
chr6	113392369	0.000209977	0.00237754	13.2019
chr14	29702699	0.000210289	0.00237876	-24.1221
chr5	117240216	0.000210336	0.00237997	-16.1469
chr1	181417614	0.000210494	0.00238118	26.4176
chr4	107067272	0.000210621	0.00238239	8.33333
chr7	5014157	0.000210697	0.0023836	9.84653
chr1	172510884	0.000210754	0.00238481	24
chr11	61416688	0.000210958	0.00238602	-15.2119
chr1	42652119	0.000211029	0.00238723	15.4412
chr7	80584157	0.000211168	0.00238844	-7.14286
chr3	90243932	0.000211207	0.00238966	23.8515
chr12	54806302	0.000211394	0.00239087	25.1236
chr18	75293139	0.000211627	0.00239329	16.5063
chr13	53473042	0.000211724	0.0023945	9.72222
chr3	145601621	0.00021183	0.00239571	11.1014
chr5	111285171	0.000211974	0.00239692	15.2206
chr10	90689893	0.000211982	0.00239813	-15.5399
chr19	42584870	0.000212302	0.00239935	16.2046
chr8	84844122	0.000212984	0.00240056	8.85628
chr5	117240261	0.000212998	0.00240177	-13.3849
chr14	57796727	0.000213209	0.00240298	16.5264
chr9	26805876	0.00021322	0.00240419	25.52
chr10	75818625	0.000213275	0.0024054	-17.9464
chr8	90670761	0.00021333	0.00240661	14.5854
chr2	32316042	0.000213394	0.00240782	30.3297
chr2	4718838	0.000213554	0.00240903	14.2615
chr12	18853937	0.000213604	0.00241025	24.7984
chr18	37320441	0.00021396	0.00241267	-16.5539
chr17	45558770	0.000214073	0.00241388	-22.3507
chr2	32969245	0.000215037	0.00241509	-20.2076
chr3	135828522	0.000215041	0.0024163	19.5498
chrX	56650322	0.000215042	0.00241751	-13.0047
chr17	30820637	0.000215154	0.00241872	15.7348
chr10	88306564	0.000215168	0.00241993	-5.52486
chr7	100392643	0.00021532	0.00242115	-29.3882
chr15	83562700	0.000216028	0.00242236	25.614
chr1	172510870	0.000216049	0.00242357	21.1584
chr4	32337827	0.000216126	0.00242478	18.3565
chr15	98710346	0.000216481	0.00242599	18.3142
chr15	36375240	0.000216532	0.0024272	6.57573
chr5	64156224	0.000216625	0.00242841	19.5669
chr10	59537529	0.000216663	0.00242962	-13.1545
chr9	58202021	0.000217157	0.00243084	12.1622
chr5	44244982	0.00021742	0.00243205	23.8218
chr2	71804991	0.000217727	0.00243326	-10.003
chr15	9080257	0.000217787	0.00243447	7.61042
chr13	85509916	0.000217804	0.00243568	-16.1741
chr2	18025899	0.000218122	0.00243689	18.774
chr2	77335337	0.000218732	0.0024381	-8.65385
chr7	102477403	0.000218887	0.00243931	-22.2097
chr1	119525248	0.00021912	0.00244052	-26.3953
chr15	102335631	0.000219147	0.00244174	22.2527
chr12	81532751	0.000219283	0.00244295	-10
chr9	103347111	0.000219622	0.00244416	20.7986
chr15	25361484	0.000220039	0.00244537	-22.1954
chr10	108620746	0.000220115	0.00244658	15.4744
chr11	117879899	0.000220138	0.00244779	-15.6819
chr9	41196189	0.000220357	0.002449	15.6142
chr12	4178155	0.000220451	0.00245021	-7.14586
chr6	34874809	0.000220478	0.00245143	28.0344
chr9	107246567	0.000220494	0.00245264	24.4251
chr9	40792103	0.000220608	0.00245506	-30.5159
chr14	79629196	0.000221157	0.00245627	5.78231
chr4	141240735	0.000221162	0.00245748	24.5386
chr14	62965554	0.000221215	0.00245869	20.11
chr10	5185968	0.000221745	0.00246111	7.8383
chr8	87656446	0.000221824	0.00246233	11.9613
chr11	101084156	0.000222967	0.00246354	6.84421
chr17	84933213	0.000223002	0.00246475	14.9935
chr14	25661420	0.000223224	0.00246596	23.698
chr11	97671467	0.000223328	0.00246717	-27.5703
chr9	54067206	0.000223429	0.00246838	17.8769
chr4	57055777	0.000223458	0.00246959	-19.985
[truncated: 34,171 more rows]

## Sheet: Female aDMCHs
chr1	site	p	BH p	%delta
chr1	3063074	0.0151223	0.0266317	-5.15464
chr1	3325209	0.0111909	0.0201716	11.7949
chr1	3325211	0.0180955	0.0322914	-7.35294
chr1	3344113	0.016967	0.0300443	-5.71429
chr1	3445800	0.00741724	0.0134594	-6.25
chr1	3451762	0.000308908	0.000614135	5.67376
chr1	3483061	0.00119622	0.00224126	6.59341
chr1	3531885	0.000868293	0.00164081	10.5263
chr1	3534462	0.000449106	0.000879465	5.22388
chr1	3534590	0.00470579	0.00845766	5.55556
chr1	3671982	0.017029	0.0301643	5.08475
chr1	3672157	0.0168598	0.0298345	-5.40541
chr1	3982586	0.00826853	0.0150826	7.14601
chr1	4059668	0.0094747	0.0172776	-9.70266
chr1	4136765	0.00477058	0.00857361	5.71429
chr1	4426766	0.00170506	0.00314803	-11.4627
chr1	4426852	0.0165992	0.0293402	5.11605
chr1	4496383	0.021278	0.0388677	-5.31915
chr1	4496411	0.0237988	0.0439085	-5.88235
chr1	4496813	0.00179282	0.00329546	-5.44218
chr1	4517017	0.0224285	0.0412196	-5.12821
chr1	4544128	0.0084154	0.0153533	5.12821
chr1	4572277	0.00118003	0.00221325	6.0241
chr1	4591581	0.014698	0.025897	7.31707
chr1	4591614	0.0161883	0.0285537	6.12245
chr1	4591616	0.00179939	0.00330525	10.4167
chr1	4691775	0.00840836	0.0153414	7.01754
chr1	4768898	0.00381292	0.0069122	9.7561
chr1	4770183	0.00131026	0.00244278	5.45455
chr1	4770890	0.000245728	0.000494722	6.45161
chr1	4784849	0.00571481	0.0102466	5.68182
chr1	4785447	0.0186578	0.0334432	5.66038
chr1	4785462	0.00601107	0.0107967	10.2564
chr1	4807063	0.014926	0.0262895	6.12245
chr1	4807562	0.000593655	0.00114249	8.57143
chr1	4810557	0.0034114	0.00620091	6.21218
chr1	4810699	0.00314797	0.00573651	-10.2273
chr1	4819607	0.00969003	0.0176566	5.97015
chr1	4819780	3.52e-05	8.29e-05	6.2069
chr1	4850492	0.0047617	0.00855885	6.66667
chr1	4900737	0.00497938	0.00893222	5.5437
chr1	4901112	0.0212686	0.0388485	5.45455
chr1	4970946	0.0235542	0.0434609	-5.36131
chr1	4972353	0.00864347	0.0157716	-6.93651
chr1	5017953	0.0248468	0.0458942	5.99543
chr1	5018155	0.0012334	0.00230716	10.8696
chr1	5019112	0.0113081	0.0203603	-8.77193
chr1	5019783	0.00650411	0.0117152	8.69565
chr1	5072338	0.00311119	0.00566938	5.74713
chr1	5083002	0.0143211	0.0252518	-5.26316
chr1	5083559	0.00616209	0.0110805	5.26316
chr1	5109921	0.022078	0.0405141	-6.54736
chr1	5110274	0.00310267	0.00565383	-5.44218
chr1	5111436	0.00830467	0.0151498	8.08111
chr1	5112811	0.0139622	0.0246495	5
chr1	5113219	0.0223954	0.0411498	-5.26316
chr1	5113253	0.00546394	0.00979439	5.88235
chr1	5158774	0.00142645	0.00265345	9.09091
chr1	5183583	0.00100475	0.00188828	-9.18367
chr1	5183619	0.0139191	0.024573	6.77488
chr1	5232035	0.0125786	0.022417	5.17241
chr1	5261884	0.0103632	0.0187999	-5.45455
chr1	5588566	0.0252633	0.046668	5.29756
chr1	5778580	0.00621311	0.0111741	5.47945
chr1	5778589	0.0134494	0.0238061	-5.30973
chr1	5915887	0.00735449	0.0133428	5.06329
chr1	5916050	0.00128587	0.00239957	6.75676
chr1	5916409	0.00712084	0.012888	-7.14286
chr1	5916418	0.00743633	0.0134985	9.17052
chr1	5917015	0.00438535	0.00789941	5.68182
chr1	5917035	0.00566428	0.0101594	5.71429
chr1	5917213	0.00152958	0.00283775	11.6279
chr1	5917795	0.0251629	0.0464791	-6.25
chr1	6059385	0.0186856	0.0334928	5.26316
chr1	6059387	0.0159801	0.0281661	5.66038
chr1	6272351	0.000892404	0.00168612	9.02503
chr1	6401860	0.0204883	0.0372158	-9.72222
chr1	6418281	0.00619748	0.0111449	5.6338
chr1	6441702	0.000337973	0.000670096	-7.47126
chr1	6448960	0.00809789	0.0147628	6.95351
chr1	6458091	0.000900188	0.00169922	5.15464
chr1	6458134	0.00586484	0.0105276	5.86772
chr1	6466775	0.00929172	0.0169461	6.41026
chr1	6466877	0.000457222	0.000893654	-7.56303
chr1	6466976	0.0074608	0.0135427	-8.82353
chr1	6483223	0.0117423	0.0210706	5.47945
chr1	6483605	0.0229146	0.0421997	7.53025
chr1	6493340	0.0194659	0.0350805	-7.58514
chr1	6493342	0.0036201	0.00657485	-15.6239
chr1	6493361	0.0261247	0.0482035	7.33821
chr1	6859062	0.00153613	0.00285014	7.52604
chr1	6979907	0.00918576	0.0167634	9.72389
chr1	7047137	0.00493119	0.00885047	5.10204
chr1	7088510	0.00356639	0.00648036	-5.51181
chr1	7088588	0.00961832	0.0175313	6.34921
chr1	7089244	0.00536654	0.00961455	7.40741
chr1	7090590	0.0218218	0.039987	-6.11001
chr1	7126002	0.00438888	0.00790705	-6.52174
chr1	7206452	0.0246385	0.045514	6
chr1	7207032	0.0012126	0.00226993	5.21739
chr1	7312785	0.0180605	0.0322154	6.38298
chr1	7543442	0.0182488	0.0325963	7.46953
chr1	7732899	0.0240229	0.0443638	-12.7273
chr1	7733348	0.0251109	0.0463928	5.76923
chr1	8173393	0.0170096	0.0301275	7.29098
chr1	8173418	0.0152044	0.0267698	-5.41113
chr1	8173527	0.0100182	0.0182189	5.72464
chr1	8416930	0.00119507	0.0022386	10.121
chr1	8496494	0.00677287	0.0122024	5.20743
chr1	8941382	0.00275472	0.00502486	5.39298
chr1	9298788	0.0118415	0.0212331	6.12245
chr1	9299065	0.0231268	0.0426139	6.8378
chr1	9299486	0.000398834	0.000782739	12.766
chr1	9299944	0.00978053	0.0178111	6
chr1	9541195	0.0164126	0.028981	5.17241
chr1	9547967	0.0156879	0.0276415	7.14286
chr1	9549102	0.0194439	0.0350315	-5.69106
chr1	9549176	0.0116149	0.02086	6.38298
chr1	9549326	0.00757815	0.0137695	-5.38462
chr1	9554545	0.00502707	0.00901605	-7.36842
chr1	9554626	0.0116319	0.0208951	7.54717
chr1	9573778	0.00271002	0.00494707	-7.86517
chr1	9621704	0.0158874	0.0279931	5.57172
chr1	9628958	0.00410609	0.00741722	5.94024
chr1	9629193	0.00141347	0.00263321	5.10204
chr1	9630351	0.00531781	0.00952935	7.69231
chr1	9702059	0.00190393	0.00348459	5.04202
chr1	9702087	0.0117589	0.0210975	-5.81395
chr1	9702447	0.0177813	0.0316528	5.4403
chr1	9745025	0.000243708	0.00049076	-8.69565
chr1	9745235	0.00174567	0.00321753	9.43396
chr1	9748815	0.0156981	0.0276598	5.45455
chr1	9772979	0.0144241	0.025422	6
chr1	9797109	0.00373439	0.00677543	-5.91479
chr1	9797412	0.0081708	0.0149013	-6.30055
chr1	9798917	0.0198512	0.0358645	-5.94059
chr1	9846286	0.00198386	0.0036331	-9.09091
chr1	9847839	0.0234602	0.0432726	-6.0241
chr1	9847885	0.0166717	0.0294761	7.02907
chr1	9850177	0.0140646	0.0248279	8.31557
chr1	9850200	0.00230925	0.00420942	7.45139
chr1	9851029	0.000338331	0.000671032	6.76815
chr1	9889775	0.00343693	0.00624326	17.745
chr1	9889822	0.00878687	0.0160366	5.45542
chr1	9906992	0.0244334	0.0451386	5.31907
chr1	9907276	0.000226422	0.000459143	-7.85714
chr1	9908747	0.00464001	0.00834271	7.57576
chr1	9908816	0.0138946	0.0245297	5.6338
chr1	9939457	0.00952164	0.0173572	6.2
chr1	9940587	0.000948237	0.00178435	8.69565
chr1	9941415	0.000264437	0.000530661	5.00739
chr1	9942971	0.0265715	0.048972	6.25
chr1	9943361	0.0107239	0.0194089	6.27244
chr1	9943397	0.00130072	0.00242586	8.19672
chr1	9966983	0.0112934	0.0203359	-5.88235
chr1	9968383	0.000653593	0.00125233	5.7554
chr1	9968750	0.0193207	0.0347774	7.12355
chr1	9969053	0.0205611	0.0373709	-5.34091
chr1	9988926	0.00340987	0.00619774	6.75676
chr1	10037704	0.00353087	0.00641222	5.71429
chr1	10038032	0.0152146	0.0267889	-5.71429
chr1	10038135	0.00687842	0.0124253	6.55738
chr1	10038182	0.0231817	0.0427207	5.1317
chr1	10040521	0.0109872	0.0198458	-5.88235
chr1	10085922	0.00720741	0.0130538	6.66667
chr1	10086052	0.005146	0.00922556	8.16327
chr1	10099614	0.00700343	0.0126708	8.06597
chr1	10231884	0.0254982	0.0470998	6.38298
chr1	10326449	0.0101171	0.0183833	5.06329
chr1	10398033	0.016361	0.0288795	6.25
chr1	10878669	0.0114954	0.0206727	-5.43478
chr1	11013451	0.00477956	0.00858845	12.4747
chr1	11013601	0.00663193	0.0119522	-8.76994
chr1	11120551	0.00106085	0.00199351	8.86508
chr1	11120586	0.014883	0.0262119	7.95792
chr1	11120677	0.00618709	0.0111263	5.42857
chr1	11139851	0.0250267	0.0462352	7.0259
chr1	11149623	0.00827604	0.0150975	6.15928
chr1	11149789	0.00436268	0.00785886	5.7971
chr1	11149810	0.0132854	0.0235335	5.88235
chr1	11151491	0.0257518	0.0475487	10.264
chr1	11151560	0.000784352	0.00148733	5.14403
chr1	11151712	0.0116832	0.020977	6.66667
chr1	11277200	0.0130464	0.0231597	7.8181
chr1	11277944	0.00176137	0.00324158	5.78108
chr1	11329645	0.000846521	0.00159854	5.7377
chr1	11329727	0.00381847	0.00692344	-6.03448
chr1	11329783	0.021735	0.0398109	-8.33333
chr1	11395755	0.0127505	0.0226812	-7.14286
chr1	11401411	0.015344	0.0270386	7.5
chr1	11404741	0.00285451	0.00520448	-10.4989
chr1	11404758	0.0139274	0.024589	-5.31915
chr1	11404871	0.00524182	0.00939035	-5.69106
chr1	11404904	0.00865302	0.015791	6.45161
chr1	11404907	0.02339	0.0431392	10.3588
chr1	11466532	0.00677682	0.0122212	5.40541
chr1	11565500	0.00978749	0.0178247	5.12821
chr1	11748156	0.000754172	0.00143562	-5.04486
chr1	11748158	0.00801633	0.0146149	-5.44946
chr1	11748250	0.0245852	0.0454185	5.35714
chr1	12175262	0.00116475	0.00218242	-8.4507
chr1	12636907	0.00351957	0.0063922	7.04225
chr1	12670929	0.00183974	0.00337324	5.49451
chr1	12679688	1.95e-05	4.72e-05	14.7541
chr1	12693512	0.0205932	0.0374404	6
chr1	12699080	0.00530627	0.00950623	5.49451
chr1	12718806	0.0204839	0.0371988	-5.6338
chr1	12745150	0.00583573	0.0104748	9.41354
chr1	12745247	0.0228552	0.0420781	-9.25531
chr1	12745346	0.00215721	0.00393465	9.09091
chr1	12754442	0.0148221	0.0261049	-5.82524
chr1	12762554	0.000217561	0.00044409	13.4328
chr1	12762561	0.00410957	0.00742219	-11.8627
chr1	12762572	0.010026	0.0182339	-6.41026
chr1	12764795	0.000826304	0.00156145	7.40741
chr1	12765086	0.00731168	0.0132615	12.1961
chr1	12791131	0.0248903	0.0459754	5.31952
chr1	12808347	0.0258233	0.0476737	-5.68182
chr1	12808403	0.00535132	0.00958668	7.01754
chr1	12808587	0.0132673	0.023506	-9.52381
chr1	12808966	0.00325022	0.00591556	11.0025
chr1	12810625	0.00291259	0.00531215	-8
chr1	12810728	0.0182532	0.0326052	-5.19423
chr1	12811122	0.00770433	0.0140109	6.54014
chr1	12811451	0.0158563	0.027936	7.74273
chr1	12811602	0.0109022	0.0197018	20.41
chr1	12814144	0.00135509	0.00252813	5.13135
chr1	12814244	0.011034	0.0199186	6.25
chr1	12814267	0.0252944	0.0467257	-6.34921
chr1	12814269	0.00283635	0.00517193	-11.2903
chr1	12835328	0.0217918	0.0399337	5.19943
chr1	12835343	0.00673475	0.0121521	-10.8857
chr1	12835380	0.014361	0.0253147	-8.72984
chr1	12835514	0.0258728	0.0477576	5.76923
chr1	12837177	0.00411661	0.00743249	5.10204
chr1	12840330	0.020529	0.037294	5.76923
chr1	12840392	0.0107602	0.0194675	11.4777
chr1	12851022	0.0225072	0.0413803	-6.87194
chr1	12871754	0.0227493	0.0418717	5.88235
chr1	12872006	0.00399514	0.00722255	5.47945
chr1	12872220	0.00302696	0.00551115	7.1855
chr1	12872231	0.00499279	0.00895569	8.23222
chr1	12875647	0.0146505	0.025821	6.25
chr1	12886811	0.027087	0.0498486	5.55556
chr1	12936027	0.0198923	0.0359526	-6.94444
chr1	12936225	0.0051139	0.00916643	5
chr1	12990238	0.00907281	0.0165579	12.9432
chr1	12990302	0.0196537	0.0354617	6.35553
chr1	12990364	0.00252125	0.00459769	6.32911
chr1	12990465	0.00529349	0.0094821	6.89655
chr1	12991255	0.0258967	0.0478056	5.29111
chr1	12993314	0.0152891	0.0269086	-14.5863
chr1	12993376	0.0067762	0.0122159	5.88235
chr1	12993426	0.00602912	0.0108343	-8.53659
chr1	12993441	0.00665662	0.0120021	7.54717
chr1	12996472	0.0147916	0.0260532	6.59091
chr1	13050604	0.0179562	0.0320121	5.55556
chr1	13052346	0.00432107	0.00778425	5.81395
chr1	13074024	0.0176797	0.031434	16.1111
chr1	13074745	0.00715712	0.0129593	-9.92756
chr1	13074961	0.00208055	0.00380004	8.95114
chr1	13075439	0.00981644	0.0178749	13.1825
chr1	13075441	0.00127208	0.00237451	21.3777
chr1	13076321	0.00104206	0.00196045	-5.95238
chr1	13077563	0.0255094	0.0471191	-6.09369
chr1	13077706	0.0081786	0.0149159	-7.9902
chr1	13078023	0.0120588	0.0215741	5.17241
chr1	13078067	0.0188917	0.0338901	6.25
chr1	13078113	0.00568482	0.010193	-7.75862
chr1	13078114	0.0104415	0.0189357	5
chr1	13078358	0.000371602	0.000732179	6.6295
chr1	13078662	0.0153393	0.0270304	-5.47945
chr1	13079465	0.0130983	0.0232471	5.04061
chr1	13079621	0.00168921	0.00311936	12.6091
chr1	13079863	0.00369606	0.00670881	-7.61905
chr1	13080023	0.00677385	0.0122047	8.08817
chr1	13080086	0.0224935	0.0413508	8.0825
chr1	13080421	0.0252105	0.046565	10.2936
chr1	13080893	0.0215554	0.0394371	7.87256
chr1	13083436	0.00722471	0.0130873	-5.10204
chr1	13083677	0.00129604	0.00241779	-5.08475
chr1	13083789	0.0124246	0.0221742	-8.90677
chr1	13084700	0.00791711	0.0144272	5.55556
chr1	13085640	0.00290052	0.00528976	13.954
chr1	13104374	0.0181813	0.032461	5.44291
chr1	13105347	0.000438794	0.000860235	7.69231
chr1	13105367	0.00660666	0.0119048	5.20833
chr1	13105370	0.0247909	0.045795	13.1289
chr1	13105482	0.00863201	0.0157524	8.01564
chr1	13105513	0.000515608	0.00100032	24.7199
chr1	13106333	0.0265358	0.0489153	7.15474
chr1	13106446	0.000294977	0.000589935	12.5
chr1	13106448	0.017398	0.0308742	10.9237
chr1	13107358	0.0185684	0.0332697	-8.26064
chr1	13107360	0.0171107	0.030319	-5.10625
chr1	13116224	0.0123895	0.0221126	17.0244
chr1	13118150	0.00467803	0.0084053	-5.625
chr1	13127669	0.00961418	0.0175221	-5.10949
chr1	13132070	0.00674397	0.0121659	9.93358
chr1	13132336	0.00955243	0.0174084	-5.60748
chr1	13132396	0.021495	0.0393145	10.119
chr1	13132438	0.0267434	0.0492655	-20.7587
chr1	13134543	0.000943427	0.00177665	-5.05618
chr1	13138324	0.00435583	0.00784489	-5.49451
chr1	13142859	0.00946096	0.0172501	5.15573
chr1	13142871	0.00360949	0.00656246	7.90151
chr1	13146361	0.00622199	0.0111923	6.25
chr1	13146808	0.0208123	0.0378858	5
chr1	13154475	0.0141425	0.0249487	-5.35714
chr1	13199106	0.0101482	0.0184384	5.81252
chr1	13199180	0.000743001	0.00141365	-6.66667
chr1	13227324	0.0130516	0.0231694	-7.31707
chr1	13241509	0.0182695	0.0326387	6.77488
chr1	13241526	0.00294579	0.00537042	7.27273
chr1	13241643	0.0047617	0.00855849	6.66667
chr1	13241738	0.024799	0.0458157	5.26316
chr1	13241837	0.0200186	0.0362133	8.82181
chr1	13241883	0.010081	0.0183264	-6.25375
chr1	13256112	0.00522455	0.00935952	6.15385
chr1	13256171	0.000709989	0.00135164	7.00747
chr1	13259944	0.00731173	0.0132618	-7.55263
chr1	13291691	0.0221849	0.0407297	-5.95238
chr1	13291709	0.0145773	0.0256879	-14.6773
chr1	13293216	0.025076	0.0463248	-5.50407
chr1	13293517	0.00906617	0.0165444	5.40516
chr1	13360528	0.00757621	0.0137661	-5.26316
chr1	13360537	0.0147275	0.0259446	5.40881
chr1	13370986	0.0111024	0.020026	-11.0452
chr1	13370989	0.00236	0.00429685	9.2023
chr1	13371491	0.0137908	0.0243647	6.12245
chr1	13372108	0.00462228	0.00830973	-6.03448
chr1	13427403	0.0107119	0.0193893	5.49645
chr1	13427910	0.0136389	0.0241147	-5.66038
chr1	13428398	0.0109057	0.0197086	6.57895
chr1	13428405	0.0150798	0.0265551	-5.97015
chr1	13500675	0.00575325	0.0103228	-5.94059
chr1	13525802	0.00869594	0.0158727	5.45455
chr1	13574914	0.0257227	0.0474988	7.23214
chr1	13575139	0.00950114	0.0173219	6.55351
chr1	13576389	0.00218158	0.00398161	6.49351
chr1	13576406	0.00449913	0.00809769	6.25
chr1	13632354	0.00740549	0.0134382	5.47945
chr1	13660544	0.00320368	0.00583432	6.09756
chr1	13660860	0.00449913	0.00809805	6.25
chr1	13669695	0.0112462	0.0202568	-5.22388
chr1	13669772	0.0030673	0.0055885	-6.06061
chr1	13670909	0.0141403	0.0249467	9.41463
chr1	13670921	0.0095043	0.0173262	6.86586
chr1	13697307	0.0156343	0.0275473	-5.88235
chr1	13697335	0.0222532	0.0408627	5.18699
chr1	13698250	0.0046998	0.00844441	7.93651
chr1	13784520	0.0118726	0.0212815	5.35714
chr1	13789167	0.0260013	0.0479923	-7.35294
chr1	13846474	0.00300693	0.00547672	-5.13557
chr1	13846835	0.0211033	0.0385027	5.08475
chr1	14052108	0.00159667	0.00295637	12.5
chr1	14052882	0.0192404	0.0346118	7.44365
chr1	14053076	0.019519	0.0351852	5.42657
chr1	14053124	0.0110858	0.019999	5.08475
chr1	14098102	0.00790273	0.0143961	-7.22892
chr1	14177478	0.00779488	0.0141882	-5.88235
chr1	14186679	0.00957201	0.0174532	-5.44239
chr1	14187259	0.00483729	0.00868914	7.04225
chr1	14225754	0.0190862	0.0342695	9.06945
chr1	14292577	0.0109763	0.0198179	-5.78512
chr1	14309734	0.00529503	0.00948419	5.55556
chr1	14309943	0.000265023	0.000531165	15
chr1	14421115	0.00360876	0.00656124	7.16374
chr1	14484235	0.0143068	0.0252268	6.45161
chr1	14484707	0.00751843	0.0136574	6.99583
chr1	14487591	0.0192607	0.034651	-8.92857
chr1	14487733	0.000330749	0.000656412	5.64516
chr1	14498228	0.00266589	0.00486806	-10.4651
chr1	14507343	0.0157851	0.0278136	16.0714
chr1	14507414	0.0232418	0.042843	-5.05051
chr1	14507469	0.00430773	0.00776084	5
chr1	14507531	0.0123535	0.0220526	6.55738
chr1	14507938	0.00322546	0.00587076	-12.9559
chr1	14507942	0.0103726	0.018816	-10.963
chr1	14508366	0.00130072	0.00242579	8.19672
chr1	14508456	0.0186773	0.0334779	7.99201
chr1	14508767	0.00703693	0.0127315	14.4729
chr1	14550874	1.27e-05	3.36e-05	8
chr1	14550962	0.0245855	0.0454216	5.62558
chr1	14551081	0.010237	0.018579	7.89474
chr1	14570921	0.00834972	0.015233	5.55556
chr1	14613229	0.0132108	0.0234246	5.23631
chr1	14613792	0.0115212	0.0207118	5.71429
chr1	14632331	0.0159135	0.028042	-7.38379
chr1	14636142	0.0160052	0.0282091	-6.66667
chr1	14650384	0.0228541	0.0420772	-5.7971
chr1	14650386	0.02447	0.0452075	-5.71429
chr1	14706278	0.0054533	0.00977452	8
chr1	14740003	0.0113108	0.0203639	5.26316
chr1	14754181	0.0252706	0.0466768	5.35714
chr1	14755348	0.0035957	0.00653272	10.8696
chr1	14818581	0.0115189	0.0207087	-11.0227
chr1	14818874	0.00244065	0.00444328	-5.11004
chr1	14819281	0.00752628	0.0136701	5.26316
chr1	14862663	0.00049823	0.000967837	6.30631
chr1	14980467	0.00980229	0.0178502	7.14286
chr1	15007959	0.00297886	0.00542804	-5.71429
chr1	15111438	0.0172852	0.0306557	5.46597
chr1	15287899	0.00138042	0.00257365	5.06693
chr1	15327707	0.0203831	0.0369878	6.38298
chr1	15608511	0.00280975	0.00512475	6.66667
chr1	15608693	0.00333896	0.00607055	5.12821
chr1	15794225	0.00728143	0.0132026	-5.14161
chr1	15794323	0.000541294	0.00104576	6.96631
chr1	15805821	0.0102422	0.0186039	5.71429
chr1	15891202	0.00320081	0.00582812	7.27273
chr1	15935698	0.026859	0.0494622	5.2172
chr1	15935891	0.016025	0.0282496	6
chr1	15935902	0.0134379	0.0237886	6.12245
chr1	15935985	0.00064934	0.00124483	7.35294
chr1	15936535	0.00440323	0.00793182	7.84314
chr1	15993981	0.00677034	0.0121966	-12.6837
chr1	15996507	0.000243769	0.000491193	17.8544
chr1	16006964	0.0227067	0.04179	-6.57895
chr1	16062258	0.0196417	0.035438	6.9874
chr1	16062272	0.00227397	0.00414597	8.55092
chr1	16093000	0.0242247	0.0447342	5.87956
chr1	16093037	0.0144241	0.0254207	6
chr1	16099593	0.00634533	0.0114198	7.14286
chr1	16102766	0.00137383	0.00256256	-7.27273
chr1	16104517	0.00666594	0.01202	7.01754
chr1	16104521	0.0198981	0.0359697	5.35714
chr1	16105985	0.0145044	0.0255615	7.69231
chr1	16106020	0.0122946	0.021961	7.27273
chr1	16106423	0.0149812	0.0263816	5.17241
chr1	16106581	0.00852033	0.0155419	5.03411
chr1	16106747	0.0189042	0.0339121	5.76923
chr1	16111994	0.0173134	0.0307108	5.45455
chr1	16112445	0.00877141	0.0160061	6.78395
chr1	16115478	0.0102713	0.0186585	-10.9091
chr1	16304877	0.014989	0.0263961	-5.68182
chr1	16304900	0.000489943	0.000952136	8.13953
chr1	16304918	2.32e-06	8.93e-06	12.6214
chr1	16305013	0.000361459	0.000713886	6.89655
chr1	16305115	0.0143642	0.0253195	5.61962
chr1	16305125	0.0199166	0.0360048	12.065
chr1	16305136	0.0116329	0.0208971	8.86211
chr1	16518344	0.00459279	0.0082614	-5.64972
chr1	16518470	0.0153134	0.0269604	-8.33333
chr1	16616330	0.0116488	0.0209247	8.10811
chr1	16618607	0.00176408	0.00324626	7.8125
chr1	16618654	0.0113961	0.0205058	5.45455
chr1	16637736	0.00786388	0.0143245	5.7971
chr1	16650778	0.00931049	0.0169784	5.7971
chr1	16657874	0.00106869	0.00200626	8.06452
chr1	16665521	0.0216291	0.0395876	8.10811
chr1	16687559	0.0138883	0.0245196	7.28261
chr1	16687858	0.021675	0.0396871	5.46875
chr1	16745915	0.00607146	0.0109117	6.06061
chr1	16745983	0.00829126	0.0151252	-6.11351
chr1	16746413	0.0125065	0.0223037	9.01442
chr1	17091846	0.0223441	0.0410481	5.76923
chr1	17096468	0.0131673	0.0233564	5.51814
chr1	17096744	0.00045935	0.000897111	7.05882
chr1	17096801	0.00390447	0.00706503	7.04225
chr1	17096890	0.0172503	0.0305861	5.66038
chr1	17096896	0.00887898	0.0162098	7.54717
chr1	17145540	0.0235574	0.0434677	6.8024
chr1	17980600	0.0201898	0.0365761	11.8519
chr1	18012785	0.0177034	0.0314877	5.66038
chr1	18057563	6.91e-05	0.000157225	5.17241
chr1	18058008	0.0194591	0.0350636	6.25
chr1	18058790	0.00832438	0.0151865	6.11396
chr1	18106180	0.00153489	0.00284776	5.74713
chr1	18107168	0.0092816	0.0169276	5.44591
chr1	18287351	0.0101647	0.0184697	-5.35714
chr1	18412930	0.0107766	0.0194952	8.78788
chr1	18412955	0.000563044	0.00108617	9.23077
chr1	18793575	0.00972779	0.0177222	-5.50459
chr1	19056708	0.00600529	0.0107877	7.54717
chr1	19088029	0.0148845	0.0262149	-5.61798
chr1	19088061	0.00172852	0.00318829	7.31707
chr1	19088070	0.000288827	0.000577908	9.87654
chr1	19176467	0.00542894	0.00972857	-6.48148
chr1	19179297	0.0164793	0.0291067	-5.55556
chr1	19232841	0.0184472	0.0329865	5.35714
chr1	19233118	0.0180307	0.0321493	5.17241
chr1	19233157	0.0207127	0.0376761	5.45455
chr1	19244647	0.000628598	0.00120839	7.20395
chr1	19244715	0.00293491	0.00535069	5.39398
chr1	20132377	0.0122355	0.0218656	5.71429
chr1	20132393	0.000896927	0.00169281	-8.10811
chr1	20132448	0.0143607	0.0253138	14.3305
chr1	20132489	0.00356264	0.00647272	-6.66667
chr1	20132501	0.0113658	0.0204541	-5.88235
chr1	20306291	0.012583	0.0224227	-5.25288
chr1	20311762	0.00309383	0.00563712	5.05051
chr1	20450308	0.0113736	0.0204682	5.35714
chr1	20450431	0.0150397	0.0264867	6.66667
chr1	20513891	0.00540285	0.00968449	-5.13559
chr1	20544768	0.0121323	0.0216972	-6.73077
chr1	20554417	0.009764	0.0177806	-7.60488
chr1	20744302	0.000625857	0.00120342	-6.62252
chr1	20761287	0.0193982	0.0349416	5.35714
chr1	20801779	5.62e-05	0.000128704	7.62712
chr1	20820255	0.00601284	0.0107998	-8.95522
chr1	20867508	0.00900839	0.0164462	-5.94059
chr1	20890987	0.00665923	0.0120069	5.31492
chr1	20891425	0.0130379	0.0231453	6.66667
chr1	20891928	0.00010809	0.000233352	6.63287
chr1	20905930	0.023802	0.0439214	-5.15464
chr1	20907956	0.0192906	0.0347144	-7.2695
chr1	20908040	0.0010238	0.00192458	5.84298
chr1	20908643	0.00858772	0.0156693	-5
chr1	20908664	0.0106095	0.0192244	7.08081
chr1	20908703	0.006984	0.0126325	6.96594
chr1	20909068	0.00268483	0.00490127	8
chr1	20909579	0.00517394	0.00926978	-5.30973
chr1	20926370	0.00872824	0.0159319	6.66667
chr1	20926564	0.00298892	0.00544604	6.12245
chr1	20928287	0.00161733	0.00299059	10.1435
chr1	20928453	0.0159795	0.0281614	5.77818
chr1	20935514	0.00360136	0.00654222	10.8802
chr1	20935689	0.00753058	0.0136767	5.06329
chr1	20939576	1.15e-05	3.1e-05	7.36196
chr1	20975222	0.00531781	0.00952914	7.69231
chr1	21048256	0.0226922	0.0417573	10.5596
chr1	21048585	0.00991447	0.0180415	-6.87206
chr1	21052484	0.00314424	0.00572931	-6.59341
chr1	21052538	0.00434217	0.0078217	-8.82353
chr1	21068709	0.0195094	0.0351683	-5.05051
chr1	21068811	0.00713366	0.0129151	-8.47458
chr1	21078769	0.00931074	0.0169803	6.25
chr1	21080944	0.00380402	0.00689737	6.05691
chr1	21101388	0.0101583	0.0184566	5.7971
chr1	21101424	0.00952179	0.0173586	6.45161
chr1	21101515	0.00040786	0.000798008	9.33333
chr1	21132339	0.0232156	0.0427878	-10.9032
chr1	21132380	0.00263549	0.0048085	-5.03597
chr1	21132608	0.00327566	0.00595935	13.541
chr1	21202248	0.000619038	0.00119255	10.9091
chr1	21202998	0.021989	0.0403348	7.54098
chr1	21206181	0.013662	0.0241528	-6.32239
chr1	21206363	0.00170487	0.00314759	8.19672
chr1	21213905	0.0105351	0.0190978	7.31707
chr1	21218557	0.0254982	0.0471004	6.38298
chr1	21218719	0.0152055	0.0267729	5.35714
chr1	21228864	0.000153477	0.000322084	-6.04396
chr1	21231517	0.0162016	0.0285799	7.31707
chr1	21231987	0.00277915	0.00506894	-11.7605
chr1	21232521	0.0191564	0.0344548	5.45455
chr1	21239970	0.00660186	0.0118964	5.71429
chr1	21246027	0.00263145	0.00480094	-6.20155
chr1	21248153	0.00666146	0.0120114	7.27273
chr1	21248217	0.0133002	0.0235811	7.27273
chr1	21248777	0.00209347	0.00382316	7.27273
chr1	21248819	0.00589142	0.0105773	-7.76699
chr1	21249191	0.000735745	0.00139961	-10.041
chr1	21249305	0.0128956	0.0229205	6.38298
chr1	21253447	0.0270316	0.0497556	5.76373
chr1	21255951	0.0147204	0.0259325	5.55556
chr1	21256006	0.0100578	0.0182894	7.40741
chr1	21256107	0.00183761	0.0033695	-11.4286
chr1	21271297	0.000425232	0.000832939	9.67742
chr1	21271323	0.0143272	0.0252617	5.17241
chr1	21271427	0.0201306	0.0364461	-6.14035
chr1	21271585	0.0119211	0.0213568	7.14286
chr1	21276159	0.00854688	0.0155913	5.19481
chr1	21276221	0.00767959	0.0139673	5.97015
chr1	21276510	0.0173397	0.0307593	-7.1917
chr1	21316411	0.0241708	0.0446686	8.81127
chr1	21318405	0.000819963	0.00154949	6.06061
chr1	21328655	0.00502959	0.00902181	-6.12245
chr1	21333779	0.0227106	0.0417959	5.54696
chr1	21333904	0.00415027	0.00749126	7.10526
chr1	21333975	0.0133306	0.0236194	8.10811
chr1	21334511	0.0101663	0.0184726	7.27273
chr1	21461004	0.00172705	0.00318591	6.94444
chr1	21675693	0.0060432	0.0108594	-7.62712
chr1	21963234	0.0110745	0.0199829	6.32479
chr1	21983161	0.00240046	0.00437147	6.51393
chr1	22116367	0.00441766	0.00795682	5.33333
chr1	22116372	0.0182717	0.0326428	5.24816
chr1	22116436	0.00394527	0.00713778	-14.2089
chr1	22116447	0.0105748	0.0191672	6.77966
chr1	22117386	0.000274423	0.000549027	6.34921
chr1	22117640	0.0208012	0.0378581	12.641
chr1	22117749	0.000827162	0.00156361	7.11091
chr1	22117864	0.00997416	0.0181418	12.5763
chr1	22386650	0.020398	0.0370195	-5.40541
chr1	23062245	0.00411871	0.00743696	-6.30631
chr1	23101833	0.00195582	0.00358189	5.43478
chr1	23115077	0.0257712	0.0475842	9.88506
chr1	23115234	0.000918123	0.00173228	9.96516
chr1	23163324	0.02415	0.0446451	-6.17284
chr1	23163557	0.0104055	0.0188726	-5.40824
chr1	23168583	0.00732239	0.0132799	-5.50459
chr1	23188456	0.0219268	0.0401885	6.34793
chr1	23257674	0.0100781	0.0183231	5.00142
chr1	23282723	0.00901934	0.016464	6.66667
chr1	23336074	0.00624439	0.0112331	5.20268
chr1	23379835	0.0107201	0.0194014	5.88235
chr1	23379945	0.0104148	0.0188897	-5.43478
chr1	23380107	0.00103038	0.00193819	6.74157
chr1	23380320	0.014419	0.0254121	5.26316
chr1	23380379	0.00712693	0.0128996	5.26316
chr1	23380417	0.00324205	0.00590151	5.97015
chr1	23418065	5.39e-05	0.000123662	5.7554
chr1	23418122	0.0207781	0.0378058	-7.05882
chr1	23418994	0.000813376	0.00153638	17.7928
chr1	23419081	0.00726058	0.0131567	5.97015
chr1	23419180	0.00105146	0.00197673	-8.51064
chr1	23426485	0.0022082	0.00403109	-5.96026
chr1	23467322	0.0184156	0.0329205	-5.55556
chr1	23495664	0.0145604	0.025659	-6.98451
chr1	23675479	0.0129003	0.0229273	5.76923
chr1	23684834	0.0109279	0.0197467	5.17524
chr1	23705530	0.00026751	0.000535198	8.33333
chr1	23762500	0.0101134	0.0183756	6.89655
chr1	23762511	0.0102921	0.018692	5.97015
chr1	23826691	0.000993995	0.00186855	-7.93651
chr1	23826926	0.000757029	0.00144174	7.46269
chr1	23827378	0.00755944	0.0137342	-5.98291
chr1	23837040	0.0151281	0.0266444	5.06329
chr1	23869536	0.00316684	0.00576791	5.88235
chr1	23869566	0.0152391	0.0268455	5.35862
chr1	23906242	0.00836776	0.0152641	5
chr1	23922764	0.0121531	0.0217292	-5.50459
chr1	23922925	0.0167642	0.029652	-7.57576
chr1	23935107	0.0163893	0.0289313	5.66038
chr1	23998085	0.0153192	0.0269722	13.8932
chr1	24005044	0.00530424	0.00950126	5.7971
chr1	24098188	0.0239059	0.0441345	7.06975
chr1	24099430	0.020612	0.0374742	6.17269
chr1	24099461	0.0141425	0.0249491	-5.35714
chr1	24112284	0.00494561	0.00887546	-6.36015
chr1	24175072	0.00260417	0.00475427	-9.21053
chr1	24175507	0.0136893	0.024196	7.54717
chr1	24245765	0.00824737	0.015044	6.48265
chr1	24245891	0.0229836	0.0423322	-7.24638
chr1	24300777	0.012133	0.0216987	5.35714
chr1	24302646	0.00151491	0.00281038	6.75676
chr1	24302919	0.0219598	0.0402791	5.17241
chr1	24337993	0.00150785	0.00279713	-18.2906
chr1	24375018	0.000876658	0.00165486	8.69565
chr1	24378717	0.0102373	0.0185793	5.19233
chr1	24378836	0.0134705	0.0238387	7.5
chr1	24587354	0.0106459	0.0192849	5
chr1	24612618	0.00130062	0.00242564	-11.5942
chr1	24612674	0.0200894	0.036359	-5.20833
chr1	24612993	0.00125639	0.00234563	-9.1954
chr1	24614525	0.0127076	0.022612	5.11905
chr1	24614583	0.00954829	0.0173997	-7.22892
chr1	24648232	0.00276637	0.00504438	6.66667
chr1	24677335	0.00998817	0.0181674	-5.15464
chr1	24677641	0.0140523	0.0248018	5.25568
chr1	24684265	0.00650126	0.0117087	5.28876
chr1	24699469	0.00132963	0.00248059	5.10204
chr1	24708065	0.022965	0.0422972	7.31707
chr1	24708068	0.00273894	0.00499648	5.45455
chr1	24719721	0.0186069	0.0333432	6.38298
chr1	24901258	0.00101435	0.00190665	9.375
chr1	25012734	0.0213106	0.0389359	10.337
chr1	25012758	0.00431207	0.00776754	6.41026
chr1	25012822	0.0077787	0.0141584	6.55738
chr1	25229679	0.000860324	0.00162274	5.35714
chr1	25310078	0.00109703	0.00206078	5.82524
chr1	25510306	0.0243041	0.0448828	-6.82606
chr1	25510494	0.0107299	0.01942	5.18422
chr1	25616949	0.0226293	0.0416282	-8.92857
chr1	25616988	0.00262944	0.00479698	6.34921
chr1	25617309	0.0115846	0.020813	5
chr1	25826976	0.00117371	0.00219985	-5.52147
chr1	25826989	0.00080655	0.00152457	-5.73248
chr1	25828788	0.00713916	0.0129243	-6.66667
chr1	27883756	0.00239275	0.004358	6.39386
chr1	27884156	0.0150668	0.0265303	5.92571
chr1	29604469	0.00611072	0.0109872	5.71429
chr1	30585227	0.0226118	0.0415947	-5.43478
chr1	30696432	0.0171564	0.0304086	-5.12821
chr1	30700837	0.00535409	0.00959309	5.74713
chr1	30700840	0.0188613	0.0338288	8.17308
chr1	30741096	0.00417386	0.00753123	5
chr1	30741168	0.00834367	0.0152229	6.77966
chr1	30772039	0.0107215	0.0194056	5
chr1	30772070	8.17e-05	0.000180632	12.1622
chr1	30772230	0.0064494	0.0116157	9.83382
chr1	30772236	0.0131467	0.0233238	5.66038
chr1	30778499	0.000412626	0.000808451	15.2174
chr1	30780776	0.0156721	0.0276102	12.5613
chr1	30851833	0.0226715	0.0417083	5.35714
chr1	30874154	0.00698706	0.012637	6.66667
chr1	30875237	0.00691903	0.0125045	9.30233
chr1	30909038	0.0193825	0.0349003	5.36227
chr1	30920947	0.0256461	0.0473626	5.88235
chr1	30947348	0.0237093	0.0437621	9.44099
chr1	30948799	0.00191089	0.00349849	5.40541
chr1	31015204	0.0142423	0.0251205	8.29238
chr1	31015343	0.0216238	0.039581	-5.32373
chr1	31015405	0.0128009	0.0227632	6.46667
chr1	31016508	0.0137065	0.0242241	7.74097
chr1	31019164	0.00452981	0.00815293	6.34921
chr1	31019767	0.00254003	0.00463334	7.16515
chr1	31019851	0.0246385	0.0455141	6
chr1	31033691	0.0215612	0.0394524	9.20051
chr1	31034078	0.0201767	0.0365539	5.68932
chr1	31034350	0.0170021	0.0301102	7.27273
chr1	31034415	0.00540545	0.0096909	6.49351
chr1	31038168	0.00180088	0.00330748	6.08333
chr1	31073436	0.0254054	0.0469258	6.25342
chr1	31094649	0.0170489	0.0302024	-6.59484
chr1	31094738	0.011942	0.0213917	5.57971
chr1	31154355	0.0057351	0.0102885	-5.53571
chr1	31233777	0.00358368	0.00651413	5.47945
chr1	31318601	0.0158537	0.0279308	-5.40541
chr1	31362834	0.00247312	0.00450205	5
chr1	31363122	0.0219741	0.0403089	5.2561
chr1	31616267	0.01681	0.0297367	11.546
chr1	31616482	0.0128319	0.0228127	-5
chr1	32719659	0.00242218	0.0044095	13.4615
chr1	32965200	0.00263516	0.0048067	5.26316
chr1	32965243	0.00478847	0.00860473	-7.06192
chr1	32965246	0.000239488	0.000483414	7.54717
chr1	33022818	0.0132068	0.0234199	6.46513
chr1	33022848	0.0151497	0.0266783	-5.08475
chr1	33565911	0.00426815	0.00769429	5.43478
chr1	33565922	0.00558645	0.0100159	5.40541
chr1	33565995	0.00785404	0.0143039	-5.26316
chr1	33592131	0.0181008	0.0323043	6.12245
chr1	33592225	0.00125765	0.00234793	6.03448
chr1	33615638	0.00429167	0.00773153	15.0751
chr1	33615681	0.0118624	0.0212635	9.74125
chr1	33615845	0.00102507	0.00192753	-5.55556
chr1	33615902	0.00139348	0.00259806	7.9521
chr1	33627921	0.0225885	0.0415465	5.66038
chr1	33631198	0.0125861	0.0224263	9.31982
chr1	33631302	0.0193267	0.0347894	7.70723
chr1	33656365	0.0118161	0.0211913	9.38711
chr1	33669481	0.00983244	0.0179012	7.69231
chr1	33670350	0.00150133	0.00278655	10.5263
chr1	33670516	0.00329281	0.00598895	6.25
chr1	33719565	0.000519103	0.00100709	-6.73606
chr1	33720724	0.0223054	0.0409732	5.26316
chr1	33725673	0.000499677	0.000970501	6.45161
chr1	33725731	0.00482786	0.00867315	5.33333
chr1	33736414	0.0079004	0.0143902	5.97015
chr1	33739231	0.0206828	0.037612	7.69231
chr1	33739459	0.00608686	0.0109409	-6.54534
chr1	33739841	0.00623867	0.0112227	6.06061
chr1	33741935	0.00316896	0.00577303	5.97015
chr1	33741945	0.00496825	0.00891392	5.6338
chr1	33742227	0.0235084	0.0433667	5.26316
chr1	33742251	0.0241401	0.0445401	5.88235
chr1	33742273	0.0250672	0.0463086	-8.16327
chr1	33742822	0.0116973	0.0210035	5.65379
chr1	33749434	0.0245188	0.0452961	-5.12821
chr1	33755464	0.0135916	0.0240358	5.47945
chr1	33755641	0.0191875	0.03452	5.97015
chr1	33756110	0.00590737	0.0106057	-6.45746
chr1	33758567	0.0124879	0.0222753	5
chr1	33815025	0.00338144	0.0061461	9.52381
chr1	33839122	0.00160716	0.00297352	6.49351
chr1	33839205	0.00550877	0.00987816	-5.12821
chr1	33839256	0.0172175	0.0305225	8.54592
chr1	33839468	0.000934677	0.00176203	-8.13008
chr1	33883095	0.0125027	0.0222984	9.98742
chr1	33883226	0.0208476	0.0379616	-11.4583
chr1	33883728	0.000964172	0.00181266	7.69231
chr1	33909327	0.0137175	0.0242433	8.00395
chr1	33910500	0.00228508	0.00416729	-19.6586
chr1	33910795	0.00780476	0.0142084	5.56699
chr1	33936304	0.00634417	0.0114173	5.7971
chr1	33936677	0.0058566	0.0105135	6.45161
chr1	33943817	0.000313366	0.000622705	-11.6279
chr1	33945082	0.0069802	0.0126234	6.45161
chr1	33945600	0.0223	0.0409605	-6.15385
chr1	33945646	0.0186422	0.0334133	5.88235
chr1	33945973	0.0156253	0.0275322	6.38298
chr1	33947927	0.0127985	0.0227599	9.79532
chr1	33947929	0.0234719	0.0432978	5.55556
chr1	33963346	0.00508883	0.00912235	5.6338
chr1	33963408	0.001388	0.00258762	-8.52713
chr1	33964462	0.000559367	0.00107904	7.07071
chr1	33964840	0.0173901	0.0308553	6.18012
chr1	33964968	0.00868348	0.015847	9.40124
chr1	33966325	0.000977176	0.0018383	8.47458
chr1	33975120	0.0046998	0.00844434	7.93651
chr1	33990246	0.00585893	0.0105182	5.31915
chr1	33990252	0.00916591	0.0167296	-5.49451
chr1	33990257	0.000250821	0.000505021	11.8421
chr1	33990958	0.00720644	0.0130527	-8.50242
chr1	33991304	0.0253783	0.0468774	-11.3785
chr1	34006594	0.00107387	0.00201663	5.28203
chr1	34006979	0.000203174	0.000415497	-7.1066
chr1	34007104	0.00324382	0.00590526	7.68635
chr1	34007233	0.00898049	0.0163999	5.40541
chr1	34007744	0.015138	0.0266633	6.52649
chr1	34007785	0.00685698	0.0123841	-6.36364
chr1	34008303	0.0163414	0.0288379	7.14286
chr1	34008461	0.00274843	0.00501341	8.86137
chr1	34010749	0.0109802	0.019827	-10.6167
chr1	34010773	0.0203176	0.0368509	5
chr1	34012115	0.0132871	0.0235394	5
chr1	34012249	0.00219836	0.00401222	-5.4878
chr1	34012698	0.013375	0.0236841	-6.21597
chr1	34013077	0.0176516	0.0313739	5.88235
chr1	34013578	0.0027177	0.00496032	5
chr1	34020442	0.0115238	0.0207157	6
chr1	34020730	0.0144812	0.0255194	5.40541
chr1	34037581	0.00611436	0.010993	-7.36842
chr1	34041639	0.004358	0.00784957	5.26316
chr1	34041711	0.00957372	0.0174549	7.54717
chr1	34061149	0.000189354	0.000388057	6.25
chr1	34066553	0.000188665	0.000386904	-6.32184
chr1	34066579	0.00180421	0.00331339	-6.36364
chr1	34066613	0.0145866	0.0257046	5.97015
chr1	34068611	0.012794	0.02275	6.38858
chr1	34068674	0.000591228	0.00113781	12.0798
chr1	34070980	0.00415138	0.00749314	-8.18182
chr1	34073715	7.22e-05	0.000162987	-9.14634
chr1	34074040	0.00286953	0.00523091	-7.61905
chr1	34074062	0.0103051	0.0187122	-5.08475
chr1	34074909	0.0208666	0.0380005	-5.31843
chr1	34075017	0.00197168	0.00360962	-7.33945
chr1	34075315	0.000818585	0.0015461	9.96861
chr1	34077841	0.0184006	0.0328913	5.76923
chr1	34103424	0.000724201	0.00137584	6.59341
chr1	34103911	0.0108826	0.019675	5.41434
chr1	34106608	0.00180957	0.00332326	-10.4167
chr1	34110866	0.0196819	0.0355272	-10.3816
chr1	34111254	0.00232475	0.004237	-16.5864
chr1	34111265	0.0150469	0.0264993	-9.19913
chr1	34111307	0.0211033	0.0385026	5.08475
chr1	34111341	0.00323472	0.00588711	16.3163
chr1	34113733	0.00523466	0.00937782	-5.34351
chr1	34117972	0.0260933	0.0481527	5.66038
chr1	34139756	0.0119661	0.0214315	-8.82353
chr1	34140460	0.0257306	0.0475116	-5.26316
chr1	34164515	0.0250562	0.0462865	5.45455
chr1	34190212	0.00480704	0.00863786	5.06329
chr1	34190304	0.0132844	0.0235288	-5.26316
chr1	34218469	0.0151691	0.0267084	5.60778
chr1	34218756	0.00894978	0.0163447	-5.86395
chr1	34236272	0.0222436	0.0408427	-7.54717
chr1	34237352	0.0161825	0.0285435	-8.33333
chr1	34237380	0.00323537	0.00588876	6.66667
chr1	34237385	0.00339582	0.00617397	6.09756
chr1	34237448	0.000263805	0.000529292	6.08696
chr1	34238109	0.00400901	0.0072461	-7.89058
chr1	34238169	0.0129649	0.0230322	6.52174
chr1	34271019	0.0136187	0.0240799	5.88235
chr1	34306139	0.0259816	0.0479636	5.35714
chr1	34387609	0.00218359	0.00398457	5.26316
chr1	34399610	0.00895708	0.0163567	6.24145
chr1	34402609	0.00927103	0.0169086	5.26316
chr1	34410214	0.00109927	0.00206582	-6.37559
chr1	34410261	0.00515784	0.00924544	6.66667
chr1	34432393	0.0218834	0.0401235	-5.55556
chr1	34432453	0.00341954	0.00621351	8.5213
chr1	34432911	0.0036092	0.00656167	7.54717
chr1	34434969	0.00841396	0.0153511	-6.30631
chr1	34439603	0.00891029	0.0162692	5.26316
chr1	34440003	0.00950159	0.0173223	6.52174
chr1	34440015	0.0116596	0.0209394	9.12881
chr1	34460527	0.000251062	0.000505381	5.38462
chr1	34463208	0.0143719	0.0253303	5.55556
chr1	34468024	0.0161304	0.0284501	5
chr1	34468027	0.000700623	0.00133717	-19.2925
chr1	34468193	0.00328459	0.00597303	12.5
chr1	34468195	0.00668808	0.0120605	6.72611
chr1	34468343	0.018278	0.0326557	-6.32911
chr1	34468445	0.023623	0.0435956	6.45833
chr1	34470038	0.00151621	0.00281291	10.8607
chr1	34470199	0.00966151	0.0176059	7.01754
chr1	34472449	0.000988955	0.00185911	12
chr1	34472994	5.06e-05	0.000116532	15.625
chr1	34473427	0.0241401	0.0445414	5.88235
chr1	34473429	0.0163452	0.0288447	16.7692
chr1	34479438	0.0131349	0.0233067	7.54717
chr1	34479513	0.0107716	0.0194875	6.15385
chr1	34479537	0.00567204	0.0101751	13.1863
chr1	34484821	0.00149957	0.00278402	8.33333
chr1	34486167	0.0250997	0.0463573	6.78157
chr1	34490314	0.0231106	0.0425784	-6.17284
chr1	34516664	0.0137798	0.0243423	5.7971
chr1	34536752	0.00450501	0.00810965	7.46269
chr1	34537153	0.00616716	0.0110899	8.16327
chr1	34537269	0.0198981	0.0359671	5.35714
chr1	34559564	0.00100019	0.0018805	-10.3448
chr1	34580136	0.024813	0.0458344	-5.33333
chr1	34581260	0.0215058	0.039335	7.31544
chr1	34583967	0.022137	0.0406288	7.31707
chr1	34584095	0.00711364	0.0128748	7.01754
chr1	34602659	0.00172527	0.0031831	5.55556
chr1	34642413	8.31e-05	0.000183873	5.20316
chr1	34642523	0.00300476	0.00547161	5.20833
chr1	34642755	0.014249	0.0251316	-5
chr1	34642771	0.000447484	0.000877088	8
chr1	34662288	0.000361007	0.000713238	-14.322
chr1	34662505	0.0224125	0.0411907	6.63968
chr1	34666448	0.0011743	0.00220093	6.95327
chr1	34666488	0.000259424	0.000519569	7.27273
chr1	34666545	0.0211033	0.0385056	5.08475
chr1	34677863	0.0052555	0.00941412	7.54717
chr1	34678052	0.0156501	0.0275735	6.81818
chr1	34678378	0.0159096	0.0280333	6.25
chr1	34701021	0.00638932	0.0114988	5.19481
chr1	34701057	0.00642615	0.0115712	-5.18519
chr1	34722662	0.00706176	0.0127781	5.97015
chr1	34722827	0.0088548	0.0161632	9.49202
chr1	34738527	0.000783458	0.00148546	6.89655
chr1	34738560	0.00176186	0.00324245	7.14286
chr1	34740500	0.0128376	0.0228229	-5.55556
chr1	34740667	0.0102045	0.018528	6.06061
chr1	34775798	0.00142892	0.00266072	6.0241
chr1	34801129	0.0265003	0.0488505	5.54015
chr1	34801135	0.0141786	0.0250081	5.18305
chr1	34801354	0.00163767	0.0030258	6.41026
chr1	34802313	0.0159801	0.0281667	5.66038
chr1	34840541	0.00374328	0.00679272	-5.12821
chr1	34840667	0.00062266	0.00119824	6.72269
chr1	34853100	0.0241431	0.044555	5
chr1	34859931	0.0136893	0.0241959	7.54717
chr1	34859968	0.0196976	0.0355543	-5.19481
chr1	34860013	0.012873	0.0228793	5.88235
chr1	34860056	0.0100166	0.0182168	5.76923
chr1	34860067	0.00689764	0.0124612	-8.51064
chr1	34860310	0.0231003	0.0425545	-6.14286
chr1	34893815	0.0251374	0.0464314	-5.55556
chr1	34894072	0.023431	0.0432126	5.88235
chr1	34929998	0.0186069	0.0333458	6.38298
chr1	34930331	0.0207127	0.0376786	5.45455
chr1	34959983	0.0024213	0.00440748	5.68182
chr1	34988488	0.0225275	0.0414232	-5.55556
chr1	35017647	0.0266987	0.0491906	-5.40541
chr1	35017881	0.00121518	0.00227447	-7.55814
chr1	35033008	0.00669297	0.0120719	-5
chr1	35232486	0.0101772	0.0184896	6.14467
chr1	35338244	0.00552296	0.00990358	-5.42636
chr1	35385325	0.000485346	0.000943421	9.33333
chr1	35385357	0.00808814	0.0147431	5.40541
chr1	35392572	0.01861	0.033352	6.29434
chr1	35392607	0.00669722	0.0120808	5.19481
chr1	35392715	0.0141553	0.0249701	5
chr1	35392846	0.0232371	0.0428313	5.66038
chr1	35447616	0.000207324	0.000423924	6.77667
chr1	35453257	0.00818857	0.0149344	8
chr1	35688388	0.00778646	0.0141747	7.40741
chr1	35688416	0.00109216	0.00205192	-11.6279
chr1	35688447	0.0251063	0.0463767	7.60914
chr1	35694680	0.00325588	0.00592499	9.48421
chr1	35697973	0.00105439	0.00198126	6.17284
chr1	35715694	0.016962	0.0300376	-7.69231
chr1	35750610	0.00804661	0.0146674	-6.97674
chr1	35766301	0.0128407	0.0228309	5.66038
chr1	35814826	0.00331393	0.00602417	10
chr1	35822572	0.019118	0.0343602	-7.78955
chr1	35822704	0.004068	0.00734679	8.19672
chr1	35825645	0.00385041	0.00697457	5.6338
chr1	35825670	0.0048701	0.0087474	5.19481
chr1	35825722	0.00702444	0.0127063	-6.86275
chr1	35826763	0.00421743	0.00760672	11.7647
chr1	35832155	2.28e-05	5.54e-05	11.3146
chr1	35839655	0.0181723	0.0324423	5.66038
chr1	35839720	0.00757445	0.013763	5.33333
chr1	35852854	0.0101163	0.0183815	5.55556
chr1	35852923	0.00725464	0.0131463	12.3214
chr1	35853198	0.0157769	0.0277966	5
chr1	35853234	0.0251424	0.0464438	-5.74713
chr1	35861955	0.00384399	0.00696384	11.2041
chr1	35862012	0.0258138	0.047658	5.30837
chr1	35865235	0.00342279	0.00621956	10.5263
chr1	35865468	0.00458222	0.00824246	7.98658
chr1	35866312	0.00138273	0.00257847	-8.08081
chr1	35866854	0.00215813	0.00393574	7.04225
chr1	35866968	0.0121916	0.021795	-7.14286
chr1	35866969	0.0261786	0.0482979	-5.6338
chr1	35866990	0.0122715	0.0219276	6.66667
chr1	35869530	0.0067339	0.0121491	5.2368
chr1	35870328	0.00853098	0.0155637	7.47361
chr1	35870975	0.0215915	0.0395129	-6.84932
chr1	35875572	0.00330812	0.00601293	11.1172
chr1	35881778	0.00698881	0.0126412	-13.6791
chr1	35881904	0.0183856	0.0328625	5.72253
chr1	35881908	0.00818747	0.0149336	-5.92805
chr1	35882088	0.0113213	0.0203823	6.38298
chr1	35890201	0.00564319	0.0101213	8.88889
chr1	35917082	0.00377399	0.00684681	9.61538
chr1	35917249	0.00608204	0.0109341	6.77966
chr1	35926247	0.0254564	0.0470199	9.02299
chr1	35926392	0.00208555	0.00380833	6.57895
chr1	35943000	0.0106748	0.01933	-8.95137
chr1	35946556	0.00756036	0.013735	-9.23395
chr1	35962105	0.00406798	0.00734628	-5.07246
chr1	35962378	0.00812729	0.0148112	7.01754
chr1	36014032	0.00957395	0.0174555	5.88235
chr1	36014042	0.0173053	0.0306882	-12.5359
chr1	36015556	0.00676837	0.0121938	10
chr1	36017337	0.0221734	0.040698	8.91626
chr1	36017892	0.0259474	0.047885	12.2596
chr1	36054694	1.98e-05	4.83e-05	13.0952
chr1	36056092	0.0060031	0.010783	6.66667
chr1	36060613	0.0167647	0.0296539	11.6261
chr1	36061231	0.0111864	0.020161	8.31699
chr1	36061462	0.00325918	0.00593126	7.69231
chr1	36061610	0.0115739	0.0207941	-7.27892
chr1	36061676	0.0156506	0.0275747	-5.30231
chr1	36062214	0.00392062	0.00709392	-7.69231
chr1	36062292	0.0174226	0.0309219	5.26316
chr1	36062297	0.0163748	0.0289041	5.33333
chr1	36062529	0.00168594	0.00311209	-8.47458
chr1	36062586	0.00182841	0.00335538	8.19672
chr1	36065776	0.00847862	0.0154677	7.27273
chr1	36065813	0.0175032	0.0310912	5.55556
chr1	36066057	0.0260148	0.0480118	5.06239
chr1	36066107	0.000973622	0.00183146	5.2806
chr1	36068796	0.00530496	0.0095035	7.27273
chr1	36069427	0.0154881	0.0272807	6.66667
chr1	36069929	0.0002679	0.000536135	10.2941
chr1	36070509	0.0225049	0.0413731	-5.04202
chr1	36070757	0.00534174	0.00957163	6.66667
chr1	36072014	0.00421906	0.00760895	5.42425
chr1	36072123	0.00512933	0.00919171	10.4111
chr1	36072961	0.000128359	0.000272533	9.09091
chr1	36074490	0.00981531	0.0178716	5.55556
chr1	36075153	0.00365414	0.00663729	-5.98291
chr1	36075764	0.0210239	0.0383178	7.29167
chr1	36076029	0.00963378	0.0175585	-5.08475
chr1	36076063	0.00470444	0.00845406	-11.1111
chr1	36085277	0.00197053	0.0036076	5.37462
chr1	36090215	0.011411	0.0205331	5.47945
chr1	36090412	0.013638	0.0241119	5.08475
chr1	36090417	0.0168118	0.029739	-5.82524
chr1	36091311	0.00325154	0.00591779	5.81395
chr1	36103819	0.0249176	0.0460121	-5.40541
chr1	36104733	0.0074191	0.0134641	-7.05882
chr1	36105264	0.00651327	0.0117337	-5.71429
chr1	36105313	0.0144547	0.025474	-5.05051
chr1	36105500	0.000472421	0.000920302	6.14035
chr1	36105520	0.000780343	0.00148035	5.94059
chr1	36105702	0.00179453	0.00329841	6.75676
chr1	36129125	0.0204457	0.0371217	7.53001
chr1	36130676	0.0127575	0.0226918	5.12821
chr1	36131369	0.00445235	0.00801847	7.44278
chr1	36132289	0.0255256	0.0471471	8.10811
chr1	36132357	0.0169235	0.0299602	12.2222
chr1	36132445	0.00759696	0.0138063	5.43478
chr1	36132550	0.000378346	0.000747592	-6.97674
chr1	36180356	0.0113363	0.0204073	6.1433
chr1	36252828	0.00847723	0.0154644	6.15825
chr1	36254581	0.0265254	0.0488984	-9.07382
chr1	36254904	0.018522	0.0331363	-5.88235
chr1	36254935	0.0210011	0.0382803	-5.26316
chr1	36273410	0.0207048	0.0376565	-6.57895
chr1	36273837	9.56e-05	0.000208073	17.4624
chr1	36277384	0.00451851	0.00813298	5.95238
chr1	36288768	0.0167378	0.0296046	6.52174
chr1	36305135	0.0185199	0.0331286	-6.45161
chr1	36306809	0.00467195	0.00839363	-5.26316
chr1	36307964	0.0176436	0.0313597	5.26705
chr1	36308613	0.0132871	0.0235396	5
chr1	36308697	0.0197324	0.035621	-5.66038
chr1	36309080	0.00706899	0.0127925	8.70655
chr1	36309087	0.0179966	0.0320936	-5.76923
chr1	36309117	0.0226118	0.0415946	-5.43478
chr1	36309327	0.0204276	0.0370818	12.6028
chr1	36310050	0.0206633	0.0375689	6.25
chr1	36315454	0.00432494	0.00779203	5.55556
chr1	36315681	0.00977093	0.0177935	6.12245
chr1	36316292	0.0126613	0.0225372	6.15385
chr1	36322015	0.00174464	0.00321508	-9.17731
chr1	36354134	0.0198981	0.0359683	5.35714
chr1	36368012	0.000312983	0.000621913	7.07071
chr1	36371913	0.0253448	0.0468114	5.17113
chr1	36372031	0.00368045	0.00668137	6.66667
chr1	36372153	0.0211266	0.0385521	5.09453
chr1	36413196	0.0208981	0.0380664	7.72478
chr1	36417402	0.00474894	0.00853681	5.20833
chr1	36417538	0.00492231	0.00883498	-7.79221
chr1	36417875	0.00347581	0.00631175	5.55556
chr1	36417947	0.0130759	0.0232076	8.4546
chr1	36418046	0.00657615	0.0118504	-5.69106
chr1	36465661	0.017297	0.0306694	-6.94013
chr1	36469945	0.00211636	0.0038622	7.58065
chr1	36470448	0.00203905	0.00372881	-7.51117
chr1	36472427	0.00584425	0.0104897	6.93366
chr1	36472709	0.00318851	0.00580673	8.0721
chr1	36473098	0.0107054	0.0193808	-6.40574
chr1	36473238	0.000196975	0.000403181	-8.78945
chr1	36473240	0.0224715	0.0413067	-5.61428
chr1	36473434	0.00254031	0.0046337	6.77966
chr1	36473656	0.00194201	0.00355538	11.2439
chr1	36473664	0.000635007	0.00122035	12.2549
chr1	36474016	0.0042507	0.00766498	8.7963
chr1	36501625	0.0114634	0.0206166	7.14286
chr1	36501691	0.0162213	0.0286154	-7.24638
chr1	36526182	0.0237214	0.0437838	5.63859
chr1	36534777	0.00894524	0.0163365	8.88889
chr1	36545957	0.0110072	0.0198727	5.26316
chr1	36547525	0.0014499	0.00269486	10.3448
chr1	36547724	0.00131317	0.00244912	5.88235
chr1	36548006	0.00632665	0.011385	6.31489
chr1	36548229	0.0160325	0.0282635	-7.84651
chr1	36548342	0.00209833	0.00383217	-9.42292
chr1	36548486	0.00554548	0.00994362	5.97015
chr1	36548599	0.00732469	0.0132839	5.65144
chr1	36558577	0.00710416	0.0128568	5.12821
chr1	36560046	0.0113471	0.0204274	-5.71429
chr1	36560048	0.00226448	0.00412926	6.94444
chr1	36560091	0.00224593	0.00409526	7.57576
chr1	36567917	0.00524665	0.00939921	18.5185
chr1	36568326	0.000436689	0.000856202	15.7895
chr1	36589536	0.0199388	0.0360543	7.41235
chr1	36593061	0.00672249	0.0121273	-11.2676
chr1	36593282	0.0201273	0.036442	18.0731
chr1	36611836	0.00330425	0.00600753	7.57576
chr1	36613712	0.0141612	0.0249818	6.14341
chr1	36613713	0.00979263	0.0178317	-5
chr1	36613751	0.00549837	0.00985943	-5.10949
chr1	36613982	0.0171965	0.0304848	5.17241
chr1	36614063	0.0216656	0.039666	7.14286
chr1	36635113	0.0263	0.0485086	7.64302
chr1	36635389	0.00578851	0.0103894	6.34921
chr1	36658439	0.00793675	0.0144609	13.0967
chr1	36673243	0.0126425	0.0225087	-10.4082
chr1	36682662	0.0114464	0.0205913	-5.40541
chr1	36683352	0.00480464	0.00863152	-8.69565
chr1	36683396	0.0178576	0.031801	7.69231
chr1	36684672	0.018516	0.0331191	-7.40741
chr1	36691164	0.00779753	0.0141966	5.47945
chr1	36691509	0.0265103	0.0488708	-5.61798
chr1	36692487	0.0241401	0.0445412	-5.88235
chr1	36708492	0.0169141	0.0299476	6
chr1	36708505	0.0139636	0.0246534	-7.14286
chr1	36709059	0.00870166	0.0158821	7.01754
chr1	36710066	0.0107749	0.0194919	-8.95522
chr1	36710293	0.00655544	0.0118119	7.14286
chr1	36737762	0.0157702	0.0277845	-6.04849
chr1	36744265	0.000780409	0.00148064	5.08995
chr1	36744545	0.00391159	0.00707872	7.27273
chr1	36746842	0.0217543	0.0398482	-7.57424
chr1	36759114	0.0045641	0.00821221	-10.5263
chr1	36766019	0.00941393	0.0171662	6.25
chr1	36766028	0.00931419	0.0169858	6.06061
chr1	36766073	0.0237978	0.0439074	-6.09756
chr1	36766109	0.00914006	0.0166826	6
chr1	36767770	0.0100515	0.0182792	-5.12821
chr1	36770101	0.00936947	0.0170825	7.69231
chr1	36771179	0.00291086	0.0053092	11.6588
chr1	36771420	0.00151647	0.00281406	9.09091
chr1	36771441	0.0123479	0.0220428	5.88235
chr1	36771550	0.0154334	0.0271812	8.1658
chr1	36771836	0.00597881	0.0107348	-7.89474
chr1	36778993	0.00817952	0.0149171	7.0922
chr1	36779170	0.0142497	0.025132	12.5532
chr1	36779197	0.00379321	0.00687951	5.94059
chr1	36782312	0.0148393	0.0261358	-5
chr1	36782846	0.0151281	0.0266442	-5.06329
chr1	36782864	0.0035373	0.00642353	-6.12245
chr1	36803294	0.00164569	0.00304078	-7.96594
chr1	36804655	0.00806857	0.0147096	7.40741
chr1	36808003	0.0135875	0.0240275	5
chr1	36808008	0.00568185	0.0101895	6.25
chr1	36808102	0.00623867	0.0112222	6.06061
chr1	36815223	0.0108106	0.019553	-5.30973
chr1	36815284	0.00560435	0.0100481	-5.55556
chr1	36825067	0.00472101	0.00848632	5.33333
chr1	36845198	0.0205932	0.0374427	6
chr1	36861274	0.00306393	0.00558382	-10.1124
chr1	36893207	0.0191606	0.0344626	5.66038
chr1	36894396	0.0183995	0.0328886	5.93859
chr1	36914475	0.0194981	0.0351435	6.81818
chr1	36918689	0.0191168	0.0343583	5.65772
chr1	36919799	0.00314446	0.0057301	5.68182
chr1	36919923	0.00823653	0.0150195	6.89655
chr1	36929931	2.18e-05	5.32e-05	5.55556
chr1	36938473	0.0157373	0.0277304	-5.36121
chr1	36938591	0.0107136	0.0193937	5.26316
chr1	36938674	0.0149337	0.0263042	-6.25
chr1	36963215	0.0088447	0.0161444	10.3209
chr1	36982266	0.0052232	0.00935599	-5.89744
chr1	36982353	0.0046706	0.00839212	5.59724
chr1	36984137	0.00807486	0.0147209	6.77966
chr1	36984175	0.00211001	0.00385104	-6.2069
chr1	36988054	0.0226966	0.0417679	12.5532
chr1	36988297	0.0164079	0.0289662	5.93853
chr1	36990191	0.0104553	0.0189579	-6.73077
chr1	36990203	0.0228063	0.0419832	-8.92523
chr1	36990365	0.0240414	0.044397	5.12475
chr1	36996488	0.0230904	0.0425467	5.59155
chr1	36996501	0.00566843	0.0101661	-5.38462
chr1	36996645	0.0151967	0.0267563	6
chr1	36996777	0.0116833	0.0209784	-7.72908
chr1	36996933	0.0156895	0.0276439	15.3698
chr1	37025890	0.0208123	0.0378873	5
chr1	37026007	0.0137	0.0242138	5.17274
chr1	37026309	0.0248426	0.0458873	6.28615
chr1	37029446	0.0266658	0.0491339	5.76923
chr1	37030834	0.00569187	0.0102046	6.45161
chr1	37063393	0.000211088	0.00043127	6.45161
chr1	37077210	0.026632	0.0490766	6.61476
chr1	37077234	0.010286	0.018682	-6.20524
chr1	37100584	0.000211967	0.000433359	-6.96203
chr1	37100693	0.00483763	0.00868972	10.1996
chr1	37100716	0.00693826	0.0125447	5.12821
chr1	37100849	0.0269606	0.0496331	6.11193
chr1	37100870	0.0215042	0.0393323	5.35714
chr1	37100876	0.0184006	0.032891	5.76923
chr1	37108143	0.0037732	0.00684529	8.75817
chr1	37108717	0.00854914	0.0155954	5.7971
chr1	37135370	0.00151491	0.00281046	6.75676
chr1	37194546	0.0182036	0.0325082	7.5
chr1	37194809	0.0262943	0.0484971	-5.19481
chr1	37212607	0.0177513	0.0315853	5.45455
chr1	37248638	0.00663015	0.0119494	-9.43396
chr1	37250856	0.00174894	0.00322257	8.82353
chr1	37272883	0.0139595	0.0246435	-5.30973
chr1	37299761	0.0132112	0.0234256	-6.41026
chr1	37300558	0.0106504	0.0192918	6.9404
chr1	37301230	9.03e-05	0.000198566	-12.2652
chr1	37301400	0.0149088	0.0262597	-6.52781
chr1	37301934	0.00353059	0.00641186	-7.40741
chr1	37329545	0.010858	0.0196242	-5
chr1	37329592	0.00823311	0.0150134	-10.1266
chr1	37341150	0.00479373	0.00861402	5.37634
chr1	37341531	0.00298878	0.00544576	6.17284
chr1	37341902	0.0217602	0.039862	-6.23125
chr1	37342166	0.000815614	0.00154085	5.12821
chr1	37342203	0.0188699	0.0338466	-5.20186
chr1	37342368	0.021558	0.0394426	12.8472
chr1	37347220	0.00406156	0.00733555	5.47582
chr1	37351581	0.0052905	0.00947649	-8.04598
chr1	37419344	0.0132112	0.0234261	-6.41026
chr1	37429248	0.0102422	0.0186035	5.71429
chr1	37430885	0.00202125	0.00369965	5.49451
chr1	37448332	0.00743721	0.0135008	17.0801
chr1	37466551	0.00273463	0.00498885	5.2372
chr1	37472082	0.00165109	0.00305058	5.55556
chr1	37474186	0.00548967	0.00984632	-5.07848
chr1	37474546	0.00764276	0.0138961	6.45161
chr1	37475208	0.00944608	0.0172238	-5.49539
chr1	37478272	0.00246338	0.00448995	-5.44332
chr1	37478364	0.0108724	0.0196635	5.29633
chr1	37479673	0.00236936	0.00431414	-6.06061
chr1	37510248	0.00645104	0.0116174	-6.45161
chr1	37510255	0.00961668	0.0175275	5.06329
chr1	37510435	0.027147	0.0499544	-5.6338
chr1	37510448	0.0232084	0.0427726	-5.33333
chr1	37510453	0.0200961	0.0363854	-8.52941
chr1	37510560	0.0150684	0.0265398	5.88235
chr1	37539509	0.0183885	0.0328673	-5.37628
chr1	37539595	0.0098897	0.017997	5.26316
chr1	37565509	0.00662235	0.0119317	-8.75
chr1	37565548	0.00220295	0.00402065	6.75676
chr1	37565551	0.0097977	0.0178417	10.9508
chr1	37565563	0.00280654	0.00511798	-10.4932
chr1	37630926	0.0041432	0.00747909	6.15385
chr1	37636517	1.72e-05	4.31e-05	11.1111
chr1	37639479	0.0124862	0.0222717	-5.20833
chr1	37641597	0.0074856	0.0135903	-5.10949
chr1	37644034	0.000344593	0.000682052	11.4754
chr1	37644283	0.016025	0.0282516	6
chr1	37646769	0.0029546	0.00538396	-6.77966
chr1	37647007	0.00352422	0.00639991	7.84314
chr1	37647061	0.00640007	0.0115198	6.25
chr1	37647072	0.0103472	0.0187776	6.25
chr1	37666652	0.0108322	0.0195877	10.0387
chr1	37671616	4.5e-05	0.000105153	11.3155
chr1	37678729	0.00292771	0.00533844	7.71795
chr1	37678730	0.00188409	0.00345167	5.05051
chr1	37712306	0.0129609	0.0230244	5.35714
chr1	37712458	0.00342967	0.00623181	-6.49036
chr1	37719540	0.00920861	0.0167909	12.1622
chr1	37720625	0.00094163	0.00177319	6.73077
chr1	37721279	0.0180447	0.032184	-6.38298
chr1	37726016	0.0110583	0.0199568	7.14286
chr1	37744496	0.00978495	0.0178191	14.2578
chr1	37802443	0.010885	0.0196772	-5.68182
chr1	37802588	0.00533672	0.00956248	-5.6
chr1	37865463	0.000253508	0.000510134	12.5
chr1	37867825	0.0157236	0.0277049	5.76923
chr1	37867885	0.006477	0.0116698	6.55738
chr1	37867959	0.00238365	0.00434165	6.17284
chr1	37868161	0.0136187	0.0240814	5.88235
chr1	37869187	0.0235412	0.0434335	5
chr1	37872325	0.019442	0.0350267	6
chr1	37872332	0.0232867	0.0429303	5.35714
chr1	37875552	0.0156501	0.0275743	6.81818
chr1	37875561	0.016944	0.0300027	6.66667
chr1	37875678	0.00925882	0.0168891	-6.17284
chr1	37882047	0.0177633	0.0316112	-5.10204
chr1	37884573	0.0223441	0.0410483	5.76923
chr1	37890400	0.019181	0.0345084	6.66667
chr1	37890925	0.0098684	0.0179611	6.77966
chr1	37900361	0.00016519	0.000344123	9.30233
chr1	37902080	0.00170787	0.00315242	-7.59494
chr1	37903263	0.00323511	0.00588783	-6.4
chr1	37923289	0.00943723	0.0172064	13.3333
chr1	37996725	0.0128615	0.0228627	5.51948
chr1	37997068	0.0177513	0.0315861	5.45455
chr1	37997078	0.00600529	0.0107879	7.54717
chr1	37997215	0.0123571	0.0220586	5.26316
chr1	37999081	0.00616099	0.0110775	5.12274
chr1	37999429	0.00019275	0.000394611	6.19469
chr1	38000979	0.0137862	0.0243569	5.26316
chr1	38058358	0.0260237	0.0480237	8.73518
chr1	38058397	0.00237108	0.00431702	7.04225
chr1	38110045	0.00211987	0.00386731	10.2041
chr1	38110226	0.0105116	0.0190552	-6.38298
chr1	38128816	0.00438312	0.00789574	6.25
chr1	38128846	0.0133328	0.023622	-6.0241
chr1	38128923	0.0267102	0.0492054	5.71429
chr1	38130502	0.000726829	0.00138103	-5.47264
chr1	38133235	0.00628323	0.0113055	5.55556
chr1	38176397	0.00333975	0.00607271	5.03472
chr1	38176504	0.0167705	0.0296654	7.36246
chr1	38202733	0.00804254	0.0146612	5.6338
chr1	38203226	0.0161046	0.0284023	7.5769
chr1	38210528	0.00486788	0.00874301	-8.64198
chr1	38210701	0.0189097	0.0339292	5.55556
chr1	38241250	0.00592825	0.0106485	5.999
chr1	38241313	0.00065626	0.00125715	9.25258
chr1	38242360	0.0131146	0.0232719	-5.63505
chr1	38242992	0.0120401	0.0215472	9.96391
chr1	38253076	0.0142222	0.0250836	5.25256
chr1	38291506	0.0062847	0.0113084	8.43169
chr1	38291533	0.00201985	0.00369669	-7.03767
chr1	38308882	0.00643238	0.0115813	7.46269
chr1	38315641	0.00694857	0.0125655	-6
chr1	38320889	0.012525	0.0223347	7.96239
chr1	38384916	0.00198894	0.0036408	5.76923
chr1	38392880	0.00402228	0.00726828	6.06061
chr1	38393633	0.0179702	0.0320445	-5.19481
chr1	38393688	0.0172562	0.0305956	6.39115
chr1	38393741	0.012597	0.0224416	-5.31915
chr1	38394824	0.00560918	0.0100571	5.6338
chr1	38394974	0.000549535	0.00106046	19.0547
chr1	38394986	0.0079641	0.0145115	19.9005
chr1	38442595	0.0249981	0.0461765	-9.19942
chr1	38442982	0.00250748	0.00457133	9.27472
chr1	38447554	0.0068745	0.012418	-6.4
chr1	38447680	0.010242	0.0186013	-6
chr1	38467395	0.00397486	0.0071892	-9.61349
chr1	38467573	0.00963046	0.0175511	-6.4899
chr1	38478356	0.0239402	0.0442011	6.57196
chr1	38500084	0.012133	0.0216979	5.35714
chr1	38501116	0.00160698	0.00297316	21.5833
chr1	38501131	0.0113929	0.0205007	-6.54206
chr1	38548856	0.0145343	0.0256155	6.12245
chr1	38620914	0.00666128	0.0120095	6.20606
chr1	38626222	0.00933734	0.0170277	6.37352
chr1	38640011	0.0243963	0.0450607	8.62978
chr1	38655402	0.00681573	0.012305	6.88842
chr1	38655436	0.00609545	0.0109583	7.69231
chr1	38655474	0.00409802	0.00739987	9.52381
chr1	38663769	0.0108567	0.0196206	6.45161
chr1	38663856	0.0212913	0.0388955	5.73441
chr1	38664127	0.0258018	0.0476367	14.1304
chr1	38664280	0.0119051	0.0213327	7.93428
chr1	38664296	0.014254	0.0251396	10.5894
chr1	38664304	0.00268374	0.0048986	19.006
chr1	38664734	0.00524423	0.00939496	5.26316
chr1	38668365	0.0102413	0.0185967	5.66038
chr1	38668388	9.16e-05	0.000201086	12.069
chr1	38671021	0.00163876	0.00302861	11.1111
chr1	38671188	0.000589676	0.00113442	6.97674
chr1	38683835	0.00992521	0.0180597	-8.42222
chr1	38694312	0.0102457	0.018622	-7.21983
chr1	38694470	0.0204866	0.0372073	6.55553
chr1	38694803	0.0128405	0.0228297	6.56566
chr1	38760893	0.00944992	0.017229	5.85189
chr1	38767924	0.00810605	0.0147789	5.26316
chr1	38767993	0.0256469	0.0473635	11.9662
chr1	38769762	0.000586955	0.00112996	5.88235
chr1	38770043	0.000976383	0.00183693	5.04202
chr1	38787406	0.00250681	0.00456982	10
chr1	38788964	0.00643274	0.0115818	10.3112
chr1	38800482	0.00233557	0.0042553	-10.2564
chr1	38837338	0.0226795	0.041729	-5.59724
chr1	38837455	0.0189042	0.033915	5.76923
chr1	38839855	0.0200263	0.0362327	5.11364
chr1	38840028	0.00962311	0.0175396	9.08527
chr1	38846512	0.00159069	0.00294629	-7.89474
chr1	38852260	0.00106427	0.00199956	5.26316
chr1	38852882	0.00842327	0.0153678	5.60306
chr1	38856129	0.00120989	0.00226489	5.20833
chr1	38862298	0.00664565	0.0119791	8.16327
chr1	38874046	0.00402244	0.00726871	7.46269
chr1	38881218	0.0017824	0.00327709	6.18557
chr1	38881410	0.00629818	0.0113339	7.38059
chr1	38897416	0.0102556	0.0186341	6.34921
chr1	38897623	0.00735338	0.0133388	5.88235
chr1	38904049	0.00536285	0.00960642	11.0377
chr1	38916713	0.0150965	0.0265899	11.0764
chr1	38935135	0.00439125	0.00791072	5.55556
chr1	38984027	0.016698	0.0295224	6.04673
chr1	38984041	0.0160604	0.0283128	9.06526
chr1	38987135	0.0086383	0.015764	5.71429
chr1	38987446	0.00708044	0.0128148	6.34921
chr1	38987803	0.0198671	0.0359001	5.17241
chr1	38987976	0.026992	0.0496864	7.14286
chr1	39010638	0.0161967	0.0285696	5.7971
chr1	39011145	0.00266303	0.00486216	9.83607
chr1	39012946	0.0100291	0.0182396	-5.88235
chr1	39039740	0.014192	0.025032	9.11707
chr1	39039856	0.0138104	0.0243943	5.19481
chr1	39084199	0.00371834	0.00674698	-11.1111
chr1	39084227	0.00485145	0.00871608	-7.31707
chr1	39084257	0.0157818	0.0278052	6.57407
chr1	39084290	0.0142144	0.025071	-7.60402
chr1	39094079	0.0158046	0.0278463	5.26316
chr1	39102561	0.0162522	0.0286748	6.52174
chr1	39105360	0.0104588	0.0189635	6.91868
chr1	39105690	0.00493888	0.00886314	5.67657
chr1	39105842	0.0029429	0.00536603	-6.48148
chr1	39106006	0.00222654	0.00406278	8.17246
chr1	39122645	0.00870165	0.0158819	7.01754
chr1	39176106	0.00645555	0.0116267	-7.59494
chr1	39180057	0.0155529	0.0274024	-6.06061
chr1	39180084	0.000968081	0.00182145	8.99747
chr1	39191803	0.00991309	0.0180396	-7.5
chr1	39191806	0.0076747	0.0139587	6.66667
chr1	39191831	0.00752763	0.0136731	-6.38298
chr1	39191889	0.017562	0.0312067	-5.74713
chr1	39192447	0.00868459	0.0158521	-9.09091
chr1	39194349	0.0210072	0.0382917	6.63236
chr1	39195246	0.00020423	0.000417874	6.42202
chr1	39195628	0.00227511	0.00414835	5.08245
chr1	39196068	0.00319683	0.00582236	5.74713
chr1	39196076	0.0137941	0.0243726	12.8497
chr1	39196275	0.00148745	0.00276235	-6.25
chr1	39197401	0.0142784	0.025182	9.3796
chr1	39206881	0.0150147	0.0264447	10.0649
chr1	39206901	0.0109376	0.0197601	7.87103
chr1	39207019	0.0039371	0.00712575	-6.66667
chr1	39207374	0.0136228	0.0240894	-10.7231
chr1	39207389	0.0264623	0.0487959	-5.7971
chr1	39213115	0.0125639	0.0223941	5.48487
chr1	39213251	0.0182336	0.0325643	5.26316
chr1	39235730	0.00257914	0.00470753	7.8125
chr1	39254089	0.00725078	0.0131382	-6.29921
chr1	39254272	0.00553959	0.00993239	9.7561
chr1	39291969	0.0115364	0.0207378	-5.49451
chr1	39336126	0.00254073	0.00463457	14.4897
chr1	39336164	0.00165895	0.00306498	-10.9589
chr1	39340454	3.4e-05	8.04e-05	-9.16488
chr1	39341060	0.00150397	0.00279094	6.66667
chr1	39359761	0.00784609	0.0142884	5.55556
chr1	39362172	0.019663	0.0354804	-6.83922
chr1	39370942	0.0185133	0.0331128	8
chr1	39370987	0.0125709	0.0224043	8.51064
chr1	39373281	0.0140826	0.0248504	5.98874
chr1	39374141	0.000715748	0.00136093	7.29167
chr1	39392556	0.00622586	0.0111997	8.33333
chr1	39393429	0.0147023	0.0259045	-7.8125
chr1	39393430	0.0107481	0.0194483	7.54717
chr1	39393707	0.0170072	0.0301217	-6.09756
chr1	39409016	0.017029	0.0301643	5.08475
chr1	39409048	0.0172022	0.0304915	-9.50035
chr1	39415644	0.000313586	0.000623066	8.33333
chr1	39415672	0.0204463	0.0371225	5.84699
chr1	39425488	0.00155637	0.00288637	-5.02513
chr1	39425570	0.00384648	0.00696816	5.70803
chr1	39425806	0.0137026	0.0242162	6
chr1	39426124	0.0156073	0.0275015	-5.51181
chr1	39426223	0.0110708	0.0199779	5
chr1	39430372	0.014951	0.0263312	-7.86517
chr1	39430453	0.0228667	0.0421041	7.77915
chr1	39430462	0.0142602	0.0251523	6.25
chr1	39437198	0.00160884	0.0029764	-7.81921
chr1	39454004	0.0155843	0.0274605	5.66038
chr1	39458405	0.00628431	0.0113079	13.6599
chr1	39461835	0.00105429	0.00198054	8.13953
chr1	39462139	0.0153939	0.0271131	-5.8658
chr1	39462176	0.00979976	0.0178458	-6.85361
chr1	39463486	0.000224632	0.000456118	13.7255
chr1	39477859	0.00165886	0.00306462	7.14286
chr1	39477873	0.00475625	0.00854812	5.97015
chr1	39478191	0.0227531	0.0418851	6.97674
chr1	39479115	0.01214	0.0217102	-6.8599
chr1	39482577	0.0100727	0.0183141	5.88235
chr1	39482617	0.020529	0.0372947	5.76923
chr1	39498117	0.000262445	0.000526195	12.3288
chr1	39527687	0.0223716	0.0411041	5.12821
chr1	39528496	0.000339173	0.000672113	5.38462
chr1	39529055	0.0232183	0.0427957	12.7595
chr1	39529227	0.0233031	0.0429651	7.25073
chr1	39530754	0.0171331	0.030363	5.35714
chr1	39534840	0.00573991	0.0102983	5.61798
chr1	39537471	0.00727607	0.0131899	6.83876
chr1	39576351	0.00340913	0.00619688	8.33333
chr1	39576840	0.0110559	0.0199508	6.52174
chr1	39577601	0.0174587	0.030993	-7.04225
chr1	39577628	0.00291826	0.00532152	6.94444
chr1	39578033	0.0135806	0.0240179	-6.25
chr1	39608678	0.000445602	0.000873199	6
chr1	39612665	0.00793915	0.0144672	16.8205
chr1	39612680	0.0212813	0.0388739	-5.7971
chr1	39613348	0.00296694	0.00540715	6.41026
chr1	39614295	0.00931419	0.0169874	6.06061
chr1	39614339	0.00182841	0.00335523	8.19672
chr1	39614375	0.00719804	0.0130382	-8.23529
chr1	39614412	0.0207309	0.0377131	-5.37634
chr1	39615335	0.00311717	0.00567961	-6.25
chr1	39622100	0.0219683	0.0402985	6.25
chr1	39622104	0.0249252	0.0460439	6.25
chr1	39637052	0.000862162	0.00162699	-9.375
chr1	39641977	0.0262485	0.0484219	6.06061
chr1	39648717	0.0107052	0.0193807	-7.52688
chr1	39649126	0.00823697	0.0150227	-5.18519
chr1	39649751	0.0258102	0.0476506	-6.75676
chr1	39650762	0.0186852	0.0334898	-5
chr1	39650970	0.019545	0.0352426	7.5
chr1	39654637	0.0151998	0.0267607	-8.10811
chr1	39654683	0.000924298	0.00174222	-18.3986
chr1	39680491	0.00301503	0.0054894	6.94444
chr1	39680751	0.00821034	0.0149727	-5.67376
chr1	39680789	0.022047	0.040445	-10.692
chr1	39680825	0.022496	0.0413549	-10.9285
chr1	39680896	0.00644256	0.0116018	5.55556
chr1	39686096	0.0142602	0.0251511	6.25
chr1	39700723	0.00227988	0.00415749	-5.07246
chr1	39700730	0.00967733	0.0176317	5.72282
chr1	39700842	0.0263077	0.0485234	5.55556
chr1	39700998	0.0204698	0.0371731	5.55556
chr1	39720669	0.0175792	0.0312425	7.60028
chr1	39736450	0.0132617	0.0234985	-5.98291
chr1	39738930	0.00340097	0.0061824	10
chr1	39739043	0.00862804	0.0157455	-5.66038
chr1	39761485	0.0209656	0.0382036	-5.19481
chr1	39762033	0.00404362	0.00730458	6.41026
chr1	39839967	0.00690223	0.0124691	8.16327
chr1	39859621	0.00276268	0.00503768	-9.09091
chr1	39864530	0.00237506	0.00432437	9.43057
chr1	39896122	0.00889831	0.0162455	7.14286
chr1	39898716	0.00969173	0.0176597	5
chr1	39900108	0.00626927	0.0112804	5.61752
chr1	39901585	0.00677428	0.0122062	7.14286
chr1	39903032	0.00641829	0.0115543	5.06377
chr1	39903405	0.014566	0.0256661	-7.69231
chr1	39904154	0.00296522	0.00540369	7.57576
chr1	39924241	0.00964784	0.0175824	9.09091
chr1	39945066	0.0037708	0.00684119	7.04225
chr1	39976173	0.0132534	0.0234845	5.35714
chr1	39976658	0.0154422	0.0272003	5.26316
chr1	39976786	0.00827199	0.0150918	-5.88235
chr1	39979573	0.00216818	0.0039572	5.89002
chr1	39983534	0.00627648	0.0112925	-7
chr1	40001177	0.0164082	0.028967	5.33444
chr1	40057437	0.0241164	0.0445092	-5.55556
chr1	40057745	0.00459792	0.00826932	5.55556
chr1	40057765	0.00715441	0.0129539	5.88235
chr1	40064642	0.0157245	0.0277069	-6.48148
chr1	40085882	0.00849596	0.0154999	5.55556
chr1	40095683	0.0080499	0.0146733	-7.6764
chr1	40116450	0.00726188	0.013161	5
chr1	40156251	0.00169244	0.00312469	5.88235
chr1	40163080	0.014094	0.0248675	-9.3975
chr1	40163417	0.00377999	0.00685747	5.15469
chr1	40175317	0.0208126	0.0378884	-10.2436
chr1	40175926	0.00207792	0.00379522	5.37634
chr1	40213997	0.00880379	0.0160657	-14.8273
chr1	40224410	0.0165503	0.0292446	9.36552
chr1	40225272	0.000359479	0.000710429	5.26316
chr1	40225404	0.000523168	0.00101407	6.2513
chr1	40225417	0.00217109	0.00396109	-7.43555
chr1	40225559	0.0130744	0.0232065	14.4252
chr1	40226081	0.00133084	0.00248304	-7.52994
chr1	40229602	0.0117669	0.0211097	6.8326
chr1	40229788	0.00361297	0.00656614	-5.59006
chr1	40266816	0.00651617	0.011739	8.33333
chr1	40290470	0.0194694	0.0350881	-5.63725
chr1	40290647	0.00554548	0.00994319	5.97015
chr1	40290767	0.00614382	0.0110452	6.81818
chr1	40290785	0.00792725	0.014444	5.76923
chr1	40294242	0.00862608	0.0157419	-5.21739
chr1	40311187	0.00648174	0.0116766	-6.30631
chr1	40314128	0.00612203	0.011006	-7.95455
chr1	40314483	0.0107201	0.0194013	5.88235
chr1	40322096	0.00644495	0.011607	12.8472
chr1	40325879	0.0127603	0.0226951	-6.49351
chr1	40352299	0.000948495	0.00178486	-8.44877
chr1	40352303	0.00168371	0.0031082	-6.7261
chr1	40354773	0.0101753	0.0184866	5.46265
chr1	40355051	0.016897	0.0299064	5.48077
chr1	40355064	0.00623203	0.0112091	8.31404
chr1	40355726	0.00576342	0.0103425	7.14286
chr1	40355921	0.0221608	0.0406775	13.1759
chr1	40356016	0.0089243	0.0162971	-6.09756
chr1	40356059	0.00767978	0.0139687	-7.40741
chr1	40356065	0.00966037	0.0176033	-6.97674
chr1	40356293	0.00319736	0.0058233	5
chr1	40356469	0.00122475	0.00229168	18.2744
chr1	40356539	0.023517	0.043387	-5.10204
chr1	40356635	0.00170282	0.0031432	-9.02913
chr1	40358909	0.00358856	0.00652422	9.89464
chr1	40375444	0.0226619	0.041691	6.25
chr1	40375619	0.00216237	0.00394402	-5.97015
chr1	40375786	0.0179278	0.0319458	11.0823
chr1	40418819	0.00307755	0.00560716	5.81395
chr1	40418883	0.0238462	0.044042	6.40056
chr1	40428877	0.00157106	0.00291042	-10.2019
chr1	40428909	0.00322463	0.00586975	6.02837
chr1	40429033	0.00427816	0.00771115	-6.99384
chr1	40429108	0.000888813	0.00167862	5.94059
chr1	40429220	0.0238535	0.0440537	-5.70228
chr1	40429259	0.00020882	0.000426805	9.27835
chr1	40429684	0.00874727	0.0159633	7.86076
chr1	40429761	0.00363338	0.00660049	5.26316
chr1	40429865	0.00276191	0.00503696	7.55783
chr1	40429995	0.0164354	0.0290195	-5
chr1	40431408	0.00541992	0.00971495	5.79413
chr1	40437309	0.00399507	0.00722226	-5.44218
chr1	40437403	0.0121164	0.0216712	11.2691
chr1	40479439	0.000688068	0.00131585	-10.8522
chr1	40479542	0.0269365	0.0495944	-8.94337
chr1	40497810	0.00187744	0.00344029	-13.7973
chr1	40498065	0.00389639	0.00705149	7.69231
chr1	40544795	0.00181361	0.00333168	-5.29801
chr1	40544862	0.000553615	0.00106896	7.47664
chr1	40580082	0.0153354	0.0270244	6.52174
chr1	40580110	0.019442	0.0350276	6
chr1	40619323	0.00211228	0.00385514	-8.79121
chr1	40619440	0.00763327	0.0138788	7.89474
chr1	40658387	0.00172217	0.00317791	-5.91716
chr1	40677377	0.000818645	0.00154632	10.9456
chr1	40679801	0.00167427	0.00309228	-10.4499
chr1	40679903	0.0127798	0.0227272	-5.55556
chr1	40679944	0.00510024	0.00914641	5.61798
chr1	40680149	0.00540729	0.00969335	8.2846
chr1	40680199	0.022746	0.0418621	5.08475
chr1	40682146	0.00407531	0.00735759	10.6383
chr1	40790053	0.00204708	0.00374221	6.25
chr1	40790397	0.00185202	0.003396	8.33333
chr1	40790949	0.00147039	0.00273202	6.19469
chr1	40797727	0.0262101	0.048356	-5.74713
chr1	40803150	0.0223299	0.0410172	6.14097
chr1	40803188	0.00373515	0.00677803	7.69231
chr1	40879367	0.0129041	0.0229329	5.26316
chr1	40884868	0.00889193	0.016231	10.0242
chr1	40884892	0.0164675	0.0290767	9.3
chr1	40884904	0.00284124	0.00517999	5.71429
chr1	40885120	0.00113449	0.00213071	5.10949
chr1	40924303	0.00843495	0.0153883	5.76923
chr1	41001554	0.00300918	0.00548033	5.95238
chr1	41105538	0.00345822	0.00628222	7.23982
chr1	41152662	0.0124418	0.0222011	5.47945
chr1	41152795	0.00593859	0.0106638	6.96537
chr1	41264639	0.00785668	0.014309	-5.04202
chr1	41274637	0.0159096	0.0280354	6.25
chr1	41386405	0.015055	0.0265147	6.25
chr1	41386423	0.014185	0.0250184	21.3072
chr1	41390660	0.0173074	0.030694	5.34586
chr1	41430189	0.0145452	0.0256314	-8.64865
chr1	41430200	0.0113821	0.020485	7.27273
chr1	41559560	0.00361561	0.00656988	6.55738
chr1	41605347	0.0049575	0.00889426	5.05051
chr1	41676805	0.0203831	0.0369869	6.38298
chr1	41677144	0.00898251	0.0164017	-7.90043
chr1	41810514	0.0255502	0.047192	-5.26316
chr1	42035480	0.00288791	0.0052688	-6.66667
chr1	42035508	0.00272646	0.00497545	6.88586
chr1	42058677	0.0097039	0.0176801	6.97674
chr1	42108872	0.0130428	0.0231544	-7.95689
chr1	42160758	0.0193221	0.0347793	-7.14286
chr1	42160818	0.0135116	0.0239049	6.57705
chr1	42186301	0.00554793	0.00995018	-5.14706
chr1	42238742	0.0242863	0.0448493	9.1755
chr1	42243761	0.000419431	0.000821775	10.2564
chr1	42261939	0.00463484	0.00833284	5.12821
chr1	42416983	0.00102597	0.00192933	-12.5824
chr1	42416985	0.0033409	0.00607501	12.0034
chr1	42416993	0.00125192	0.0023395	6.89655
chr1	42514767	0.0175819	0.0312447	-5.49451
chr1	42542278	0.00141495	0.00263566	-8.30902
chr1	42542412	0.000733009	0.00139349	5.85182
chr1	42542716	0.00540974	0.00969738	10.9409
chr1	42542926	0.0258943	0.0477985	5.51233
chr1	42543311	0.00556427	0.00997661	7.43986
chr1	42543361	0.00484448	0.0087034	-5.30303
chr1	42589544	0.000113182	0.000243364	21.3258
chr1	42589656	0.0160257	0.0282527	10.7975
chr1	42589700	0.0148955	0.0262323	7.41978
chr1	42651658	0.0167228	0.029573	5.35714
chr1	42684713	0.00990522	0.0180253	7.14286
chr1	42684792	0.0262649	0.0484491	6.97674
chr1	42685240	0.0232235	0.0428044	-5.20833
chr1	42685972	0.011432	0.0205666	6.97674
chr1	42686295	0.0262649	0.0484482	6.97674
chr1	42696397	0.010639	0.0192739	7.69231
chr1	42696441	0.0136094	0.0240661	7.69231
chr1	42703590	0.00588398	0.0105619	6.25
chr1	42703787	0.015126	0.0266415	5.88235
chr1	42705363	0.0218268	0.0399983	6.66667
chr1	42705376	0.0188646	0.0338352	-6.25
chr1	42705450	0.00140918	0.00262536	-6.2069
chr1	42705588	0.0261272	0.0482067	5.79758
chr1	42705821	0.000697262	0.00132975	-10
chr1	42705889	0.0104866	0.0190122	6.12245
chr1	42713367	0.0255889	0.0472563	5.8639
chr1	42713460	0.00709075	0.0128327	6.55738
chr1	42714967	0.0101904	0.018508	5
chr1	42718871	0.0263909	0.048664	8.78049
chr1	42719035	0.0139193	0.0245744	10.5714
chr1	42856748	0.020094	0.0363774	8.01788
chr1	42878527	0.00665945	0.0120071	8.08365
chr1	42888913	0.0183986	0.0328875	-9.09091
chr1	42907449	0.0146653	0.0258429	5.12821
chr1	42907525	0.000463557	0.000905753	13.7124
chr1	42907548	0.0133896	0.0237121	5.55556
chr1	43065856	0.0261947	0.0483271	-7.14286
chr1	43070941	0.000214377	0.000438688	7.82609
chr1	43092176	0.00441198	0.00794493	6.34921
chr1	43092929	0.0235412	0.0434329	5
chr1	43094235	0.000137331	0.000290466	13.2543
chr1	43094350	0.0107691	0.0194833	-5.51181
chr1	43110964	0.0173538	0.030784	-7.80445
chr1	43172101	0.0108527	0.0196131	-5.61798
chr1	43186379	0.00841997	0.0153626	9.87654
chr1	43186436	0.0164029	0.0289587	7.49616
chr1	43264883	0.00872054	0.0159172	-5.08475
chr1	43299574	0.00238705	0.00434734	-6.76692
chr1	43299892	0.0212911	0.0388949	6.64062
chr1	43305637	0.0150684	0.0265377	5.88235
chr1	43444443	0.022892	0.0421529	-5.49451
chr1	43444652	0.00982184	0.0178832	7.63596
chr1	43444773	0.00626686	0.0112744	-7.2248
chr1	43446518	0.00953233	0.0173755	6.25
chr1	43455220	0.0206463	0.0375372	-6.06061
chr1	43456947	0.0041021	0.00740865	5.97015
chr1	43464946	0.0175162	0.0311104	-13.0539
chr1	43469814	0.00807508	0.0147212	5.26538
chr1	43469879	0.00080153	0.00151629	6.52174
chr1	43474067	0.00503947	0.00903657	6.66667
chr1	43474090	0.00352932	0.00640906	5
chr1	43474115	0.0042382	0.00764035	-7.35656
chr1	43474371	0.00518153	0.00928296	-6.6534
chr1	43474552	0.0082493	0.0150458	-10.4478
chr1	43484313	0.0236288	0.0436054	-5.06061
chr1	43520959	0.0048919	0.00878522	6.46647
chr1	43521136	0.00243428	0.0044324	-6.54206
chr1	43533926	0.00912636	0.0166579	-8.62069
chr1	43534824	9.84e-05	0.000215131	8.69565
chr1	43535815	0.0116488	0.0209246	8.10811
chr1	43542346	0.00912896	0.0166641	7.06008
chr1	43547810	0.018735	0.0335886	5.42456
chr1	43594765	1.47e-05	3.69e-05	-10
chr1	43594875	0.0201135	0.0364138	-6.12245
chr1	43635714	0.0123213	0.0220024	5.07353
chr1	43732236	0.00466169	0.00837735	7.90254
chr1	43760346	8.41e-05	0.000186178	-5.99078
chr1	43811605	0.0031133	0.00567399	-6.06061
chr1	43821294	0.0134705	0.0238388	7.5
chr1	43828212	0.00969173	0.0176604	5
chr1	43828259	0.0243825	0.0450339	6.72043
chr1	43828745	0.00979736	0.0178412	7.27273
chr1	43857674	0.0197422	0.0356439	5.10973
chr1	43858201	0.0064424	0.0116	10.5263
chr1	43899445	0.00914336	0.0166899	5.26316
chr1	43917174	0.0144597	0.0254815	10.7301
chr1	43933210	0.0241423	0.0445497	5.26316
chr1	43933346	0.0183041	0.0327042	5.00387
chr1	43935354	0.000157519	0.000329358	9.09091
chr1	43937583	0.0235238	0.0434004	5.09107
chr1	43937755	0.0269054	0.0495404	-5.3066
chr1	43941920	0.00231715	0.00422426	5.71429
chr1	44118327	0.00141128	0.00262896	8.47458
chr1	44118686	0.0147498	0.0259846	5.26316
chr1	44119324	0.00663613	0.0119603	-5.30303
chr1	44119362	0.00704451	0.0127447	-7.5
chr1	44146989	0.0130484	0.0231622	7.69231
chr1	44148180	0.00863895	0.0157657	7.84314
chr1	44173897	0.00348006	0.00632018	5.37634
chr1	44174158	0.0140461	0.0247913	5.51384
chr1	44174161	0.0010477	0.00197032	5.12821
chr1	44174243	0.0196211	0.0353974	6.37377
chr1	44212360	0.0109275	0.0197454	-5.10204
chr1	44237417	0.0244609	0.0451891	-7.54717
chr1	44237657	0.0056714	0.0101731	-5.65611
chr1	44330950	0.0126532	0.0225246	-6.89655
chr1	44552711	0.00266871	0.00487303	6.96353
chr1	44553119	0.0166966	0.0295188	8.36879
chr1	44553255	0.00648946	0.0116903	6.87651
chr1	44553511	0.0119363	0.0213798	7.69231
chr1	44741599	0.000392292	0.000770999	5.46875
chr1	44745876	0.00353338	0.00641597	6.18557
chr1	44745938	0.00162869	0.00301162	-6.4
chr1	44890060	0.00181957	0.00334018	7.67047
chr1	45430769	0.0169628	0.0300383	10.162
chr1	45430787	0.00949502	0.0173103	5.88235
chr1	45430897	0.000794073	0.00150455	5.78512
chr1	45432073	0.000427034	0.000836324	5.7377
chr1	45627838	0.00373296	0.00677356	6.42555
chr1	45654034	0.0131546	0.0233394	5.35256
chr1	45761577	0.0093939	0.0171285	-5.12821
chr1	45769913	0.0111345	0.0200755	5.35714
chr1	45769977	0.000667001	0.00127926	5.55556
chr1	45794955	0.00666146	0.0120118	7.27273
chr1	45795411	0.020774	0.0377942	7.23839
chr1	45817284	0.000167104	0.000348372	6.20155
chr1	45824674	0.00594424	0.0106762	5.15752
chr1	45838432	0.000342432	0.000676794	-8.84956
chr1	45838447	0.0136134	0.0240727	-7.16047
chr1	45864517	0.021638	0.0396114	-5.19481
chr1	45864565	0.00073044	0.00138953	5.42636
chr1	45864724	0.00630282	0.0113427	6.34921
chr1	45866196	0.00345153	0.00626933	-7.62712
chr1	45866208	0.0238346	0.0440256	5.96436
chr1	45866220	0.0185326	0.033195	-8.77193
chr1	45873457	0.00386682	0.00700151	8.04372
chr1	45876009	0.00686685	0.0124035	16.683
chr1	45881361	0.00259223	0.00473273	-14.6853
chr1	45920988	0.00591253	0.0106183	5.54813
chr1	45921001	0.00779179	0.0141838	7.19002
chr1	45923989	0.00576505	0.0103452	5.15464
chr1	45926047	0.0215042	0.0393334	5.35714
chr1	45927106	0.0261603	0.0482669	9.85727
chr1	45931277	0.0107481	0.0194482	7.54717
chr1	45947986	0.0103496	0.0187809	8.65385
chr1	45948015	0.018666	0.0334567	5.50936
chr1	45948033	0.00280899	0.0051223	6.02151
chr1	46022396	0.00147554	0.0027416	5.08475
chr1	46022753	0.0215977	0.0395288	-6.30165
chr1	46066934	0.0208787	0.0380208	5.17241
chr1	46067005	0.00727789	0.0131949	7.69231
chr1	46067105	0.0129065	0.0229375	-6.09756
chr1	46416552	0.0156808	0.0276309	9.21053
chr1	46416897	0.00998543	0.0181622	5.97015
chr1	46425400	0.0030268	0.00551094	8.51064
chr1	46426032	0.000407136	0.000796928	6.06061
chr1	46428771	0.022242	0.0408391	7.30051
chr1	46428785	0.0187832	0.0336813	5.6492
chr1	46732743	0.00259346	0.00473475	5.00964
chr1	46769504	0.00322994	0.00588005	-5.02793
chr1	46769713	0.00763247	0.0138769	7.27273
chr1	46832292	0.0109464	0.0197746	6.34921
chr1	46852625	0.0103941	0.0188524	6.67522
chr1	46853866	0.0206117	0.0374722	5.97015
chr1	46854291	0.0113961	0.0205056	5.45455
chr1	46908177	0.00846748	0.0154475	-6.66667
chr1	46921664	0.000512068	0.000992972	-5.76923
chr1	46970548	0.0189042	0.0339141	5.76923
chr1	47657680	0.0216232	0.0395797	-5.4121
chr1	47657746	0.00293781	0.00535609	-5.20833
chr1	47657828	0.0001953	0.000400372	5.47371
chr1	47657974	0.0270437	0.0497724	6.01184
chr1	47658267	0.00634417	0.0114171	5.7971
chr1	47658288	0.0193982	0.0349439	5.35714
chr1	47929732	0.00167877	0.00309963	-7.54717
chr1	48881565	0.00757403	0.0137615	7.69231
chr1	48881569	0.00827302	0.0150937	7.69231
chr1	48881575	0.0178534	0.031792	6.25
chr1	49934631	0.0110708	0.019978	5
chr1	50029945	0.0246437	0.0455297	7.12251
chr1	50925915	0.00526827	0.0094363	8.92857
chr1	50927774	0.00514884	0.00923096	-5.97015
chr1	50962220	0.020874	0.0380143	-6.94444
chr1	51229774	0.00977855	0.0178091	5.88235
chr1	51230532	0.0142563	0.0251445	-7.36842
chr1	51288858	0.00973813	0.0177395	6.55738
chr1	51289212	0.00278077	0.00507268	-5.64972
chr1	51289237	0.00128165	0.00239136	5.15464
chr1	51289508	0.0156035	0.0274935	6
chr1	51289520	0.000438226	0.000859155	11.3208
chr1	51289708	0.0184006	0.0328909	5.76923
chr1	51289856	0.00602774	0.0108318	-6.79612
chr1	51290063	0.000374913	0.000739094	8.33333
chr1	51290190	0.00665441	0.0119973	-6.42202
chr1	51334052	0.00432197	0.00778591	5.33333
chr1	51338014	0.0198503	0.0358635	-7.69231
chr1	51429970	0.00993716	0.0180804	5
chr1	51465260	0.00279511	0.00510091	5.40541
chr1	51465700	0.0057942	0.010399	5
chr1	51479710	0.0042312	0.00762976	10.6571
chr1	51479852	0.0153551	0.0270525	8.82353
chr1	51480742	0.0141332	0.0249329	-6.25
chr1	51508678	0.020948	0.0381665	-7.0489
chr1	51508787	0.00876034	0.0159878	7.69231
chr1	51509357	0.0024933	0.00454656	-6.2069
chr1	51509370	0.000289291	0.000578916	7.14286
chr1	51509390	0.00242737	0.00442102	5
chr1	51536050	0.0230532	0.0424708	8.27912
chr1	51536058	0.0028794	0.00525115	7.89474
chr1	51536128	0.00645857	0.0116328	-5.68182
chr1	51536246	0.000748408	0.00142475	6.75334
chr1	51573122	0.0144274	0.0254265	10.6227
chr1	51600349	0.00523466	0.00937767	-5.34351
chr1	51615749	0.017166	0.0304267	5.3248
chr1	51624975	0.00609165	0.0109504	5.88235
chr1	51625124	0.0200307	0.03624	15.7551
chr1	51625393	0.00037356	0.000736069	9.09091
chr1	51625446	0.0140744	0.0248381	-5.10204
chr1	51625680	0.00220974	0.00403361	10.3448
chr1	51626079	0.00931419	0.0169856	6.06061
chr1	51644788	0.00274115	0.00499958	5.43478
chr1	51746912	0.0113192	0.0203783	10.9657
chr1	51845664	0.0055833	0.0100102	6.23625
chr1	51852322	0.0102905	0.0186889	-5.60748
chr1	51882835	0.00205791	0.00376137	5.31915
chr1	51882879	0.00148062	0.00275032	5.15464
chr1	51883257	0.000535026	0.00103532	5.35714
chr1	51883622	0.00420318	0.0075823	10.2564
chr1	51892345	0.00571873	0.0102535	5.06329
chr1	51894172	0.00256486	0.0046803	6.28803
chr1	51894788	0.00774265	0.0140882	6.17881
chr1	51894843	0.0110495	0.0199422	-6.5188
chr1	51896356	0.00398764	0.00721009	-5.93074
chr1	51906604	0.00040583	0.000794983	-8.27586
chr1	51906719	0.00805953	0.0146931	11.1842
chr1	51916658	0.0122145	0.0218291	-6.18954
chr1	51922738	0.0168105	0.0297375	-5.43478
chr1	51931020	0.0177677	0.0316217	-7.01754
chr1	51931894	0.0263837	0.0486549	5.17241
chr1	51934139	0.00312477	0.00569359	5.26316
chr1	51934654	0.00566979	0.0101691	5.45039
chr1	51934773	0.0170331	0.0301746	9.76054
chr1	51998672	0.00586558	0.0105291	-5.69106
chr1	51999042	0.000933943	0.00176066	11.1111
chr1	52008478	0.00234069	0.00426445	-5.26316
chr1	52008617	0.00580598	0.0104226	7.54717
chr1	52009165	0.000512233	0.000993693	9.52381
chr1	52079767	0.00263674	0.00481023	5.39683
chr1	52080197	0.0215042	0.0393328	5.35714
chr1	52086634	0.00195452	0.00357879	7.24638
chr1	52099247	0.0255579	0.0472061	5.55556
chr1	52100642	0.000322179	0.000640351	-11.2782
chr1	52100714	0.000525099	0.00101753	6.18557
chr1	52112331	0.0236821	0.0437061	-7.31707
chr1	52113760	0.0210011	0.0382793	-5.26316
chr1	52113763	0.0191318	0.034397	-5.47945
chr1	52114019	0.00537108	0.0096237	-5.40541
chr1	52132079	0.0182415	0.0325798	-5.49451
chr1	52147177	0.016025	0.0282521	6
chr1	52149896	0.0210206	0.0383142	7.5
chr1	52149918	0.0141247	0.0249181	5.66038
chr1	52149955	0.0139045	0.0245485	6.94444
chr1	52149989	0.0078362	0.014268	-5.40541
chr1	52150049	0.00660007	0.0118931	11.9388
chr1	52150682	9.32e-05	0.000203535	5.29412
chr1	52150711	2.28e-05	5.55e-05	6.71141
chr1	52170034	0.00758769	0.013789	-5.49451
chr1	52170044	0.0034035	0.00618723	-6.31579
chr1	52170360	0.00699709	0.012659	9.17319
chr1	52216756	0.00276503	0.00504121	5.26316
chr1	52230474	0.00281233	0.00512842	6.0241
chr1	52232151	0.0210011	0.0382795	-5.26316
chr1	52233756	0.0232795	0.042915	7.35377
chr1	52298296	0.0163425	0.0288391	5.29589
chr1	52298390	0.00220206	0.00401914	-5.58659
chr1	52298430	0.0116417	0.020908	5.32432
chr1	52299854	0.00817643	0.0149115	5.59733
chr1	52354513	0.017607	0.0312913	5.17241
chr1	52354515	0.0225711	0.0415051	-5.61798
chr1	52354639	0.00024084	0.000485719	7.22892
chr1	52364098	0.00678139	0.0122643	11.1145
chr1	52499664	0.00345771	0.00627999	6.89655
chr1	52500027	0.00174482	0.00321537	8.06452
chr1	52501198	0.00193395	0.00354076	6.59341
chr1	52502153	0.0168787	0.0298709	-5.30973
chr1	52515076	0.018103	0.0323105	11.258
chr1	52515087	0.0157523	0.0277586	6.12245
chr1	52515466	0.0130002	0.0230861	10.7184
chr1	52515567	0.013019	0.0231156	5.44395
chr1	52582292	0.0113168	0.0203747	-6.31579
chr1	52596748	0.0235797	0.0435096	11.2903
chr1	52596801	0.00894818	0.0163422	-12.7202
chr1	52597607	0.00788255	0.0143576	5.40541
chr1	52598344	0.0113367	0.0204079	5.55556
chr1	52631580	0.00264951	0.00483522	6.94444
chr1	52648108	0.0211243	0.0385496	5.26872
chr1	52648571	0.00302619	0.00550957	7.1687
chr1	52652566	0.00566686	0.010164	-7.79221
chr1	52655387	0.00157359	0.00291532	-5.20231
chr1	52655538	0.000807432	0.00152637	6.89655
chr1	52719375	0.00115298	0.00216398	-9.97099
chr1	52726474	0.0268794	0.0494964	5.66038
chr1	52748690	0.0113366	0.0204078	-13.6744
chr1	52765826	0.0168694	0.0298531	5
chr1	52793761	0.0130738	0.0232055	-6.84932
chr1	52800639	0.0241413	0.0445439	5.55556
chr1	52845254	0.0102691	0.018655	6.45589
chr1	52846553	5.02e-05	0.000115308	5.4878
chr1	52846730	0.000668205	0.00128157	10.7143
chr1	52846817	0.0223958	0.0411541	5
chr1	52864352	0.0128824	0.022903	-6.52174
chr1	52864364	0.0120617	0.021581	-6.89655
chr1	52864365	0.0191488	0.0344355	5.08475
chr1	52864499	0.0154518	0.0272159	5.55556
chr1	52864602	0.0156811	0.0276315	8.4726
chr1	52864642	0.00896977	0.0163796	5.6338
chr1	52864695	0.00698053	0.0126254	-10.5263
chr1	52951509	0.0107762	0.0194934	10.4314
chr1	52951586	0.0116935	0.020996	5.19481
chr1	52951701	0.0192937	0.0347183	-6.89655
chr1	52952345	0.0163253	0.0288088	5.35714
chr1	52953302	0.00158439	0.00293491	7.14286
chr1	52953605	0.000733551	0.00139486	5.88235
chr1	52953691	0.00156683	0.00290272	5.49451
chr1	52955141	0.00118202	0.00221699	-5.55556
chr1	52964567	0.000140184	0.000295652	6.55738
chr1	53070609	0.0032544	0.00592262	-5.6
chr1	53070745	0.00398503	0.00720519	6.84932
chr1	53070758	0.00822855	0.0150064	6.34921
chr1	53070937	0.0270379	0.049765	5.48751
[truncated: 188,978 more rows]

## Sheet: Male aDMCHs
chr1	site	p	BH p	%delta
chr1	3344014	0.0163185	0.0296082	5.47945
chr1	3344106	0.0102045	0.0179573	6.06061
chr1	3448466	0.0185245	0.0335508	5.06329
chr1	3448483	0.0170292	0.0309338	7.14286
chr1	3452032	0.00511497	0.00873903	6.32911
chr1	3508413	0.00773688	0.0134984	-5.66038
chr1	3508501	0.00225696	0.00372371	5.12821
chr1	3611485	0.0033743	0.00566702	-11.6859
chr1	3670767	0.00865302	0.0151518	6.45161
chr1	3982417	0.0233516	0.0422733	-9.32104
chr1	3982497	0.0259235	0.0470099	-9.88095
chr1	4059664	0.00945976	0.0165997	13.0159
chr1	4136628	0.00179704	0.00293268	-5.88235
chr1	4142754	0.0131131	0.0235133	5.12821
chr1	4332947	0.0147905	0.026721	6.75676
chr1	4382940	0.0113812	0.0201865	-5.19481
chr1	4490996	0.0214102	0.0387916	5.17241
chr1	4491779	0.011416	0.0202526	-7.69231
chr1	4496809	0.0133877	0.0240431	-5.2732
chr1	4499126	0.0182998	0.0332931	6.66667
chr1	4544039	0.0125713	0.02247	5.58033
chr1	4544097	0.00806865	0.014087	8.54098
chr1	4661147	0.00179704	0.00293277	5.88235
chr1	4671409	2.53e-05	4.77e-05	5.76923
chr1	4671519	0.022526	0.040788	5.96477
chr1	4671878	0.00293869	0.00491189	6.18477
chr1	4689138	0.00864875	0.0151459	5.86848
chr1	4768631	0.0217345	0.039363	5.26316
chr1	4768655	0.022746	0.0411771	5.08475
chr1	4784118	0.0088251	0.0154518	5.01623
chr1	4785345	0.000283198	0.000449181	-6.53595
chr1	4785434	0.00796181	0.0138951	7.04225
chr1	4785445	0.0222343	0.0402678	6.06061
chr1	4786107	0.000784091	0.00125725	-5.02793
chr1	4806993	0.0222454	0.0402857	12.5951
chr1	4807092	0.00510772	0.00872761	-9.10368
chr1	4810509	0.00112638	0.00182319	5.83333
chr1	4819613	0.0137543	0.0247395	6.94444
chr1	4855694	0.022766	0.0412076	8.65801
chr1	4858412	0.0199219	0.0361545	-5.39463
chr1	4914677	0.00649344	0.0112539	-5
chr1	5017953	0.000709826	0.00113859	-11.9471
chr1	5018981	0.0214677	0.0388908	-6.25
chr1	5018995	0.00282073	0.00470656	8.92857
chr1	5019012	0.00126947	0.00205581	11.7647
chr1	5070172	0.0203213	0.0368662	-5.01665
chr1	5083059	0.0270974	0.0492054	6.15385
chr1	5109482	0.0252202	0.0456918	-5.06329
chr1	5110021	0.0239107	0.0432933	-5.66038
chr1	5111657	0.0141591	0.0255137	-5.26316
chr1	5113801	0.0112856	0.0199995	-5.97015
chr1	5114466	0.00109395	0.00177116	7.6744
chr1	5135135	0.018485	0.0334512	6.12782
chr1	5183583	0.0215042	0.0389497	-5.35714
chr1	5183665	0.00829074	0.0144729	-7.04225
chr1	5183941	0.00564421	0.00970566	7.07152
chr1	5232156	0.00391661	0.0065894	-10.1695
chr1	5261583	0.00913565	0.0160142	5.71429
chr1	5917898	0.0041685	0.00705789	10.7692
chr1	6015963	0.00592016	0.0102073	7.40741
chr1	6059197	0.0199264	0.036164	11.0861
chr1	6059202	0.00259827	0.0043231	6.49351
chr1	6213676	0.00854688	0.0149206	5.19481
chr1	6214235	0.00173579	0.00283451	5.52243
chr1	6382608	0.0162213	0.0294284	-7.24638
chr1	6382680	0.00733601	0.0127711	6.86586
chr1	6406516	0.00459775	0.00780949	7.45367
chr1	6441078	0.00511497	0.00873949	6.32911
chr1	6441102	0.00920032	0.0161284	-5.74713
chr1	6441117	0.0174778	0.0317692	5
chr1	6441815	0.0133795	0.0240234	6.57895
chr1	6448625	0.0131562	0.0235984	-6.06061
chr1	6448921	0.00372333	0.00628617	-13.9775
chr1	6448931	0.0196991	0.035763	-5.56698
chr1	6466773	0.0269064	0.0488429	5.06329
chr1	6466934	0.0124212	0.0221747	6.71774
chr1	6493361	0.00177426	0.00289425	-14.1758
chr1	6870469	0.00411351	0.00696062	-5.06835
chr1	7047252	0.00279254	0.00465625	-9.79074
chr1	7047529	0.0247375	0.0448048	5.30336
chr1	7048424	0.000358757	0.000573102	-8.77193
chr1	7086841	0.0163515	0.0296726	-8.16686
chr1	7087023	0.000597777	0.000961999	-5.71429
chr1	7089288	0.0146755	0.0265118	-9.21739
chr1	7089552	0.00618242	0.0106859	5.21049
chr1	7206730	0.0116209	0.0206371	-6.47283
chr1	7313619	0.00088435	0.00142568	6.60972
chr1	7313708	0.00243955	0.00403755	8.33982
chr1	7313736	0.00277076	0.00462053	6.77956
chr1	7313874	0.0273981	0.0497588	-7.50589
chr1	7397093	0.00576047	0.00991379	13.4804
chr1	7732817	0.0118394	0.0210498	-5.37634
chr1	7732843	0.0164792	0.0299205	-5.06329
chr1	8173331	0.000524228	0.000839981	5.76923
chr1	8173418	0.00490033	0.00835041	8.49312
chr1	8417328	0.0153758	0.0278355	-6.45161
chr1	8496357	6.92e-05	0.000119117	-10.2796
chr1	9282900	0.0220501	0.0399342	-5.7971
chr1	9292802	0.00170574	0.00278564	-5.34351
chr1	9298416	0.0172744	0.0314053	5.97015
chr1	9299066	0.012414	0.022164	5.12821
chr1	9545125	0.00863613	0.015126	7.04225
chr1	9545643	4.19e-05	7.61e-05	11.3636
chr1	9547881	0.0147194	0.0265939	-5.20833
chr1	9554269	0.016112	0.0292214	6.85775
chr1	9554283	0.000684302	0.00109734	6.19469
chr1	9554308	0.00222458	0.00366406	-7.02854
chr1	9554532	0.0153788	0.0278427	5.40541
chr1	9573374	0.00215455	0.00354785	5.30973
chr1	9584797	0.0132768	0.0238334	5.72905
chr1	9584850	0.0130877	0.0234673	-6.15385
chr1	9621540	0.0112876	0.0200051	5
chr1	9630340	0.0070524	0.0122709	8.69565
chr1	9700941	0.00954041	0.0167432	5.12821
chr1	9701951	0.0106469	0.0187878	6.05629
chr1	9702598	0.0158537	0.0287397	5.40541
chr1	9744734	0.00168112	0.00274141	8.33333
chr1	9748847	0.00412666	0.00698437	7.84314
chr1	9783723	0.00175902	0.00287231	10.5263
chr1	9783770	0.0029048	0.00485124	-5.89674
chr1	9797574	0.00885364	0.0155037	-5.17241
chr1	9846545	0.0149665	0.0270631	10.2346
chr1	9848601	0.0105098	0.0185227	5.52007
chr1	9850149	0.00155383	0.00253064	20.6977
chr1	9850151	0.00657925	0.0114055	19.3573
chr1	9850200	0.0247799	0.0448861	6.11133
chr1	9850807	0.0231838	0.0419633	7.34663
chr1	9850998	0.0179356	0.0326049	-5.42818
chr1	9851012	0.00934993	0.016398	5.79341
chr1	9889986	0.00104783	0.0016961	-6.72269
chr1	9907360	0.0177411	0.0322474	-5.55556
chr1	9908747	0.0198418	0.0360154	5.7971
chr1	9909569	0.00899896	0.0157671	7.04225
chr1	9939465	0.00379044	0.00640629	-6.06061
chr1	9940165	0.0148292	0.0267927	-6.45161
chr1	9952507	0.0210889	0.0382335	7.34788
chr1	9968792	0.000360657	0.000576456	-6.30287
chr1	9968864	0.003028	0.00506228	5.23256
chr1	9989073	0.00149751	0.00243346	-13.0656
chr1	9989188	0.0115865	0.0205734	10.7136
chr1	9989278	0.00540769	0.00927252	-7.8293
chr1	9989303	0.00505815	0.00863814	-5.18519
chr1	9989958	0.00159769	0.00260488	7.78376
chr1	10007534	0.000184168	0.000292987	-5.88235
chr1	10037003	0.00570504	0.00981489	6.38298
chr1	10038028	0.0200268	0.0363444	6.55738
chr1	10038729	0.0174369	0.0316972	5.19481
chr1	10040414	0.000398628	0.000637193	5.6
chr1	10040588	0.000216629	0.00034203	-6.25
chr1	10086026	0.00698396	0.0121424	-6.17284
chr1	10099612	0.00840765	0.0147291	-8.32806
chr1	10280201	0.0204839	0.0371576	-5.6338
chr1	10325799	0.00235846	0.00389931	5.36115
chr1	10397852	0.0231365	0.0418767	-5.95238
chr1	10398155	0.0139347	0.0250856	-5.68182
chr1	10695063	0.00739333	0.0128699	6.75676
chr1	10695076	0.00592971	0.0102242	7.46269
chr1	10695078	0.0136591	0.0245594	5.97015
chr1	10760034	0.0159784	0.0289709	8.09877
chr1	10853072	0.00859945	0.0150504	-5.49451
chr1	10993264	0.0108213	0.0191205	-5.55556
chr1	11120551	0.0136704	0.0245817	-6.30368
chr1	11120645	0.00162869	0.00265456	-6.4
chr1	11149387	0.0150325	0.027187	-6.06061
chr1	11149572	0.00641902	0.011129	6.96094
chr1	11149751	0.0160642	0.0291339	-7.18182
chr1	11151466	0.0271341	0.0492739	-10.1786
chr1	11151765	0.0155275	0.0281337	5.12821
chr1	11278079	0.00226196	0.00373314	5.7238
chr1	11278416	0.0123278	0.0219966	6.06061
chr1	11329450	0.012873	0.0230416	5.88235
chr1	11329468	0.00671483	0.0116516	-6.45161
chr1	11395900	0.00338452	0.00568515	6.39573
chr1	11401457	0.00535583	0.00917688	13.9631
chr1	11401462	0.00623228	0.0107783	7.24638
chr1	11401523	0.00427784	0.0072479	8.62069
chr1	11401569	0.00753152	0.0131151	-8.06452
chr1	11401600	0.0146204	0.0264074	-8.16327
chr1	11413439	0.0050495	0.00862137	-6.49351
chr1	11565448	0.00633118	0.0109595	6.09756
chr1	11657762	0.00199589	0.00327272	-5.88235
chr1	11747930	0.00425354	0.00720729	-9.20708
chr1	12175262	0.0168077	0.0305155	-8.87107
chr1	12636996	0.0105247	0.0185527	6.06061
chr1	12644554	0.015427	0.0279397	-5.59914
chr1	12671104	0.00466834	0.00793622	-5.10107
chr1	12671259	0.00365209	0.00616352	-6.67935
chr1	12691858	0.0119324	0.021229	-5.49451
chr1	12692524	0.00742293	0.0129227	5.15464
chr1	12699102	0.0115784	0.0205581	5.55556
chr1	12718443	0.00733386	0.0127653	5.61798
chr1	12744658	0.0040456	0.00684114	-5.40541
chr1	12745275	0.00118018	0.00191058	7.5
chr1	12764778	0.0132935	0.023867	-5.55556
chr1	12765019	0.00980769	0.0172361	6.76434
chr1	12807368	0.000917479	0.0014818	11.4296
chr1	12807421	0.00711382	0.0123739	5.59833
chr1	12807705	0.00845965	0.0147952	5.10715
chr1	12808152	0.000871092	0.00140792	-9.52381
chr1	12808418	0.00860544	0.0150631	5.74713
chr1	12808456	0.000779089	0.00124946	-8.18182
chr1	12808479	0.00301221	0.00503137	17.2939
chr1	12808966	0.00451501	0.0076639	9.3254
chr1	12813998	0.0124136	0.0221609	7.82557
chr1	12814362	0.00160052	0.00260996	16.624
chr1	12814416	0.0248521	0.0450129	5.76465
chr1	12814896	0.00831804	0.0145221	-6.0241
chr1	12814904	0.0162809	0.0295383	12.5771
chr1	12835285	0.0193072	0.0350669	6.40137
chr1	12840444	0.00486208	0.00828006	-6.18557
chr1	12840909	0.00921883	0.0161535	5.88235
chr1	12857774	0.0174369	0.0316951	5.19481
chr1	12864166	0.020707	0.0375477	-5.62462
chr1	12872198	0.00914239	0.0160267	-5.35714
chr1	12990245	0.0098097	0.0172387	-5.35714
chr1	12993394	0.000259766	0.000410744	19.6237
chr1	12993436	0.0174079	0.0316459	5.33333
chr1	12996174	0.0136984	0.0246359	-5.15464
chr1	12996309	0.00196961	0.00322621	5.60748
chr1	13030213	0.00101534	0.0016427	7.01754
chr1	13052572	0.0102411	0.01803	-8.88889
chr1	13057213	0.00946776	0.0166141	-9.59801
chr1	13074085	0.00533059	0.0091282	7.6564
chr1	13074126	0.0217643	0.039421	5.23256
chr1	13074656	0.0256953	0.0465743	5.02069
chr1	13074956	0.0176341	0.0320574	5.91631
chr1	13075116	0.0165051	0.0299697	5.87039
chr1	13075296	0.00484813	0.00825531	-7.16612
chr1	13077707	0.00339278	0.00570101	-6.45161
chr1	13077737	0.0172744	0.0314021	5.97015
chr1	13077901	0.00669702	0.0116192	5.04265
chr1	13078442	0.00611072	0.010552	5.71429
chr1	13079597	0.00240911	0.00398932	-5.60748
chr1	13079608	0.0128008	0.0229195	7.08292
chr1	13080005	0.00877409	0.0153588	6.06061
chr1	13080080	0.00314134	0.00525301	7.69231
chr1	13083401	0.0199056	0.0361274	6.06061
chr1	13083419	0.000249552	0.000394608	-12.3077
chr1	13084708	0.00210887	0.00347025	21.9466
chr1	13100992	0.00468307	0.00796387	5.44711
chr1	13101094	0.000963939	0.00155795	-6
chr1	13101123	0.0166441	0.0302321	-5.43713
chr1	13105370	0.000825326	0.00132479	16.421
chr1	13105459	0.00769156	0.0134188	-6.66667
chr1	13105574	0.0189723	0.0344539	17.3856
chr1	13106457	0.0161793	0.0293467	7.69231
chr1	13107209	0.0117384	0.0208598	6.39805
chr1	13107246	0.0171764	0.0312167	6.81141
chr1	13107272	0.0139107	0.0250346	5.56364
chr1	13107366	0.00240307	0.00397926	16
chr1	13113718	0.00300587	0.00502176	6.81818
chr1	13125802	0.00519541	0.00888489	-5.74713
chr1	13128187	0.0135337	0.0243044	5.55556
chr1	13132360	0.0254615	0.0461368	6.77114
chr1	13132391	0.00223413	0.00368292	14.6516
chr1	13132436	0.0268794	0.0487903	-5.66038
chr1	13132438	0.00409789	0.0069317	25.7014
chr1	13138357	0.0167165	0.0303579	-5.88235
chr1	13146922	0.0029329	0.00490038	7.14286
chr1	13154577	0.0101151	0.0177909	6.15385
chr1	13199211	0.0120819	0.0215215	-5.12821
chr1	13216501	0.0012749	0.00206505	7.77778
chr1	13256848	0.016966	0.0308187	-6.97071
chr1	13260012	0.000493461	0.000789216	7.21649
chr1	13360755	0.00472617	0.00803521	-6.45161
chr1	13371399	0.0207812	0.0376917	-5.66038
chr1	13372138	0.00981126	0.0172437	5.33333
chr1	13428215	0.0025921	0.00431431	-5.22388
chr1	13468158	0.0269919	0.0489987	-8.84354
chr1	13573646	0.00584911	0.0100778	5.41544
chr1	13575013	0.000100161	0.000164352	-6.92823
chr1	13588202	0.0017671	0.00288382	-17.5154
chr1	13588456	0.00637442	0.0110399	-6.11673
chr1	13600272	0.00655667	0.0113669	6.18557
chr1	13656503	0.0118274	0.0210303	7.27273
chr1	13659960	0.0150887	0.0272964	5.12821
chr1	13669721	0.000939867	0.00151697	-6.33803
chr1	13697380	8.17e-05	0.000136159	7.87402
chr1	13697400	0.00414334	0.00701284	6.35164
chr1	13698231	0.00646141	0.0112005	-9.23077
chr1	13780015	0.0261612	0.0474372	11.8233
chr1	13846421	0.000594642	0.000957829	8.13953
chr1	14098083	0.01115	0.0197393	5.12821
chr1	14177510	0.0143068	0.025796	6.45161
chr1	14186668	0.0119939	0.0213507	12.3922
chr1	14186741	0.00141813	0.00230311	5.48676
chr1	14186910	0.00267642	0.00445428	9.53504
chr1	14187116	0.00617211	0.0106665	5.27626
chr1	14187236	0.00350358	0.00589882	-6.66667
chr1	14292408	0.002351	0.00388788	-5.12821
chr1	14292555	0.010278	0.0180977	5.10204
chr1	14292577	0.00578509	0.00996284	7.31707
chr1	14292756	0.0252047	0.0456572	7.02341
chr1	14312636	0.00822411	0.0143577	5.12821
chr1	14484238	0.019767	0.0358834	6.38298
chr1	14484601	0.0107585	0.0189954	-7.45763
chr1	14487709	0.0179858	0.0327049	-7.14912
chr1	14487870	0.00119009	0.00192726	-6.95652
chr1	14487889	0.00306654	0.00512419	6.31579
chr1	14507414	0.00748575	0.013038	-10.0225
chr1	14507457	0.0260884	0.0473022	5.78003
chr1	14507888	0.010968	0.0193884	-10.6951
chr1	14507945	0.00758793	0.0132243	7.36378
chr1	14507965	0.00118878	0.0019249	-8.64829
chr1	14508361	0.00582954	0.0100435	10.9203
chr1	14508387	0.00974652	0.0171235	5.37634
chr1	14550938	0.00161317	0.00263027	5.22388
chr1	14570682	0.0185217	0.0335044	-5.97015
chr1	14631778	0.00667286	0.0115769	5
chr1	14635918	0.0222272	0.0402548	-5.06329
chr1	14636005	0.012873	0.0230411	5.88235
chr1	14688484	0.00758233	0.0132121	-5.64516
chr1	14729044	0.017328	0.0314971	-5.71429
chr1	14729196	0.00392223	0.00661279	-6.52174
chr1	14740312	0.0154422	0.027969	-5.95238
chr1	14760300	0.0114796	0.0203693	7.14286
chr1	14760828	0.00364018	0.00614258	6.59341
chr1	14818839	0.0013661	0.00221309	10.2751
chr1	14819214	0.0271083	0.049219	5.57201
chr1	15470483	0.00494649	0.00843562	-6.75676
chr1	15470523	0.00594519	0.010253	5.45455
chr1	15470771	0.0228676	0.0413974	-5
chr1	15470864	0.00567858	0.00976612	5
chr1	15608716	0.00928045	0.0162688	-6.32911
chr1	15621970	0.000538791	0.000865364	7.52688
chr1	15794113	0.0256304	0.046438	-8.94884
chr1	15805394	0.0199314	0.0361742	5.55556
chr1	15806604	0.00254358	0.00422185	-9.67742
chr1	15880462	0.0217508	0.0393938	-6.66667
chr1	15891213	0.00966506	0.0169735	-7.31707
chr1	15902516	0.0101155	0.0177917	6.22633
chr1	15935627	0.00392044	0.00660073	-7.89474
chr1	15935638	0.00668045	0.0115929	5.61798
chr1	15936052	0.00436634	0.00740001	9.03993
chr1	15979671	0.0199511	0.0362067	-5.47786
chr1	15979821	0.00372708	0.00629234	6.67334
chr1	15996252	0.00270356	0.00450423	10.7714
chr1	16102786	0.0134659	0.0241846	-5.31915
chr1	16103519	0.00974877	0.0171272	6.28079
chr1	16103537	0.00785965	0.0137162	-5.20833
chr1	16112519	0.000864724	0.00138661	-10.8108
chr1	16130213	0.00513316	0.00877185	-5.72727
chr1	16198947	0.0202469	0.0367307	-5
chr1	16228460	0.00084813	0.00136232	-8.21495
chr1	16228844	1.69e-05	3.28e-05	7.32396
chr1	16433729	0.00651985	0.011301	-6.12245
chr1	16433730	0.0131319	0.0235539	-5.05051
chr1	16440368	0.00784812	0.0136967	-5.14706
chr1	16440389	0.00554681	0.00952934	6.99653
chr1	16577710	0.00315199	0.00527341	6.52174
chr1	16616574	0.0136718	0.0245851	-6.18557
chr1	16657761	0.0201538	0.0365738	-5.47868
chr1	16664905	0.00321996	0.00539552	5.19481
chr1	16687418	0.000271218	0.000429056	-14.6002
chr1	16688949	0.0119016	0.0211687	-5.94059
chr1	16745915	0.00333778	0.00560148	9.375
chr1	16798667	0.00613984	0.0106066	5.49451
chr1	17009598	0.00827011	0.0144353	9.06433
chr1	17096629	0.00154944	0.0025233	5.6
chr1	17096889	0.0275065	0.0499793	-6.81818
chr1	17097297	0.0120901	0.0215402	-5.88235
chr1	17097431	0.0197655	0.0358823	5.47945
chr1	17097441	0.0141699	0.0255336	-5.88235
chr1	17124495	0.00607067	0.0104717	5.20833
chr1	17145540	0.0137798	0.024786	5.7971
chr1	17629984	0.00726474	0.0126412	9.23077
chr1	17978422	0.0112527	0.0199335	6.44454
chr1	17978448	0.00166549	0.00271575	-6.08108
chr1	18057419	0.0124184	0.0221709	5.53708
chr1	18058853	0.0121903	0.0217342	-6.41026
chr1	18058872	0.0217317	0.0393602	-5.33333
chr1	18223708	0.00347073	0.00584062	5.92228
chr1	18289009	0.0229317	0.0415051	-5.06329
chr1	18289119	0.00733069	0.0127575	6.77966
chr1	18289148	0.0236319	0.0427853	-6.66667
chr1	18290111	0.0224548	0.0406605	5.33333
chr1	18412800	0.00862104	0.015096	-9.0369
chr1	19104335	0.0125554	0.0224402	-6.89655
chr1	19104647	0.00840877	0.0147322	-6
chr1	19179280	0.00325352	0.00545435	6.66667
chr1	19206601	0.00932748	0.0163587	-6.66667
chr1	19209836	0.0271886	0.0493686	-5.19481
chr1	19290506	0.00474902	0.00807446	-8.21918
chr1	19290515	0.020797	0.0377147	-6.45161
chr1	20544418	0.00859421	0.0150375	-5
chr1	20544853	0.000642061	0.00103434	7.43802
chr1	20554606	0.00032735	0.000519889	7.69231
chr1	20801902	0.00191478	0.00313502	5.60748
chr1	20867874	0.00492453	0.00839565	5.68182
chr1	20891361	0.0147131	0.0265775	6.25
chr1	20891946	7.09e-05	0.000121564	6.74157
chr1	20892108	0.00309698	0.00517424	7.57079
chr1	20908650	0.0127748	0.0228698	-5.49451
chr1	20909862	0.0206067	0.0373778	8.87129
chr1	20925729	0.00412938	0.00698791	-8.74009
chr1	20925781	0.00342284	0.00575559	15.349
chr1	20925883	0.0131699	0.0236257	-7.63882
chr1	20926586	0.000352506	0.000562224	-10.8434
chr1	20928287	0.000977425	0.00157907	11.8357
chr1	20928453	0.023264	0.0421058	-5.64877
chr1	20935713	0.000711356	0.00114113	14.5226
chr1	20940306	0.00402582	0.00680706	6.17284
chr1	20943085	0.01395	0.0251189	5.55556
chr1	20951091	0.00316712	0.00529915	-9.375
chr1	20951100	0.017328	0.0314985	5.71429
chr1	20951342	0.017947	0.0326301	5.40541
chr1	21048418	0.0264314	0.0479451	-6.19002
chr1	21048455	0.00849039	0.0148238	5.6338
chr1	21048626	0.00782884	0.0136626	7.30596
chr1	21097493	0.00999904	0.0175817	5.40541
chr1	21124448	0.0256485	0.0464785	-9.6833
chr1	21132608	0.00167711	0.00273434	16.6586
chr1	21166153	0.0205458	0.0372698	5.7971
chr1	21202925	0.00627702	0.0108557	15.8432
chr1	21213586	0.00619581	0.0107102	-5.88235
chr1	21213641	0.0163185	0.0296085	5.47945
chr1	21228659	0.00256455	0.00425983	6.45161
chr1	21239970	0.0205458	0.0372692	-5.7971
chr1	21240268	0.003934	0.00667462	5.26316
chr1	21246167	0.00393168	0.00667299	-7.41353
chr1	21248115	0.0125076	0.0223444	5.40541
chr1	21248692	0.0203471	0.0369129	7.84314
chr1	21248718	0.0154669	0.0280174	-6.25
chr1	21248748	0.00830322	0.0144942	6.57895
chr1	21249059	0.00089687	0.00144644	-6.10687
chr1	21249250	0.025135	0.0455302	6.25403
chr1	21253408	0.00302443	0.00505621	6.09756
chr1	21253459	0.0017084	0.00279018	19.9316
chr1	21255658	0.0117721	0.0209257	-7.39185
chr1	21271523	0.0114555	0.020329	5.37634
chr1	21272549	0.0113943	0.0202129	13.5999
chr1	21276494	0.0093561	0.0164092	11.2074
chr1	21316498	0.0267892	0.0486263	-7.55412
chr1	21316627	0.0264528	0.047982	-5.59916
chr1	21316676	0.00501407	0.00855456	5.30973
chr1	21318349	0.00860389	0.0150608	5.68182
chr1	21328590	0.0169629	0.0308106	5.06329
chr1	21328725	0.015126	0.027359	-5.88235
chr1	21333925	0.0103755	0.0182759	5.67722
chr1	21335628	0.00192215	0.00314726	10.6456
chr1	21522275	0.0194712	0.0353556	5.52918
chr1	21960693	0.0169433	0.0307738	5.12821
chr1	21963749	0.00540724	0.00927125	-6.0241
chr1	21983122	0.00582465	0.0100346	5.19481
chr1	21983262	0.00121887	0.00197367	6.66667
chr1	21983300	0.00894889	0.0156738	-6.41026
chr1	22105790	0.0192224	0.0349187	8.03671
chr1	22116372	0.004358	0.00738705	-5.26316
chr1	22117311	0.014882	0.0268953	-7.05796
chr1	22117357	0.00109318	0.00176944	15.0938
chr1	22117640	0.0212267	0.0384739	15.0971
chr1	22269134	0.000295116	0.00046858	5.13625
chr1	22533526	0.0212294	0.0384762	-7.54717
chr1	22534183	0.0261512	0.0474211	8.25397
chr1	23101836	0.0185247	0.0335572	-5
chr1	23101851	0.0051208	0.00875046	5.26316
chr1	23163509	0.00573991	0.0098788	5.61798
chr1	23188393	0.00678604	0.0117895	-5.16807
chr1	23188456	0.0274026	0.0497686	6.45685
chr1	23257336	0.00703673	0.0122405	-5.05051
chr1	23257450	0.0213266	0.0386458	5.88235
chr1	23282611	0.0201338	0.0365355	5.26316
chr1	23282870	0.0206925	0.0375327	7.28394
chr1	23287219	0.00576237	0.00991624	-10.7143
chr1	23335978	0.0105151	0.0185303	5.28218
chr1	23379047	0.000729283	0.00116941	7.14286
chr1	23379062	0.00271461	0.00452399	5.17241
chr1	23417909	0.000767439	0.00123033	9.0925
chr1	23418081	0.00257935	0.00429065	5.12821
chr1	23419116	0.0039042	0.00657535	8.19672
chr1	23419135	0.0148822	0.0268955	6.34921
chr1	23467362	0.0208848	0.037872	5.70555
chr1	23705554	0.0083218	0.0145302	5.88235
chr1	23705644	0.0125101	0.0223479	-6.96907
chr1	23762814	0.0220151	0.0398621	7.14286
chr1	23826349	0.00721636	0.0125574	7.00913
chr1	23837040	0.00396116	0.00670507	7.24638
chr1	23837147	0.0102589	0.0180606	-5.95238
chr1	23869560	0.00216161	0.0035609	-6.36364
chr1	23899814	0.0220173	0.0398659	6.6393
chr1	23915322	0.013223	0.0237257	-5.97015
chr1	23915749	0.0117201	0.0208259	5.92496
chr1	23916082	0.00139774	0.00226666	8.86076
chr1	23917315	0.00488287	0.00831832	10.9375
chr1	23917356	0.027087	0.0491833	-5.55556
chr1	23922664	0.0122867	0.0219205	-5.26316
chr1	23959693	0.0116068	0.0206067	6.69126
chr1	23966281	0.000808134	0.00129641	-9.27835
chr1	23966344	0.00885094	0.0154983	-5.15464
chr1	23966365	0.00531918	0.00910781	-6.52174
chr1	24005794	0.00214589	0.00353289	-6.08696
chr1	24097793	0.000556165	0.000895007	6.03448
chr1	24098979	0.00015028	0.000239865	6.17284
chr1	24107949	0.00621839	0.0107567	5.81395
chr1	24108294	0.00987656	0.0173586	-5.04202
chr1	24112193	0.0154669	0.0280182	6.25
chr1	24112211	0.00949048	0.0166589	5.61798
chr1	24112336	0.00613577	0.0105978	-6.31579
chr1	24159162	0.00695175	0.0120826	5.55556
chr1	24175072	0.00945759	0.0165948	8.59863
chr1	24249118	0.00111129	0.00179953	7.22892
chr1	24302681	0.00140206	0.00227491	-5.78512
chr1	24302950	0.008612	0.0150777	6.0241
chr1	24311107	0.00117111	0.0018958	-5.05618
chr1	24337953	0.0106505	0.0187979	5.06329
chr1	24378529	0.0115024	0.020411	-6.89655
chr1	24586849	0.00101484	0.00164162	6.66667
chr1	24613388	0.0134412	0.0241382	-5.68182
chr1	24614724	0.0167669	0.0304448	5.71429
chr1	24684262	0.00897744	0.0157269	5.05257
chr1	24684371	0.0150765	0.0272702	-7.61364
chr1	24708041	0.00875936	0.0153298	-5.30973
chr1	24708214	0.0113767	0.0201767	-9.64052
chr1	24719720	0.0171781	0.0312189	11.6097
chr1	24719997	0.00217615	0.00358529	5.95238
chr1	24720026	0.00695212	0.0120835	-6.42202
chr1	24901595	0.0015351	0.00249792	-5.69449
chr1	25012750	0.010518	0.0185375	5.68182
chr1	25012758	0.0106225	0.0187406	5.15464
chr1	25204705	0.000919492	0.00148515	5.36563
chr1	25204754	0.00191986	0.00314336	5.22388
chr1	25229647	0.00528987	0.00905822	-5.71429
chr1	25229679	0.00117146	0.00189653	-6.60377
chr1	25471786	0.00730159	0.0127048	6.89655
chr1	25616966	0.0165038	0.029969	5
chr1	25697166	0.011087	0.0196195	-5.83579
chr1	25826989	0.00232018	0.00383793	-5.46875
chr1	25828891	0.0100623	0.0176915	5.37634
chr1	26534192	0.00055604	0.000894645	-11.6883
chr1	27307490	0.00289891	0.00484181	-5
chr1	29956331	0.0131016	0.0234955	8.90506
chr1	29956356	0.0163109	0.029593	-6.98215
chr1	30696422	0.0080562	0.0140628	-5.74713
chr1	30740810	0.00254459	0.00422302	-7.14286
chr1	30772095	0.0145841	0.0263331	11.9769
chr1	30772210	0.0168295	0.0305578	6.25
chr1	30852845	0.000538769	0.000865092	5.88235
chr1	30895590	0.000744767	0.0011947	-13.4328
chr1	30909148	0.003772	0.0063722	-9.0312
chr1	31015096	0.0126188	0.0225662	6.32911
chr1	31015119	0.00575046	0.00989766	9.78222
chr1	31015137	0.00314737	0.00526534	10.0461
chr1	31015981	0.00669012	0.011608	6.41026
chr1	31015996	0.00512889	0.00876424	-9.32075
chr1	31019248	0.00495486	0.00845076	-5.76923
chr1	31033691	0.0040487	0.00684586	-11.1823
chr1	31033723	0.00352592	0.00593807	-6.90943
chr1	31033910	0.0086718	0.0151831	6.93729
chr1	31033941	0.0157704	0.0285807	5.78687
chr1	31034214	0.0134698	0.0241957	6.76086
chr1	31034216	0.0175015	0.031812	-9.26614
chr1	31038209	0.0195324	0.0354686	6.99864
chr1	31094649	0.0189224	0.0343516	7.38133
chr1	31094738	0.0170043	0.0308888	5.90025
chr1	31233933	0.00135725	0.00219876	7.29167
chr1	31234024	0.00672798	0.0116758	7.23984
chr1	31234033	0.0228958	0.0414497	-5.90763
chr1	31318808	0.0173	0.0314488	11.3894
chr1	31362844	0.0102039	0.0179564	-5.5505
chr1	31363638	0.00668045	0.0115917	-5.61798
chr1	31616388	0.0145471	0.0262565	-5.74713
chr1	31616659	0.00391656	0.00658922	5.78549
chr1	33223076	0.00148465	0.00241107	5.9322
chr1	33223413	0.00123294	0.00199607	-7.69231
chr1	33555739	0.00830991	0.0145046	6.32911
chr1	33556071	0.0157208	0.0284874	-5.06309
chr1	33592176	0.00521692	0.00892759	-6.97674
chr1	33625330	0.00914216	0.0160241	-5.31915
chr1	33625371	0.0196514	0.035673	-5
chr1	33638045	0.00178584	0.00291047	-5.19481
chr1	33638311	0.00100784	0.00162893	8.88889
chr1	33647177	0.00601284	0.010371	-8.95522
chr1	33647318	0.00937805	0.0164476	5.06329
chr1	33656113	7.07e-05	0.000121292	10.6061
chr1	33656319	0.00193328	0.00316729	-6.9801
chr1	33668868	0.00399771	0.00675629	5.31915
chr1	33670513	0.0196818	0.0357298	-5.12821
chr1	33670532	0.00659467	0.0114336	-7.89474
chr1	33672562	0.00256306	0.0042572	-6.79612
chr1	33720027	0.00392158	0.00660735	-7.05882
chr1	33720447	0.0066694	0.0115719	6.49351
chr1	33736318	0.00351957	0.00592819	-7.04225
chr1	33736377	0.00916117	0.0160617	6.31579
chr1	33739569	0.00685295	0.0119038	5.01103
chr1	33739827	0.0250075	0.0452936	5.17241
chr1	33755851	0.0274852	0.0499449	5.35714
chr1	33755907	0.0129995	0.0233014	-8.50271
chr1	33758605	0.0158665	0.0287675	6.66667
chr1	33813142	0.000632174	0.00101829	6.93069
chr1	33813338	0.00796242	0.0138968	-5.44962
chr1	33815333	0.00998906	0.017564	14.2354
chr1	33838855	0.0150887	0.0272968	-5.12821
chr1	33909143	0.007017	0.012204	6.0241
chr1	33910500	0.0186494	0.0339626	-16.6318
chr1	33910916	0.0236563	0.0428269	10.4173
chr1	33910937	0.00312827	0.00522908	-6.74157
chr1	33936554	0.0121356	0.0216239	8.76339
chr1	33936823	0.00012281	0.000197984	6.25
chr1	33936885	0.00579082	0.00997435	-5.12821
chr1	33936900	0.0222812	0.0403501	-9.80331
chr1	33940004	0.0268682	0.0487631	5.08786
chr1	33940092	0.00625247	0.0108127	5.74251
chr1	33943851	0.00971617	0.0170661	-5.12821
chr1	33944827	0.00378138	0.00638915	6.45161
chr1	33945690	0.0216202	0.03916	7.73571
chr1	33945875	0.000197424	0.000311571	-7.43802
chr1	33948063	0.00971957	0.0170723	-12.8571
chr1	33948254	0.0111331	0.0197043	-6.73077
chr1	33963412	0.00286158	0.00477935	7.57576
chr1	33963418	0.0098454	0.0173043	9.28741
chr1	33964847	0.00537386	0.00921015	-6
chr1	33990115	0.0266801	0.0484076	7.23788
chr1	33990749	0.0163414	0.0296509	7.14286
chr1	33990912	0.00365223	0.00616388	6.31579
chr1	34005899	0.0024235	0.0040128	5.43478
chr1	34006233	0.00631863	0.0109351	-5.76923
chr1	34006641	0.000258582	0.000408387	5.26316
chr1	34006954	0.0251879	0.0456221	-5.05501
chr1	34007386	0.0118795	0.0211249	-12.6856
chr1	34007744	0.0229784	0.0415911	-7.30249
chr1	34008502	0.00960211	0.0168583	-8.11601
chr1	34013654	0.000546381	0.000876696	-7.69231
chr1	34014273	0.0185965	0.033926	-10.7286
chr1	34014276	0.00961684	0.0168821	5.39251
chr1	34014283	0.0165657	0.030081	-8.48719
chr1	34020720	0.0133268	0.0239211	-5.20833
chr1	34020733	0.00806409	0.0140777	-7.89474
chr1	34020736	0.0239364	0.0433416	5.08475
chr1	34041235	0.018521	0.0334995	-6.15385
chr1	34041639	0.00212404	0.00349772	-7.29167
chr1	34041684	0.0160127	0.0290363	-5.06329
chr1	34059170	0.0124793	0.0222936	6.02241
chr1	34059286	0.0216868	0.0392765	5.35714
chr1	34059344	0.00231141	0.00382125	-8.86076
chr1	34061124	0.0066534	0.0115391	-6.58332
chr1	34061329	0.00617278	0.0106677	-5.95238
chr1	34068611	0.00859139	0.015028	-5.15464
chr1	34068649	0.0151688	0.027447	5.25929
chr1	34070508	0.002335	0.00386241	14.4703
chr1	34073877	0.00377399	0.00637574	9.61538
chr1	34074556	0.0128346	0.0229775	-6.57895
chr1	34093986	0.0110262	0.0195003	10.5863
chr1	34097121	0.00336422	0.00565107	-8.86076
chr1	34097177	0.00864495	0.0151403	6.92973
chr1	34103276	0.0052444	0.00897709	5.53307
chr1	34103481	0.013223	0.0237276	5.97015
chr1	34104249	0.0130059	0.0233123	5.71429
chr1	34106733	0.00114444	0.00185211	6.71055
chr1	34106858	0.00690493	0.0119975	6.36667
chr1	34110716	0.00353338	0.00595167	-6.18557
chr1	34116764	0.000782732	0.00125499	6.15385
chr1	34116803	0.000184865	0.000293894	6.71642
chr1	34128223	0.0214226	0.0388075	-11.0025
chr1	34140227	0.00116642	0.0018881	6.66667
chr1	34140659	0.018163	0.0330444	9.80769
chr1	34141080	0.00398035	0.00672946	5.181
chr1	34141122	0.0109337	0.0193254	5.33333
chr1	34164672	0.00397338	0.00671886	6.65777
chr1	34190264	0.0144324	0.0260374	-5.47945
chr1	34190324	0.00486551	0.00828804	-7.46269
chr1	34201860	0.00787786	0.0137471	8
chr1	34271007	0.00486551	0.00828768	7.46269
chr1	34292910	0.00417623	0.00707158	-7.61212
chr1	34302817	0.0213616	0.0387029	5.66038
chr1	34387600	0.0016065	0.00261921	-7.07965
chr1	34402572	0.00566511	0.009744	-5.71429
chr1	34402637	0.00131076	0.00212198	10.3448
chr1	34410078	0.00923831	0.0162069	6.0241
chr1	34432453	0.00157598	0.00256745	10.4023
chr1	34435191	0.0141592	0.0255168	-6.75676
chr1	34435344	0.00451492	0.00766336	8.10811
chr1	34435628	0.0211492	0.0383419	5.47481
chr1	34470035	0.00155916	0.00253907	6.06061
chr1	34479168	0.00813658	0.01421	21.4234
chr1	34490324	0.0197478	0.0358452	5.40541
chr1	34490540	0.0160127	0.0290372	-5.06329
chr1	34499574	0.00152472	0.00247897	11.9403
chr1	34506412	0.00355102	0.00598321	-8.64583
chr1	34537109	0.0159824	0.0289835	-5.12821
chr1	34537315	0.00608808	0.0105068	-8.92857
chr1	34548044	0.00867993	0.0151966	-7.22892
chr1	34548060	0.000457947	0.000730383	15.8703
chr1	34548281	0.000741474	0.00118935	7.6087
chr1	34560047	0.00214378	0.00352854	10.7692
chr1	34569869	0.00773688	0.0134984	-5.66038
chr1	34569908	0.0111012	0.0196473	-6.3284
chr1	34580535	0.0218508	0.0395691	5
chr1	34581017	0.0235918	0.0427173	6.25
chr1	34581197	0.00431644	0.00731417	-7.20721
chr1	34581307	0.00891855	0.0156212	6.0241
chr1	34602689	0.0159514	0.0289192	-5.19481
chr1	34642506	0.00135468	0.00219323	6.59341
chr1	34642912	0.0218761	0.0396154	-6.18557
chr1	34662505	0.0119977	0.0213587	-6.84932
chr1	34662752	0.0153232	0.0277398	-5.88235
chr1	34666544	0.0249176	0.045108	-5.40541
chr1	34740486	0.00459595	0.00780613	9.09091
chr1	34740638	0.00543691	0.00932546	6.94444
chr1	34749481	0.00540329	0.00926427	-7.04225
chr1	34749650	0.0248362	0.044983	5.55556
chr1	34775753	0.00280266	0.00467637	6.74157
chr1	34801340	0.00759198	0.0132295	-6.25
chr1	34839992	0.00249473	0.00413038	8.13953
chr1	34840667	0.00727212	0.0126557	7.96836
chr1	34842239	0.0275065	0.0499794	-6.81818
chr1	34849902	0.00780495	0.0136188	-5.68182
chr1	34849944	0.00798266	0.013935	6.75676
chr1	34851797	0.00125483	0.00203351	5.6
chr1	34860324	0.00168358	0.00274594	7.22892
chr1	34891742	0.0167669	0.0304464	-5.71429
chr1	34893865	0.0149216	0.0269741	5.40541
chr1	34988385	0.00781953	0.0136465	5.55556
chr1	34988476	0.00250426	0.00414715	8.23529
chr1	34988488	0.0152572	0.0276178	-5.6338
chr1	35032612	0.0216475	0.0392171	-5.83248
chr1	35032836	0.0177269	0.0322213	-5.68564
chr1	35266738	0.0154445	0.0279732	-5.89636
chr1	35266884	0.00107289	0.00173889	-8.53659
chr1	35338267	0.00161634	0.00263489	6.63695
chr1	35350938	0.0124708	0.0222688	8.68664
chr1	35350939	0.0193739	0.0351826	5
chr1	35351034	0.023391	0.0423477	-6.22834
chr1	35362240	0.0164793	0.0299232	7.25517
chr1	35385334	0.0274741	0.0499198	-5.7971
chr1	35392628	0.0235084	0.0425738	5.26316
chr1	35392804	0.00334492	0.00561535	5.15464
chr1	35508926	0.0230915	0.0417972	7.75043
chr1	35508957	0.00631703	0.0109334	-7.80508
chr1	35508984	0.0219948	0.0398248	5.5599
chr1	35694495	0.0134609	0.0241739	-11.2963
chr1	35715694	0.0211734	0.0383833	-7.40741
chr1	35715965	0.00906071	0.0158795	-7.8125
chr1	35765581	0.0179304	0.0325925	5.55556
chr1	35765632	0.0111836	0.0198	-5.71429
chr1	35765675	0.0129961	0.0232958	-5.26316
chr1	35766346	0.00614817	0.0106209	6.7926
chr1	35814861	0.0137359	0.0247031	8.16176
chr1	35822293	0.017657	0.0321001	11.2554
chr1	35832155	0.0147795	0.0267018	5.74737
chr1	35832201	0.0241218	0.0436493	-5.06073
chr1	35846496	0.0230857	0.0417919	6.06061
chr1	35846921	0.00996057	0.0175106	6.00649
chr1	35850901	0.0148128	0.0267669	5.26316
chr1	35860569	0.000985796	0.00159357	-7.61905
chr1	35860595	0.0119415	0.0212499	13.3517
chr1	35861765	0.0197492	0.0358493	-5
chr1	35861806	0.00852747	0.0148732	5.27187
chr1	35865216	0.00569611	0.00979776	7.46269
chr1	35865377	0.0220411	0.03991	9.45946
chr1	35865468	0.00545281	0.00935347	-8.40609
chr1	35869458	0.0182096	0.0331339	-5.87538
chr1	35905754	0.0165639	0.0300791	5.26316
chr1	35905869	0.0139813	0.02517	5.51266
chr1	35906004	0.00757445	0.0131975	5.33333
chr1	35926457	0.00470448	0.00799913	-6.93069
chr1	35926800	0.00990764	0.0174152	7.43802
chr1	35944374	0.022259	0.0403105	8.17127
chr1	35946393	0.0235607	0.0426613	5.82392
chr1	35962169	0.0157663	0.0285713	5.80879
chr1	35962243	0.0229963	0.0416239	5.76923
chr1	35985385	0.0119216	0.0212085	9.02829
chr1	35985611	0.0197968	0.035931	-5.15646
chr1	36017296	0.020398	0.0369948	5.40541
chr1	36017702	0.0180824	0.0328879	12.4808
chr1	36017719	0.000870426	0.00140683	19.6528
chr1	36060544	0.0265463	0.0481538	-8.07522
chr1	36060821	0.00860389	0.0150615	-5.68182
chr1	36061471	0.0183138	0.0333128	13.0769
chr1	36062368	0.00772103	0.0134714	6.41026
chr1	36062419	0.0138129	0.0248539	6.3074
chr1	36062431	0.00172482	0.0028181	6.45161
chr1	36062452	0.0112365	0.0199026	-5.05051
chr1	36062545	0.0132541	0.0237864	5.40541
chr1	36062572	0.00941399	0.0165179	11.3725
chr1	36062593	0.0138011	0.0248361	-10.7357
chr1	36064850	0.00147244	0.00239439	-9.09091
chr1	36066059	0.0262661	0.0476336	6.02601
chr1	36066498	0.00368069	0.0062093	-5.66038
chr1	36066963	0.00157361	0.00256391	8.57143
chr1	36070513	0.0058586	0.0100958	-10.4404
chr1	36072016	0.0103234	0.0181795	5.66522
chr1	36072291	0.0132151	0.0237139	6.94876
chr1	36072492	0.00971289	0.0170601	6.25
chr1	36075689	0.00681443	0.0118383	-10.6383
chr1	36075778	0.0215073	0.0389611	-5
chr1	36075876	0.00306427	0.00511903	5.34351
chr1	36089922	0.0080409	0.0140358	7.99201
chr1	36089959	0.00795446	0.0138828	-7.14286
chr1	36091238	0.0226448	0.0409918	5.55556
chr1	36103615	0.015422	0.0279317	-6.34921
chr1	36103645	0.0157348	0.0285135	-7.01754
chr1	36105237	0.0204544	0.0370989	-5.55556
chr1	36105239	0.018889	0.0342889	8.61111
chr1	36105438	0.00530085	0.00907744	6.45161
chr1	36115183	0.023985	0.0434337	-8.79845
chr1	36115184	0.0201827	0.036625	-5.88235
chr1	36128978	0.00522383	0.00894146	5.68182
chr1	36129508	0.0189129	0.0343305	13.4689
chr1	36130507	0.0206579	0.0374678	-7.13649
chr1	36131161	0.00848721	0.0148213	6.64804
chr1	36131263	0.0169629	0.0308124	-5.06329
chr1	36131369	0.000316952	0.000502484	-6.53595
chr1	36132544	0.00941107	0.0165124	9.20622
chr1	36180381	0.00956346	0.0167935	8.6383
chr1	36264553	0.005656	0.00972605	5.05051
chr1	36269412	0.00181008	0.00295761	5.34351
chr1	36269449	0.00761493	0.0132722	5.31915
chr1	36273516	0.0185241	0.0335417	-5.19481
chr1	36273601	0.0228173	0.0413059	-7.98319
chr1	36273622	0.00504184	0.00860532	-8.57143
chr1	36276141	0.0252238	0.0456937	9.48445
chr1	36277320	0.0125409	0.0224097	5.26316
chr1	36277349	0.00360079	0.00606924	7.5
chr1	36277401	0.00351957	0.00592801	7.04225
chr1	36288647	0.00913565	0.0160146	5.71429
chr1	36306472	0.0120825	0.0215245	6.917
chr1	36306476	0.00011513	0.000186924	11.2257
chr1	36309179	0.000406418	0.000650791	17.5068
chr1	36309187	0.0151281	0.0273653	5.06329
chr1	36309254	0.0204336	0.037065	10.031
chr1	36309257	0.011754	0.0208913	6.30989
chr1	36309379	0.00709569	0.0123428	5
chr1	36309736	0.00417947	0.0070772	-5.55556
chr1	36315448	0.0164541	0.0298625	5.12821
chr1	36315762	0.0199523	0.0362119	-6.36017
chr1	36315989	0.0223345	0.0404482	7.39496
chr1	36316054	0.0260247	0.0471785	-7.1207
chr1	36316065	0.00120553	0.0019511	7.59494
chr1	36316076	0.00993716	0.0174718	5
chr1	36316101	0.0121347	0.0216212	-5.74713
chr1	36322142	0.00442016	0.00749629	-5.21739
chr1	36367831	0.00353775	0.00595983	-6.25
chr1	36372153	0.00809133	0.0141279	5.06329
chr1	36404577	0.00578033	0.00995105	-9.71437
chr1	36404614	0.00179726	0.00293368	23.2478
chr1	36404618	0.0130691	0.0234335	-12.4301
chr1	36417495	0.0196664	0.0357006	-5.06329
chr1	36445347	0.00422128	0.00714981	-6.48148
chr1	36445365	0.0148665	0.026863	5.4393
chr1	36446036	0.019609	0.0356022	7.04421
chr1	36446674	0.00353994	0.00596245	5.43478
chr1	36465604	0.0189858	0.0344812	-6.78443
chr1	36465626	0.000171391	0.00027395	-8.46154
chr1	36467825	0.000343052	0.000547266	-5.52764
chr1	36470035	0.0194884	0.0353893	6.68221
chr1	36470194	0.0137575	0.0247443	-5.26316
chr1	36470196	0.0102589	0.0180611	5.95238
chr1	36470486	0.00268073	0.00446298	-6.337
chr1	36473471	0.0225162	0.0407563	-5.40541
chr1	36473493	0.0216332	0.0391818	-6.45161
chr1	36473554	0.0218131	0.039505	-6.77966
chr1	36473596	0.0237249	0.0429579	-5.17241
chr1	36473790	0.00146786	0.0023866	-8.24742
chr1	36473912	0.0108312	0.0191344	-6.41026
chr1	36492410	0.00589391	0.0101624	-10.8852
chr1	36501459	0.00392073	0.006602	-7.69231
chr1	36501704	0.0130314	0.0233629	6.89655
chr1	36513666	0.0131259	0.023537	5.07084
chr1	36530555	0.0160241	0.02906	6.25
chr1	36534872	0.0219787	0.0397995	6.94375
chr1	36534951	0.0147194	0.0265937	-5.20833
chr1	36545952	0.00389794	0.00657	-7.21649
chr1	36546924	0.00922844	0.0161943	-5.95238
chr1	36557100	0.0146208	0.0264106	5.19481
chr1	36557687	0.00855926	0.014953	8.88889
chr1	36557688	0.00819382	0.0143096	8.88889
chr1	36558538	0.0107612	0.0190061	6.25
chr1	36558547	0.0141591	0.0255124	5.26316
chr1	36559274	0.00573106	0.00986158	-5.40541
chr1	36567874	0.00149005	0.00241905	5.83333
chr1	36568360	0.0261852	0.047484	5.26316
chr1	36580642	0.0222343	0.0402685	6.06061
chr1	36589474	0.00533981	0.00914534	-5.30973
chr1	36589503	0.000116535	0.000189281	-12.232
chr1	36613713	0.0196876	0.0357424	6.25
chr1	36613740	0.00569187	0.0097906	-6.45161
chr1	36635381	0.0131644	0.0236135	-10.8333
chr1	36640466	0.0133986	0.024064	6.34921
chr1	36640826	0.0174574	0.0317348	5.40411
chr1	36640890	0.0136223	0.0244884	6.86199
chr1	36657917	0.00894904	0.015675	-9.11765
chr1	36658477	0.0124757	0.0222774	11.1028
chr1	36682654	0.00246463	0.00407508	9.21053
chr1	36682684	0.00972404	0.0170801	-20.1754
chr1	36682686	0.0005833	0.000939336	12.987
chr1	36692038	0.0228676	0.041395	-5
chr1	36706927	0.0110072	0.0194601	-5.26316
chr1	36708198	0.0138621	0.0249498	5.12821
chr1	36708582	0.00280856	0.00468517	-7.5
chr1	36709281	0.00657199	0.011396	5.45455
chr1	36737782	0.00303684	0.00507778	-5.76923
chr1	36744420	0.000691191	0.00110913	-7.25806
chr1	36744590	0.0245904	0.0445468	-8.17246
chr1	36767722	0.0257094	0.0465967	-8.85965
chr1	36771249	0.00767576	0.0133882	-7.8979
chr1	36771426	0.0075673	0.0131832	8.33333
chr1	36771434	0.00627336	0.0108499	11.4245
chr1	36771492	0.0222403	0.0402777	-11.4894
chr1	36772340	0.0202025	0.0366628	-7.0426
chr1	36772363	0.0098748	0.0173572	10.7562
chr1	36772427	0.00255121	0.00423653	-5.26316
chr1	36779019	0.0102984	0.0181326	-6.30952
chr1	36782722	0.0221931	0.0401958	-14.0118
chr1	36782756	0.00439481	0.00745114	9.83607
chr1	36782864	0.00467976	0.00795734	-6.12245
chr1	36782891	0.00242207	0.00400927	-5.69106
chr1	36783007	0.00188029	0.00307782	8.53659
chr1	36784898	0.00706389	0.0122877	-5.81395
chr1	36786398	0.00728129	0.0126684	-6.45161
chr1	36786524	0.00175602	0.0028675	7.89474
chr1	36804154	0.00119145	0.00192935	5.41065
chr1	36804662	0.000615951	0.000991642	11.6667
chr1	36805419	0.00851869	0.0148543	6.06061
chr1	36807667	0.0179847	0.0327039	-5.06329
chr1	36808397	0.0230658	0.0417533	-5.19481
chr1	36815236	0.0104651	0.0184439	5.55556
chr1	36815284	0.0207244	0.0375865	6.90961
chr1	36831446	0.0103906	0.0183082	-5.37634
chr1	36845445	0.00889182	0.0155724	5.68182
chr1	36870473	0.0125674	0.0224608	-5.67073
chr1	36870543	0.00139541	0.00226222	-6.89655
chr1	36870561	0.0178121	0.0323781	-8.84021
chr1	36883953	0.0158581	0.0287478	-6.57895
chr1	36893428	0.0232223	0.042033	-6.1982
chr1	36894375	0.0204054	0.0370168	8.21793
chr1	36918738	0.0127748	0.0228694	-5.49451
chr1	36918958	0.00245292	0.0040584	16.3895
chr1	36920013	0.0012898	0.00208962	-5
chr1	36920921	0.0071352	0.0124105	-6.66667
chr1	36925132	0.00991309	0.0174269	-7.5
chr1	36934927	0.00768486	0.0134064	-5.85969
chr1	36935229	0.00066311	0.00106697	5.80645
chr1	36936752	0.0222944	0.0403749	9.44702
chr1	36936806	0.00645857	0.0111949	5.68182
chr1	36938591	0.0113108	0.0200506	5.26316
chr1	36940447	0.000248051	0.000391889	-5.09259
chr1	36940508	0.00397807	0.00672611	7.82369
chr1	36976813	0.0211445	0.0383345	-14.5104
chr1	36982981	0.000182716	0.000291537	6.04027
chr1	36984175	0.00702331	0.0122153	5.10204
chr1	36985737	0.011024	0.0194961	5.88235
chr1	36985767	0.00380757	0.00643647	5.68182
chr1	36990412	0.00135079	0.00218616	-6.45161
chr1	36996374	0.018138	0.0329989	5.88235
chr1	36996594	0.0253856	0.0459912	12.0994
chr1	36996628	0.0062914	0.0108858	-9.43396
chr1	36996704	0.000361052	0.000577	9.09091
chr1	36996838	0.00881221	0.0154257	5.55556
chr1	37031101	0.0026924	0.00448483	-5.71429
chr1	37041281	0.00812443	0.014186	-6.76638
chr1	37057220	0.01559	0.0282484	10.7602
chr1	37063454	0.000128905	0.000206505	7.75194
chr1	37063534	0.0262471	0.0475932	6.04872
chr1	37075890	0.00415736	0.00703876	8.30748
chr1	37085417	0.0155968	0.0282591	5
chr1	37085459	0.0182309	0.0331737	9.97885
chr1	37101230	0.0147852	0.0267114	5.6338
chr1	37102053	0.00635432	0.0110037	-5.94633
chr1	37108340	0.0217675	0.0394236	6.48148
chr1	37242314	0.00390452	0.00657753	6.17284
chr1	37250853	0.0120445	0.0214484	-7.8125
chr1	37251055	0.000165095	0.00026416	5.92593
chr1	37299410	0.00399007	0.00674451	6.25
chr1	37299743	0.00774508	0.0135154	-5.40541
chr1	37301424	0.00902426	0.0158132	6.37334
chr1	37301761	0.00295453	0.00493872	-8.14283
chr1	37301898	0.0206324	0.037422	-7.33633
chr1	37329186	0.00738751	0.0128589	5.33333
chr1	37329442	0.023136	0.0418699	-5.26316
chr1	37341317	0.00258304	0.00429736	-6.89655
chr1	37341345	0.0196514	0.0356749	5
chr1	37341524	0.000184074	0.000292897	-11.1111
chr1	37341531	0.000847964	0.00136223	-8.57143
chr1	37341562	0.0245051	0.0443938	7.81046
chr1	37342152	0.0128566	0.0230234	6.22172
chr1	37342200	0.00289724	0.00483837	12.5697
chr1	37342243	0.00592267	0.0102121	8.90258
chr1	37342245	0.00126841	0.00205417	9.49944
chr1	37342274	0.0152088	0.0275244	5.31046
chr1	37351062	0.0124331	0.0221953	-5.15464
chr1	37351539	0.0177255	0.0322199	-6.35511
chr1	37401895	0.00151329	0.00245975	-7.69231
chr1	37401896	0.00735752	0.0128093	-5.49451
chr1	37419360	0.00536326	0.0091913	5.05051
chr1	37429889	0.00382324	0.00646476	6.09756
chr1	37466333	0.022746	0.041179	-5.08475
chr1	37471804	0.0179388	0.0326131	5.47945
chr1	37472125	0.0115551	0.020514	5.33333
chr1	37474947	0.0019403	0.00318007	-6.48148
chr1	37474954	0.00468014	0.0079587	5.10204
chr1	37475148	0.00872272	0.0152672	9.05554
chr1	37475208	0.00159226	0.00259555	8.1339
chr1	37475234	0.00416993	0.00705925	5.35714
chr1	37475236	3.74e-06	8.79e-06	16.8956
chr1	37478218	0.00662296	0.0114836	5.87927
chr1	37478665	0.000630896	0.00101639	5.10949
chr1	37478805	0.000245578	0.000388081	5.84416
chr1	37510270	0.00512385	0.00875426	-6.75676
chr1	37510301	0.0101882	0.0179253	5.74713
chr1	37510560	0.0131089	0.0235064	6.77966
chr1	37539356	4.29e-05	7.77e-05	-9.41815
chr1	37540430	0.0147185	0.0265887	6.66667
chr1	37542435	0.00179583	0.00293078	-7.77778
chr1	37542593	0.0268433	0.0487223	7.82346
chr1	37565560	0.0140024	0.0252144	10.858
chr1	37565563	0.000114487	0.000186199	11.25
chr1	37565623	0.00248493	0.00411107	6.90356
chr1	37565670	0.0240557	0.0435656	5.96643
chr1	37636531	0.00463693	0.00788129	6.32911
chr1	37639067	0.0169433	0.0307741	5.12821
chr1	37641447	0.00246075	0.00406955	-5.38462
chr1	37690585	0.0149216	0.0269748	5.40541
chr1	37691078	0.0193117	0.0350773	-5.33724
chr1	37691123	0.004074	0.00688719	5.37634
chr1	37708304	0.0123745	0.0220858	-5.55556
chr1	37708305	0.00505379	0.00862898	-6.94444
chr1	37711892	0.0159407	0.0289044	-5.20126
chr1	37712294	0.00307832	0.00514305	8.57143
chr1	37712349	0.00475377	0.00808281	9.6669
chr1	37720633	0.00584082	0.0100636	-5.66038
chr1	37721084	0.00426112	0.0072198	7.58489
chr1	37721092	0.00297179	0.00496664	12.0063
chr1	37744515	0.0105431	0.0185865	6.75676
chr1	37744951	8.82e-05	0.00014459	-8.38323
chr1	37744963	0.00525045	0.00898715	5.1324
chr1	37869091	0.0137575	0.0247447	5.26316
chr1	37872371	0.00959535	0.0168456	-8
chr1	37872372	0.0264459	0.0479629	-5.88235
chr1	37872733	0.0123502	0.0220404	-5.26316
chr1	37873645	0.0169952	0.0308667	-5.26316
chr1	37875667	0.0219927	0.0398217	5.71429
chr1	37875676	0.0120138	0.0213776	-6.45161
chr1	37875738	0.00589758	0.0101707	7.57576
chr1	37882071	0.011625	0.0206438	5.26316
chr1	37882085	0.0021709	0.00357686	6.81818
chr1	37884470	0.00445854	0.00756219	7.40741
chr1	37884549	0.0178744	0.0324887	6.06061
chr1	37900336	0.00669822	0.0116219	5.55556
chr1	37900367	0.0196818	0.0357299	-5.12821
chr1	37902159	0.00452505	0.00768113	-7.14061
chr1	37922279	0.00581482	0.0100158	-7.40741
chr1	37957075	0.012873	0.0230424	5.88235
chr1	37965549	0.0153073	0.0277083	5.41383
chr1	37985835	0.00862313	0.0151008	6.49351
chr1	37986133	0.0100662	0.0176992	6.55738
chr1	38014950	0.00130663	0.002116	5.84474
chr1	38058384	0.00641247	0.0111134	6.57895
chr1	38118813	0.0148592	0.0268489	-5.6345
chr1	38127922	0.0133706	0.0240087	-5.12556
chr1	38128765	0.011156	0.0197504	5.49451
chr1	38128881	0.0261852	0.0474855	-5.26316
chr1	38133215	0.00822855	0.0143653	6.34921
chr1	38176381	0.00810477	0.0141555	-6.98599
chr1	38202739	0.0112117	0.0198546	-8.73418
chr1	38202770	0.0107907	0.0190535	5.49451
chr1	38210566	0.00412507	0.00698265	12.185
chr1	38210738	0.0106636	0.0188226	-6.0241
chr1	38210765	0.000207923	0.000326891	15.9109
chr1	38241392	0.00870381	0.0152336	5.88235
chr1	38241438	0.024355	0.0440833	-5.17241
chr1	38241587	0.0078809	0.0137533	-6.45161
chr1	38242462	0.00258581	0.00430126	8.33333
chr1	38243344	0.00247982	0.00409992	6
chr1	38243348	0.00109107	0.00176672	13.653
chr1	38245583	0.00597265	0.0103034	-7.06609
chr1	38252684	0.0149331	0.0269974	-10.8064
chr1	38252685	0.0052905	0.00905985	-8.04598
chr1	38252822	0.0150242	0.0271719	-6.0991
chr1	38253076	0.004549	0.00772273	-5.13756
chr1	38291533	0.00257325	0.00427769	9.96658
chr1	38308639	0.0220006	0.0398328	-5.88235
chr1	38308741	0.00217538	0.0035842	7.22892
chr1	38309019	0.00780674	0.0136251	10.1403
chr1	38320998	0.00201769	0.00330907	12.4725
chr1	38321524	0.00235128	0.00388915	-9.34841
chr1	38321538	0.000633477	0.00102038	-9.9783
chr1	38393717	0.00427035	0.00723648	-7.40741
chr1	38393911	0.0193856	0.0352014	5.17241
chr1	38393914	0.0200897	0.0364548	9.51147
chr1	38441810	0.000974585	0.00157444	-6.95652
chr1	38442034	0.000288739	0.000458699	5.04707
chr1	38442082	0.0117907	0.0209625	10.9858
chr1	38447483	0.0169026	0.0306913	5.26316
chr1	38447558	0.0215496	0.0390339	5.06329
chr1	38447565	0.0211139	0.0382772	5.47945
chr1	38493306	0.00137745	0.0022314	7.40741
chr1	38493366	0.00325506	0.00545716	-5.9322
chr1	38499729	0.00711814	0.0123813	-7.02479
chr1	38501239	0.0102723	0.0180865	8.24897
chr1	38501242	0.0269243	0.0488741	-9.24601
chr1	38582265	0.00694002	0.0120627	7.32378
chr1	38626142	0.00178984	0.00291818	-5.01217
chr1	38628625	0.00783582	0.0136752	-6.74157
chr1	38634264	0.00793107	0.0138407	-7.46269
chr1	38655328	0.00746006	0.0129912	8.96379
chr1	38655520	0.00464633	0.00789724	5.88235
chr1	38658531	0.00825417	0.0144078	5.26316
chr1	38663964	0.0032382	0.00542788	7.33451
chr1	38664280	0.000952336	0.00153773	-11.6631
chr1	38668328	0.0125872	0.0224989	-6.25
chr1	38668359	0.017236	0.0313287	6.15385
chr1	38668579	0.00262926	0.00437632	5.85324
chr1	38669035	0.00991624	0.0174289	9.25427
chr1	38670933	0.0174436	0.0317062	-6.74603
chr1	38671498	0.0115243	0.0204543	-6.88435
chr1	38671525	0.0214527	0.0388611	6.74073
chr1	38694232	0.00381101	0.006445	11.068
chr1	38695014	0.024155	0.043772	6.93364
chr1	38696203	0.0121078	0.0215734	7.54717
chr1	38696395	0.000197016	0.000311118	5.44218
chr1	38761037	0.000877753	0.00141662	14.6285
chr1	38767212	0.0174509	0.0317219	5.12821
chr1	38767297	0.0196976	0.0357582	-5.19481
chr1	38767458	0.0257381	0.0466569	11.0989
chr1	38788813	0.00237264	0.00392451	5.45455
chr1	38789026	0.0135781	0.0243982	5.66481
chr1	38789175	0.00379399	0.00641127	5.31915
chr1	38839850	0.0102772	0.0180942	5.2732
chr1	38846270	0.00675719	0.0117278	9.72434
chr1	38846481	0.00677419	0.0117596	-5.12821
chr1	38852362	0.00314865	0.00526733	8.20393
chr1	38852666	0.0162284	0.0294408	-5.71429
chr1	38852934	0.01146	0.020337	6.68772
chr1	38856344	0.00971077	0.017056	5.19481
chr1	38862106	0.0185235	0.0335303	5.40541
chr1	38862252	0.00118132	0.00191276	6.48148
chr1	38904147	0.0164344	0.0298298	-5.66445
chr1	38934953	0.0234237	0.0424062	6.54231
chr1	38939829	0.00505696	0.00863569	-6.25
chr1	38939933	0.0190825	0.034653	-8.91817
chr1	38940021	0.00631599	0.0109305	-5.00848
chr1	38983927	0.0089243	0.0156322	-6.09756
chr1	38987589	0.000816223	0.00130911	-10.2564
chr1	38988103	0.00118088	0.00191185	-8.43373
chr1	39010760	0.0261814	0.0474801	5.72067
chr1	39010792	0.00136329	0.00220874	-8.23529
chr1	39010819	0.0125761	0.0224776	5.74713
chr1	39012531	0.0161988	0.029385	-6.75889
chr1	39039715	0.0143211	0.025821	-5.26316
chr1	39094154	0.0105782	0.0186593	5.12821
chr1	39102782	0.00060554	0.000976413	-5.4878
chr1	39102784	3.22e-06	7.8e-06	11.3323
chr1	39105360	0.00554481	0.00952426	8.32147
chr1	39105652	0.0147688	0.0266812	5.45113
chr1	39106353	0.000581467	0.00093716	-10.9267
chr1	39122556	0.0164847	0.0299322	-7.93651
chr1	39122880	0.00630036	0.0109025	5.46921
chr1	39186654	0.00793946	0.0138565	-6.15385
chr1	39186695	0.013921	0.0250562	5
chr1	39193278	0.0182612	0.0332301	5.08475
chr1	39195273	0.00545943	0.00936716	5.15464
chr1	39195814	0.00156176	0.0025427	6.48148
chr1	39195816	0.0103466	0.0182215	6.62124
chr1	39196275	0.0120429	0.0214465	-5.15464
chr1	39197290	0.00732165	0.0127448	-5.68182
chr1	39207322	0.0089622	0.0156969	-6.57895
chr1	39235346	0.00725645	0.0126256	-6.0241
chr1	39235641	0.00253053	0.00419528	-7.46269
chr1	39237649	0.00407962	0.00689608	-6.89655
chr1	39237694	0.0171574	0.0311779	6.86079
chr1	39237743	0.00199569	0.00327217	-13.2587
chr1	39253645	0.00659329	0.0114293	5.12646
chr1	39253682	0.00102989	0.00166365	-6.64548
chr1	39253723	0.00578662	0.00996619	7.9899
chr1	39254034	0.0206494	0.0374576	5.26316
chr1	39254037	0.000122269	0.000196896	17.746
chr1	39291992	0.0127139	0.0227488	-5.43478
chr1	39292027	0.0150575	0.0272347	6.2757
chr1	39340452	0.00400807	0.00677306	7.13012
chr1	39340754	0.00604347	0.010422	5.6338
chr1	39345135	0.025882	0.0469187	5.08475
chr1	39359879	0.00677428	0.01176	7.14286
chr1	39359984	0.0104773	0.0184664	-7.1821
chr1	39362230	0.00299651	0.00500526	-6.89655
chr1	39367490	0.00771828	0.0134677	-5.16577
chr1	39368907	0.0148892	0.0269129	5.86022
chr1	39368937	0.00199233	0.00326619	6.25
chr1	39369770	0.0115846	0.020568	-5
chr1	39370193	0.00375004	0.00633395	-7.79221
chr1	39370318	0.0228541	0.041373	-5.7971
chr1	39370565	0.00181141	0.00296287	-5.10949
chr1	39372442	0.00717663	0.0124872	6.23418
chr1	39372703	0.0173927	0.0316181	-5.40541
chr1	39372720	0.0155626	0.0282003	5.06329
chr1	39373181	0.0157952	0.0286313	-5.81395
chr1	39373485	0.01115	0.0197384	5.12821
chr1	39374220	0.0112214	0.019875	6.56758
chr1	39374639	0.0228676	0.0413932	-5
chr1	39389467	0.000800883	0.00128372	-7.07965
chr1	39389735	0.00180707	0.00295081	10.3089
chr1	39408723	0.00205792	0.0033854	5.37984
chr1	39425528	0.00172996	0.0028258	5.30645
chr1	39426027	0.00223036	0.00367648	11.6315
chr1	39437280	0.0185195	0.0334871	6.55738
chr1	39454139	0.0186628	0.0339724	-15.6205
chr1	39460875	0.00407154	0.00688384	5
chr1	39460903	0.00200319	0.00328468	-6.77966
chr1	39476732	0.00630837	0.0109167	6.17284
chr1	39479019	0.00855187	0.014933	6.55738
chr1	39479162	0.00548728	0.00942037	-5.43478
chr1	39527651	0.0212374	0.0384863	5.71429
chr1	39528496	0.00840019	0.0147125	5.94144
chr1	39529175	0.000178767	0.000285554	9.73393
chr1	39529239	0.027348	0.0496851	10.8095
chr1	39534484	0.00501662	0.00856009	11.7149
chr1	39545696	0.00955805	0.0167844	5.20808
chr1	39575393	0.0165414	0.0300362	-6.79673
chr1	39576271	0.00492055	0.00838658	6.0241
chr1	39576381	0.00409472	0.00692527	8.62069
chr1	39608590	0.00831408	0.014515	6.17284
chr1	39612988	0.0244615	0.0443236	-11.4103
chr1	39613014	0.00236038	0.00390266	12.2807
chr1	39614240	0.00718648	0.0125024	11.1111
chr1	39614390	0.00832361	0.0145332	5.81395
chr1	39614459	0.0258185	0.0468022	7.04271
chr1	39614751	0.00291644	0.00487064	6.66667
chr1	39615267	0.002948	0.00492775	5.74713
chr1	39622332	0.00222837	0.00367177	6.09756
chr1	39637050	0.00224348	0.0036986	7.31707
chr1	39641730	0.00193169	0.00316394	6.89188
chr1	39649518	0.00372085	0.00628246	9.17431
chr1	39655424	0.0133534	0.0239728	8.16327
chr1	39680835	0.00597983	0.0103162	9.62791
chr1	39700768	0.000953706	0.00154027	7.36842
chr1	39700788	0.00152388	0.00247761	20.1288
chr1	39701089	0.0110205	0.0194883	-5.26316
chr1	39720656	0.0191152	0.0347168	5.33333
chr1	39721273	0.00170773	0.00278945	5.26316
chr1	39721336	0.00808313	0.0141132	-5.37634
chr1	39736458	0.00443866	0.00752829	-9.39071
chr1	39736793	0.00339706	0.00570981	-5.46595
chr1	39739009	0.00276881	0.004617	-9.33333
chr1	39761592	0.0107571	0.0189912	7.01754
chr1	39761966	0.00611961	0.0105688	-5.40541
chr1	39761967	0.00629668	0.0108956	-5.35714
chr1	39761972	0.00722145	0.0125643	-5.12821
chr1	39762531	0.00872074	0.0152635	6.21877
chr1	39898546	0.0210269	0.0381199	6.6369
chr1	39898667	0.0261093	0.047337	12.9955
chr1	39899912	0.00359106	0.00605528	-5.02646
chr1	39900143	0.0167629	0.0304397	5.47297
chr1	39900151	0.0100342	0.0176451	6.44659
chr1	39903054	0.000811868	0.0013024	5.92593
chr1	39911584	0.0180197	0.032764	5.33711
chr1	39936905	0.011813	0.0210005	5.40541
chr1	39945325	0.00171335	0.00279861	5.03597
chr1	39969467	0.0102033	0.0179561	5.24551
chr1	39979122	0.00264866	0.00440877	5.35662
chr1	39979285	0.00461528	0.00784158	5
chr1	39979423	0.00171614	0.0028026	-7.95455
chr1	39979452	0.00991856	0.0174321	-9.0468
chr1	39983177	0.0066678	0.011569	9.70811
chr1	40002354	0.00197024	0.00322794	6.74157
chr1	40057276	0.00236716	0.00391435	6.18557
chr1	40095642	0.0121127	0.0215832	-6.07157
chr1	40116203	0.00493929	0.00842266	-7.8125
chr1	40156266	0.00812186	0.0141811	7.05882
chr1	40163106	0.00103062	0.00166591	7.4784
chr1	40163178	0.00753528	0.0131243	6.57081
chr1	40163248	0.00212599	0.00349989	5.36467
chr1	40163880	0.0142971	0.0257745	-7.98701
chr1	40163934	0.00262073	0.00436109	-5.88235
chr1	40163957	0.00185215	0.00302161	6.12245
chr1	40175257	0.0180472	0.0328153	5.76821
chr1	40175307	0.0270062	0.0490272	-5.47343
chr1	40175355	7.27e-05	0.000123831	10.0736
chr1	40175838	0.0267077	0.0484535	-12.2382
chr1	40176005	0.0101904	0.0179308	5
chr1	40224581	0.00127852	0.00207221	11.1111
chr1	40224589	0.0270372	0.0490841	-6.77966
chr1	40224808	0.0176512	0.0320828	-6.95902
chr1	40224899	0.00159331	0.002597	-11.4286
chr1	40225082	0.0120159	0.0213838	-5.55556
chr1	40226112	0.00760266	0.0132512	-9.85793
chr1	40226131	0.0113469	0.0201205	-5.81395
chr1	40229454	0.0017533	0.00286424	12.0722
chr1	40230033	0.0148489	0.0268357	15.2369
chr1	40230366	0.000339881	0.000541464	-5.7811
chr1	40267042	0.0120723	0.021499	-6.25
chr1	40267450	0.00597219	0.0103027	6.61654
chr1	40270632	0.0121041	0.0215662	-5.78947
chr1	40270954	0.0241509	0.043765	6.77193
chr1	40271784	0.00756052	0.0131707	6.44628
chr1	40271842	0.0082823	0.0144572	-7.35294
chr1	40290844	5.35e-05	9.36e-05	9.90099
chr1	40290888	0.0204523	0.0370949	5.05601
chr1	40294273	0.00477066	0.00811082	16.1548
chr1	40294281	0.00961776	0.0168853	-6.25
chr1	40325798	0.00526827	0.00902096	8.92857
chr1	40340340	0.00678697	0.0117908	-6.0241
chr1	40351935	0.000343462	0.00054781	6.30631
chr1	40351972	0.0244941	0.0443792	5.44189
chr1	40352252	0.0116461	0.0206852	5.93891
chr1	40355064	0.0124452	0.022224	-8.30532
chr1	40355534	0.0136012	0.0244483	8.38148
chr1	40356284	0.000828194	0.0013315	8
chr1	40356363	0.000231512	0.000366506	9.18367
chr1	40356493	0.0163748	0.0297162	5.33333
chr1	40358777	0.0140214	0.0252534	-5.74713
chr1	40358909	0.00956133	0.0167892	-9.78121
chr1	40359031	0.00339398	0.00570292	6.73077
chr1	40359336	0.00206377	0.00339446	-15.7918
chr1	40375845	0.018373	0.0333737	-5.20591
chr1	40380303	0.0190807	0.0346511	-6.32911
chr1	40380468	0.000719188	0.00115463	5.69106
chr1	40418432	0.0254796	0.0461685	5.26316
chr1	40429016	0.00323911	0.0054296	-5
chr1	40429271	0.00694086	0.0120635	-6.81818
chr1	40429858	0.00606965	0.0104697	-5.35016
chr1	40430839	0.021949	0.039744	-8.48512
chr1	40437375	0.00581608	0.0100192	-5.88235
chr1	40437762	0.0261382	0.047394	6.6377
chr1	40479436	0.000921836	0.00148959	10.9252
chr1	40479469	0.0178173	0.0323862	5.13648
chr1	40479702	0.000916149	0.00147989	-5.34351
chr1	40497975	0.0076919	0.0134205	6.60675
chr1	40537761	0.022746	0.0411777	5.08475
chr1	40579844	0.00357145	0.00601739	5.37634
chr1	40580117	0.0260759	0.0472877	5
chr1	40619094	0.00187199	0.00306304	-6.79612
chr1	40619241	0.00743776	0.01295	5.35714
chr1	40677337	0.0202944	0.0368176	-5.12821
chr1	40677338	0.0148772	0.0268904	5.47945
chr1	40677356	0.00315958	0.00528574	6.45161
chr1	40677502	0.0198025	0.0359472	-5.6338
chr1	40768554	0.00193395	0.00316838	6.59341
chr1	40797707	0.00981126	0.0172445	5.33333
chr1	40801226	0.00918351	0.0161041	-6.00159
chr1	40803154	0.00197828	0.00324326	-7.05882
chr1	40803165	0.00452436	0.00767949	-6.25
chr1	40908096	0.0084318	0.0147679	9.52876
chr1	40924337	0.00690535	0.0119981	8.59044
chr1	40924366	0.0130424	0.0233827	13.4583
chr1	41274552	0.0204839	0.0371561	-5.6338
chr1	41274984	0.017316	0.0314801	-10.8802
chr1	41386598	0.00513611	0.00877774	5.41729
chr1	41390417	0.0264821	0.0480307	9.80667
chr1	41429281	0.00250735	0.00415195	-5.59441
chr1	41429943	0.00229902	0.00379959	-8.16327
chr1	41559192	0.00567075	0.00975216	-7.95244
chr1	41677489	0.00908854	0.0159307	-7.52688
chr1	42059041	0.00592971	0.0102239	7.46269
chr1	42160836	0.00614369	0.0106112	9.84177
chr1	42238599	0.0109504	0.0193581	-8.15549
chr1	42243586	0.000900769	0.00145333	-8.36665
chr1	42261939	0.00546394	0.00937623	5.88235
chr1	42261973	0.0110265	0.019502	-6.84932
chr1	42416609	0.0243057	0.0439948	-7.979
chr1	42416623	0.000107722	0.000175412	-5.71093
chr1	42532721	0.0245465	0.0444734	-5.45274
chr1	42532902	0.00143987	0.00233782	-5.22388
chr1	42542771	0.00504107	0.00860478	6.08808
chr1	42543260	0.0023423	0.00387302	-6.31579
chr1	42543316	0.0271685	0.0493354	-7.32143
chr1	42543336	0.00995361	0.0175022	5.05051
chr1	42543480	0.0210677	0.0381943	6.64611
chr1	42589555	0.00329581	0.00553014	7.69231
chr1	42589678	0.0210331	0.0381403	-7.33222
chr1	42624232	0.024093	0.0436354	-6.4539
chr1	42652043	0.0270623	0.0491351	12.1711
chr1	42652106	0.00401777	0.00679283	17.0249
chr1	42664716	0.00433107	0.00734	-5.76923
chr1	42664821	0.000478767	0.000765012	-6.50407
chr1	42664853	0.0159784	0.0289707	-8.09877
chr1	42691198	0.00548026	0.00940687	8.10811
chr1	42694250	0.00459117	0.00779779	9.61538
chr1	42696487	0.00355363	0.00598738	7.93651
chr1	42699827	0.0142029	0.0255998	-5.35944
chr1	42705668	0.0145366	0.0262403	-7.56932
chr1	42718991	0.017692	0.0321632	-7.69231
chr1	42883452	0.0119666	0.0213018	-5.17313
chr1	42888402	0.0101904	0.0179292	5
chr1	42915364	0.00381481	0.00644962	-5
chr1	42918287	0.00686017	0.0119182	5.43609
chr1	42950488	0.0252819	0.0458023	-7.39159
chr1	42950648	0.00278803	0.00464954	-6.18557
chr1	43065850	0.006099	0.01053	-9.23077
chr1	43065927	6.86e-05	0.000118301	8
chr1	43092141	0.00378606	0.00639613	-6.25
chr1	43094228	0.00230075	0.00380185	7.5
chr1	43098463	0.0126728	0.0226727	8.33333
chr1	43099118	0.0069621	0.0121032	5.88235
chr1	43128388	6.04e-05	0.000105156	8.88889
chr1	43163705	0.0211033	0.038255	5.08475
chr1	43168415	0.0174186	0.0316627	7.39641
chr1	43168525	0.00245378	0.00405921	6.59341
chr1	43172025	0.00248258	0.00410608	5.10204
chr1	43186460	0.0112568	0.0199427	-7.35294
chr1	43269905	0.00283412	0.00473049	-5.18519
chr1	43299892	0.00526803	0.00901942	-7.76977
chr1	43305950	0.00026611	0.000419991	14.8517
chr1	43374989	0.00898362	0.0157374	6.84932
chr1	43374996	0.0208652	0.0378338	-5
chr1	43446869	0.0016666	0.00271738	-6.93069
chr1	43456873	0.0238434	0.0431767	-5.44236
chr1	43469867	0.00419526	0.00710449	-5.88235
chr1	43474467	0.00252125	0.00417815	6.32911
chr1	43474604	0.011263	0.0199552	-6.41026
chr1	43511575	0.0162893	0.0295521	5.55556
chr1	43521310	0.00402414	0.00680343	-7.47126
chr1	43534868	0.00938408	0.0164605	5.26316
chr1	43535423	0.00124101	0.00200985	-6.36943
chr1	43535438	0.0169465	0.0307828	8.53772
chr1	43535770	0.00813194	0.0142026	12.4728
chr1	43547631	0.000924418	0.00149249	-5.7554
chr1	43554033	0.0260267	0.0471822	9.18221
chr1	43595141	0.00234321	0.00387501	5.69106
chr1	43635759	0.023283	0.042142	-5.40541
chr1	43732430	0.0150975	0.027316	7.42272
chr1	43760251	0.00808313	0.0141134	5.37634
chr1	43760433	0.0176005	0.0319943	5.49402
chr1	43811044	0.00540063	0.00925983	7.69231
chr1	43811073	0.00779741	0.0136077	5.74713
chr1	43811342	0.025302	0.04584	5.07246
chr1	43821805	0.00105895	0.00171559	6.59341
chr1	43822254	0.00201398	0.00330272	-5.66038
chr1	43828636	0.0145303	0.0262235	-5.28211
chr1	43828702	0.023743	0.0429829	-5.12821
chr1	43857941	0.00860281	0.0150581	5.33333
chr1	43902859	0.017825	0.0323998	6.40415
chr1	43902985	0.0071565	0.0124529	9.20635
chr1	43933236	0.0130059	0.0233122	5.71429
chr1	43934015	0.0155521	0.0281804	-5.68182
chr1	43934554	0.00912098	0.0159857	6.55738
chr1	44117511	0.00630837	0.0109165	-6.17284
chr1	44147982	0.0105527	0.0186098	7.27273
chr1	44173920	0.00158397	0.00258095	-7.40741
chr1	44197924	0.00912739	0.0160005	-5.64242
chr1	44212396	0.0134811	0.0242134	-5.12821
chr1	44745885	0.0229317	0.0415041	5.06329
chr1	44746062	0.0147852	0.0267124	5.6338
chr1	45268404	0.000310434	0.000493328	11.1111
chr1	45430900	0.00044278	0.000705454	-8.82353
chr1	45430994	0.00464637	0.00789806	7.31707
chr1	45580526	0.00088109	0.00142034	5.88235
chr1	45628295	0.0107715	0.0190202	-6.27411
chr1	45653971	0.0069077	0.0120034	-10
chr1	45672972	0.0255502	0.0463032	-5.26316
chr1	45766605	0.0210152	0.0380987	6.94641
chr1	45770050	0.00564712	0.00970974	5.43478
chr1	45824724	0.00164132	0.0026765	5.63807
chr1	45838361	0.00264212	0.00439889	-6
chr1	45838450	0.00800793	0.0139796	6.41026
chr1	45838524	0.00791711	0.0138203	5.55556
chr1	45864575	0.0263432	0.0477724	-6.54854
chr1	45864607	0.00513241	0.00877131	-7.60417
chr1	45866158	0.00302005	0.00504841	6.49351
chr1	45924296	0.00792973	0.0138371	9.308
chr1	45948256	0.0132549	0.0237916	7.04591
chr1	45971271	0.0252531	0.0457464	5.6338
chr1	46022418	0.0179847	0.0327043	5.06329
chr1	46022753	0.00689441	0.0119807	6.57895
chr1	46067111	0.0114444	0.0203089	-5.7971
chr1	46067131	0.00942437	0.0165366	-7.35294
chr1	46416616	0.0122624	0.0218733	6.82261
chr1	46428657	0.0203016	0.0368293	-6.17284
chr1	46769427	0.00937637	0.0164445	6.65272
chr1	46832258	0.01183	0.021032	-7.80952
chr1	46921757	0.00508852	0.00869026	5.05051
chr1	46970505	0.0251109	0.0454914	-5.76923
chr1	47657614	0.00866032	0.0151643	8.06452
chr1	47657674	0.00169992	0.00277368	6.31579
chr1	47657999	0.0128841	0.0230884	-6.33668
chr1	47658058	0.00427565	0.007245	6.49351
chr1	47658214	0.00115574	0.0018716	6.12245
chr1	47658363	0.0141024	0.0254069	5.97432
chr1	48881820	0.0168504	0.0305967	-8
chr1	49885747	0.00235275	0.00389142	5.88235
chr1	49885781	0.00407103	0.00688248	6.52174
chr1	49885904	0.0162212	0.0294279	6.82133
chr1	50682821	0.0163051	0.0295846	6.54473
chr1	50683079	0.018018	0.0327614	-9.04371
chr1	50683440	0.0136024	0.0244524	9.47384
chr1	50925074	0.0113252	0.0200752	5.9322
chr1	51289301	0.0143578	0.0258929	-6.45497
chr1	51290065	0.0121759	0.0216934	8.71903
chr1	51290077	0.025158	0.0455732	-7.26974
chr1	51333887	0.00838894	0.0146861	-6.59341
chr1	51333982	0.0130552	0.0234063	-5.19481
chr1	51338144	0.0191318	0.0347544	-5.47945
chr1	51347653	0.0203868	0.0369778	8
chr1	51430029	0.00689018	0.0119712	5.61798
chr1	51430066	0.0102162	0.0179808	-6.74157
chr1	51459077	0.00632493	0.0109476	-5.49451
chr1	51459158	0.00434217	0.00735877	8.82353
chr1	51465251	0.00872054	0.0152631	-5.08475
chr1	51465296	0.0265549	0.0481721	5.1794
chr1	51476033	0.0159253	0.028875	9.16745
chr1	51479120	0.00322516	0.00540467	5.04202
chr1	51479695	0.00644256	0.011167	5.55556
chr1	51566303	0.00530985	0.00909285	5.21739
chr1	51566516	0.0265684	0.0481982	-5.49929
chr1	51594892	0.0273399	0.0496617	14.5258
chr1	51615787	0.0275069	0.0499798	6.07979
chr1	51615845	0.0123031	0.0219511	-5.40254
chr1	51639040	0.00669822	0.0116212	-5.55556
chr1	51644710	0.00918457	0.0161054	6.77488
chr1	51717854	0.0198093	0.0359568	8.81198
chr1	51746844	0.0169026	0.0306942	-5.26316
chr1	51747044	0.020439	0.0370741	-7.02284
chr1	51747241	0.000124473	0.000200704	-8.98204
chr1	51747280	0.00281893	0.00470248	5.55556
chr1	51747807	0.00427157	0.00723756	5.81059
chr1	51845569	0.0209503	0.0379821	-5.35714
chr1	51845622	0.0101882	0.0179259	5.74713
chr1	51879333	0.0174969	0.0318038	-8.45384
chr1	51879621	0.0188849	0.034281	-7.27094
chr1	51882656	0.0192308	0.0349318	-6.34921
chr1	51882771	0.00267306	0.0044492	-5.22388
chr1	51882776	0.00244433	0.00404652	5.12821
chr1	51882852	0.0218084	0.0394973	-6.36552
chr1	51882901	0.00198789	0.00325921	-6.72269
chr1	51892369	0.00165341	0.00269871	5.42636
chr1	51892504	0.0197267	0.0358068	-15.0993
chr1	51893875	0.00102652	0.00165902	5.99206
chr1	51894975	0.0160499	0.0291036	-6.87496
chr1	51895097	0.0139345	0.0250821	6.25
chr1	51895440	0.0095712	0.0168055	7.25274
chr1	51896074	0.0145743	0.0263123	-7.82509
chr1	51896495	0.0021467	0.00353525	8.82221
chr1	51896618	0.0136725	0.0245857	-6.66667
chr1	51906664	0.0162325	0.0294483	6.59021
chr1	51916633	0.012597	0.0225176	-5.31915
chr1	51916674	0.000572161	0.000921296	-7.75862
chr1	51931481	0.0155134	0.0281102	5.6946
chr1	51931526	0.00936186	0.0164193	-6.89234
chr1	51931903	0.0106562	0.0188058	-7.14286
chr1	51934476	0.0151649	0.0274364	-9.88609
chr1	51945050	0.0254329	0.0460801	-6.6887
chr1	51996762	0.00765945	0.0133575	6.20359
chr1	51996857	0.000560705	0.000900628	-6.94444
chr1	52009169	0.00780615	0.0136204	6.06061
chr1	52049827	0.0088429	0.015486	-5.05051
chr1	52100574	0.00527686	0.00903592	-5.67278
chr1	52112342	0.00888396	0.0155606	18.1818
chr1	52112376	0.00354616	0.00597424	7.92079
chr1	52112633	0.00161244	0.00262873	-6.66667
chr1	52119654	0.0100778	0.0177221	-5.33333
chr1	52131873	0.00116817	0.00189064	10.6605
chr1	52131998	0.00657171	0.0113947	5.31915
chr1	52132024	0.0152455	0.0275993	6.34827
chr1	52132239	0.0034424	0.00579058	-5.82524
chr1	52146694	0.00435081	0.00737418	6.0241
chr1	52149974	0.000650429	0.00104622	-9.375
chr1	52150033	0.00615901	0.0106388	8.62069
chr1	52150180	0.0158194	0.0286801	5.47945
chr1	52150639	0.00971971	0.0170724	-6.92754
chr1	52170079	0.00393999	0.00668133	6.09756
chr1	52170143	0.00169941	0.00277214	-5.6
chr1	52170552	0.00580955	0.0100058	-5.05051
chr1	52226462	0.0125411	0.0224099	8.49722
chr1	52230793	0.00702711	0.0122233	-7.24638
chr1	52301339	0.0180867	0.0328944	6.57895
chr1	52301343	0.0149149	0.0269603	6.84932
chr1	52307185	0.0124352	0.0222057	-5.6694
chr1	52354388	0.00868459	0.0152045	-5.26316
chr1	52454674	0.000804285	0.00129025	6.72269
chr1	52455147	0.0229978	0.041629	5.12821
chr1	52489938	0.00128451	0.00208173	-5.7554
chr1	52501027	0.026917	0.0488593	5.26316
chr1	52501084	0.0139622	0.0251369	5
chr1	52501940	0.000540651	0.000868718	5.83942
chr1	52578561	0.00233936	0.00386939	-6.95652
chr1	52581942	0.00419861	0.0071102	8.48811
chr1	52596949	0.00473349	0.00804682	6.47191
chr1	52597424	0.00506367	0.00864675	-6.85897
chr1	52597599	0.0179917	0.0327136	5
chr1	52648670	0.0163472	0.0296602	-5.49451
chr1	52652566	0.0121874	0.0217247	6.77966
chr1	52652793	0.012743	0.0228062	-6.06061
chr1	52655148	0.000795341	0.00127566	5.22876
chr1	52655404	0.000723406	0.00116062	6.55738
chr1	52656702	0.00255947	0.00425176	6
chr1	52691362	0.0258986	0.0469495	9.72102
chr1	52719409	0.0066057	0.0114512	-5.88235
chr1	52722981	0.00543182	0.00930987	-5.06224
chr1	52729029	0.00277376	0.00462552	6.19469
chr1	52729476	0.0125084	0.0223457	12.0793
chr1	52753303	0.00741469	0.0129095	-9.09091
chr1	52765930	0.016199	0.0293852	5.53454
chr1	52773722	0.0235412	0.042632	5
chr1	52800778	0.00988179	0.0173694	5.88235
chr1	52845147	0.00212639	0.00350016	-6.61157
chr1	52845152	0.000943326	0.00152413	-7.69231
chr1	52846687	0.00584551	0.010073	7.5
chr1	52864464	0.0217807	0.0394468	5.40541
chr1	52952379	0.00845135	0.0147866	-5.76923
chr1	52955141	0.0167149	0.0303542	6.23879
chr1	52955188	0.00200328	0.00328523	-6.14035
chr1	52964524	0.00176947	0.00288745	8.344
chr1	52964565	0.00108802	0.00176327	5.55556
chr1	53033016	0.0258292	0.0468192	10.9091
chr1	53070614	0.00254604	0.00422719	-15.5128
chr1	53093267	0.00113884	0.00184268	5.11251
chr1	53187472	0.00350418	0.00590027	8.1561
chr1	53272726	0.00773036	0.0134877	6.32911
chr1	53291580	0.0101451	0.0178459	-5.86896
chr1	53581345	0.000282532	0.000448002	5.06329
chr1	53616305	0.00533878	0.00914352	5.10204
chr1	53706441	0.0158247	0.0286896	-6.17284
chr1	53711334	0.00964333	0.0169324	-13.4409
chr1	53774271	2.96e-06	7.25e-06	9.23077
chr1	53782396	3.51e-05	6.38e-05	6.70391
chr1	53782904	0.00294621	0.00492467	7.69231
chr1	53866886	0.00380984	0.00644182	-5.21739
chr1	53927551	0.0115784	0.0205586	-5.55556
chr1	53927557	0.00630386	0.0109096	11.232
chr1	54399581	0.00703335	0.0122348	9.67691
chr1	54399649	0.00567292	0.00975706	-6.84932
chr1	54443916	0.0144547	0.0260815	-5.05051
chr1	54480528	0.024566	0.0445047	-5.37775
chr1	54533986	0.0129486	0.0231984	7.05719
chr1	54585436	0.0243375	0.0440552	-5
chr1	54585448	0.0142031	0.0256011	-5.88235
chr1	54666216	0.00162422	0.00264785	-6.23094
chr1	54666420	0.00241771	0.00400156	-5.07246
chr1	54666511	0.024813	0.0449374	5.33333
chr1	54675618	0.013223	0.0237254	5.97015
chr1	54706829	0.00848537	0.0148199	6.34921
chr1	54737305	0.00175028	0.00285989	5.45455
chr1	54741043	0.0133675	0.0239991	5.49149
chr1	54747944	0.0105349	0.0185709	-5.35714
chr1	54748280	0.00431503	0.0073119	7.71964
chr1	54748288	0.015438	0.0279604	6.70797
chr1	54748411	0.019927	0.0361679	-6.27562
chr1	54759838	0.00627777	0.0108585	-5
chr1	54815677	0.00605882	0.0104524	16.8615
chr1	54815961	0.0117669	0.0209183	15.6081
chr1	54830065	0.00128472	0.00208228	5.17241
chr1	54830402	0.0130876	0.0234638	-5.37634
chr1	54860239	0.00970223	0.0170409	-5.20833
chr1	54913682	0.0213351	0.0386614	-5.85034
chr1	54925052	0.0040445	0.00683978	-5.35714
chr1	54928090	0.0223431	0.0404666	6.18577
chr1	54928179	0.00799238	0.0139512	12.8748
chr1	54983115	0.00519541	0.00888471	-5.74713
chr1	55029285	0.00551259	0.00946298	-5.37634
chr1	55029885	0.0256833	0.0465503	5.17241
chr1	55052067	0.00352114	0.00593045	6.38298
chr1	55052883	0.0210831	0.0382272	5.58954
chr1	55076023	0.000535498	0.000858565	-6.83761
chr1	55076967	0.0165465	0.0300473	-6.45161
chr1	55076969	0.0199282	0.0361697	6.15385
chr1	55087203	0.00123903	0.00200595	5.78512
chr1	55087313	0.00343746	0.00578278	5.81395
chr1	55092254	0.0170976	0.0310606	9.83814
chr1	55092501	0.00628279	0.0108681	5.73569
chr1	55092877	0.0176154	0.0320218	-6.02068
chr1	55107148	0.00797591	0.0139241	6.84932
chr1	55130338	0.0013485	0.00218218	6.60377
chr1	55131766	0.0122025	0.0217563	-7.40741
chr1	55161862	0.00535409	0.00917262	5.74713
chr1	55164126	0.00778971	0.0135929	-5.81395
chr1	55164186	0.00645673	0.0111875	-7.16854
chr1	55164334	0.00681464	0.0118389	6.94444
chr1	55171958	0.0109849	0.0194188	6.75676
chr1	55172114	0.00938029	0.0164535	-7.04225
chr1	55192946	0.0131939	0.0236692	-7.69231
chr1	55205944	0.000828437	0.00133177	7.82609
chr1	55210948	0.019	0.034509	-10.0564
chr1	55215518	0.0077449	0.0135149	8.53444
chr1	55215596	0.0222272	0.0402544	5.06329
chr1	55215666	0.00765604	0.0133515	-5.08475
chr1	55217427	0.0125277	0.0223846	-6.5763
chr1	55217471	0.0205168	0.0372155	11.0804
chr1	55224399	0.0121684	0.0216814	7.97038
chr1	55224448	6.88e-06	1.53e-05	19.955
chr1	55224450	0.0167917	0.0304917	6.18382
chr1	55226360	0.0210376	0.0381492	5.33333
chr1	55236379	0.0219293	0.0396999	5.296
chr1	55237721	0.0121424	0.0216385	-5.50469
chr1	55238925	0.00282293	0.00470982	5.51181
chr1	55383214	0.00358032	0.00603362	8.51215
chr1	55405016	0.0260462	0.0472109	-5.06329
chr1	55405100	0.0219327	0.0397083	5.96533
chr1	55407228	0.000196734	0.000310755	5.43462
chr1	55429773	0.0004812	0.000769001	7.27273
chr1	55447676	0.0253728	0.0459767	5.71429
chr1	55576076	0.0150841	0.0272872	10.7143
chr1	55605729	0.0113007	0.0200215	6.0314
chr1	55605803	0.00429637	0.00728062	5.30973
chr1	55718478	0.00472484	0.00803403	-6.76868
chr1	55718919	0.00648807	0.0112441	11.7404
chr1	55718921	0.00881376	0.0154287	10.5455
chr1	55718978	0.0198551	0.0360393	6.09375
chr1	55735889	0.00778182	0.0135816	-5.88235
chr1	55735907	0.00696701	0.0121154	-5.31915
chr1	55735981	0.00296887	0.00496247	-9.4064
chr1	55736163	0.00754726	0.0131438	-6.60137
chr1	55736294	0.0112075	0.0198482	7.24638
chr1	55739310	0.00896066	0.0156931	9.47917
chr1	55755973	0.0161469	0.0292882	-6.53678
chr1	55874143	0.02194	0.0397224	6.7619
chr1	55876957	0.0126721	0.0226709	9.10539
chr1	55886363	0.00831609	0.0145189	6.09756
chr1	55886629	0.00457899	0.00777613	-5.16317
chr1	55893612	0.0101104	0.0177823	-6.49624
chr1	55960710	0.0222877	0.0403651	-6.04396
chr1	55966401	0.0017822	0.00290503	7.23082
chr1	55966539	0.0234451	0.0424412	14.0422
chr1	55966599	0.0148996	0.0269319	-9.00947
chr1	55966603	0.00294792	0.00492739	-6.03448
chr1	56195518	0.0089798	0.0157317	5.7945
chr1	56380234	0.0110531	0.0195547	5.31915
chr1	56796776	0.0154121	0.0279101	5.07249
chr1	56838936	0.00371034	0.00626224	7.48588
chr1	56844957	0.0179036	0.0325411	5.7971
chr1	56953669	0.00105531	0.0017087	-9.01457
chr1	56973592	0.0246385	0.0446226	-6
chr1	56975674	0.00331127	0.00555606	5.075
chr1	56978280	0.00313438	0.00523969	6.66667
chr1	56983862	0.00814232	0.0142183	6.69966
chr1	56984284	0.00193472	0.00317028	-6.14035
chr1	56985220	0.00991881	0.0174339	5.47945
chr1	56991832	0.00144036	0.00233873	6.77966
chr1	57040504	0.0235412	0.0426314	5
chr1	57040516	0.0112036	0.0198419	6.06061
chr1	57040656	0.00221367	0.00364584	5.88235
chr1	57333643	0.0170971	0.0310604	11.5049
chr1	57339510	0.00502555	0.00857686	-5.35714
chr1	57377591	0.0122429	0.0218379	-9.09091
chr1	57379867	0.00136606	0.002213	6.07143
chr1	57380294	0.0163913	0.0297451	9.05573
chr1	57423596	0.00696687	0.0121128	-6.25
chr1	57436346	0.0107136	0.0189173	5.26316
chr1	57461641	0.00605923	0.0104534	-7.97959
chr1	57612211	0.00455126	0.00772736	11.3147
chr1	57693427	0.00876311	0.0153371	11.5275
chr1	57774270	0.0182041	0.0331216	5.45455
chr1	57774469	0.00493117	0.00840707	5.55556
chr1	57890023	0.00203758	0.00334841	11.7204
chr1	57890042	0.0235664	0.0426713	13.5082
chr1	57890316	0.016982	0.0308453	-5
chr1	57949269	0.000293595	0.00046577	5.36913
chr1	57970400	0.00172482	0.00281819	6.45161
chr1	57971817	0.0118792	0.0211244	-6.66667
chr1	57988856	0.00880619	0.0154144	-9.77778
chr1	57989341	0.0134262	0.0241122	5.19481
chr1	57991576	0.0262195	0.0475402	6
chr1	57997366	0.0122429	0.021838	9.09091
chr1	58027616	0.0247367	0.0448044	-5.19351
chr1	58027790	0.0110861	0.0196169	9.63705
chr1	58030305	0.0125382	0.0224041	-6.33815
chr1	58031094	0.0267456	0.0485332	-5.74903
chr1	58031518	0.00800793	0.0139791	-6.41026
chr1	58092430	0.0221744	0.0401509	5
chr1	58092530	0.00106526	0.00172638	6.93069
chr1	58093172	0.0131713	0.0236294	9.0102
chr1	58101491	0.0156805	0.0284131	-7.30241
chr1	58101548	0.0069932	0.01216	-5.40541
chr1	58101678	0.000381853	0.000609363	5.4878
chr1	58101779	0.000459377	0.000733284	-7.84314
chr1	58101815	0.0223954	0.0405531	5.26316
chr1	58105667	0.00362375	0.00611266	-5.53181
chr1	58157119	0.0198836	0.0360917	5.97015
chr1	58165919	0.00140283	0.00227682	8.54701
chr1	58165922	0.00764025	0.0133223	10.7617
chr1	58225920	0.0028789	0.00480809	12.0385
chr1	58225976	0.0153631	0.0278196	8.00571
chr1	58225993	0.00830087	0.0144907	6.66667
chr1	58240756	0.0153393	0.0277817	5.47945
chr1	58240757	0.0147852	0.0267135	5.6338
chr1	58253636	0.0114503	0.0203196	5.12821
chr1	58291761	0.0260206	0.0471758	16.2318
chr1	58291767	0.0214122	0.0387958	15.3983
chr1	58296213	0.00172852	0.00282426	7.31707
chr1	58303809	0.00357575	0.006026	5.50459
chr1	58368359	0.00449794	0.00763281	13.8388
chr1	58369657	0.0062153	0.0107507	-6
chr1	58370049	0.0202375	0.0367153	7.40741
chr1	58392253	0.015191	0.027491	6.42422
chr1	58401448	0.0043188	0.00731861	-5.60748
chr1	58401487	0.0134682	0.0241919	-6.66667
chr1	58423955	0.0139957	0.0251997	6.15385
chr1	58424036	0.0108542	0.0191628	-7.40741
chr1	58445634	0.0217317	0.039357	-5.33333
chr1	58458164	0.0255019	0.0462142	-5.29371
chr1	58585661	0.0151281	0.0273629	5.06329
chr1	58585871	0.026543	0.0481442	6.82646
chr1	58610488	0.00419683	0.0071073	5.81395
chr1	58653474	0.00367353	0.00619815	-5.82524
chr1	58678912	0.0268176	0.0486743	5.27972
chr1	58679505	0.0144812	0.0261229	-5.40541
chr1	58689819	0.0197838	0.0359074	-5.55556
chr1	58712076	0.00324465	0.0054393	5.05051
chr1	58713629	0.00983712	0.0172839	-5.55556
chr1	58713914	0.00140107	0.00227237	6.54206
chr1	58716074	0.013913	0.0250432	5.28662
chr1	58716694	0.00232986	0.00385262	-5.40541
chr1	58718154	0.0159094	0.0288473	5.21978
chr1	58719456	0.0105418	0.0185837	-5.16293
chr1	58719534	0.0104415	0.0184021	5.64846
chr1	58742574	0.0240554	0.0435633	5.64988
chr1	58743782	0.0209248	0.0379416	6.77966
chr1	58747176	0.00625992	0.0108246	-7.14286
chr1	58797355	0.00121309	0.00196416	6.60377
chr1	58797751	0.00983244	0.0172782	-7.69231
chr1	58802463	0.0128715	0.0230376	6.45161
chr1	58803643	0.0184248	0.0334117	5.55556
chr1	58860905	0.0116317	0.0206578	-6.41352
chr1	58860912	0.013605	0.0244543	-9.63776
chr1	58876635	0.00742361	0.0129234	7.01128
chr1	58952044	0.0133517	0.0239692	5.7971
chr1	58953681	0.0247656	0.0448505	5
chr1	58958168	0.0113372	0.0200991	-5.88235
chr1	58961355	0.00704526	0.0122561	5.6338
chr1	58961478	0.00834094	0.0145695	5.15464
chr1	58972065	0.0222556	0.0403019	-5.26316
chr1	58972234	0.00183541	0.00300031	5.50459
chr1	59119504	0.00373608	0.00630992	5.61798
chr1	59175313	0.0196121	0.035605	6.1329
chr1	59175346	0.0215878	0.0391023	-5.20833
chr1	59202760	0.0139957	0.0251994	-6.15385
chr1	59212083	0.00547346	0.00939227	-7.46269
chr1	59212248	0.00974652	0.0171233	5.37634
chr1	59238199	0.00607146	0.0104736	6.06061
chr1	59247567	0.00356264	0.00600261	6.66667
chr1	59247833	0.0130175	0.0233338	6.25
chr1	59257033	0.0177083	0.0321925	7.54717
chr1	59257135	0.0169232	0.0307324	5.19481
chr1	59265442	0.0102998	0.0181374	8.1529
chr1	59265545	0.0181215	0.0329661	-5.42648
chr1	59265581	0.0044798	0.00760008	8.76576
chr1	59265714	0.0150806	0.0272795	-14.25
chr1	59286545	0.0160659	0.0291363	9.61483
chr1	59316299	0.00607064	0.0104708	-12.2222
chr1	59321423	0.0211734	0.0383836	7.40741
chr1	59322125	0.0246931	0.0447245	5.82011
chr1	59322265	0.0215073	0.0389613	5
chr1	59341301	0.00946289	0.0166057	5.19481
chr1	59355496	0.00122856	0.00198863	9.00826
chr1	59368411	0.0103755	0.0182752	7.01754
chr1	59376786	0.00413315	0.00699453	-12.3649
chr1	59377206	0.0140528	0.0253091	8.52025
chr1	59377242	0.00482082	0.00820437	15.3893
chr1	59377320	6.7e-05	0.000116941	19.6665
chr1	59377537	0.0162657	0.0295105	6.18163
chr1	59377713	0.000826223	0.00132669	5.90942
chr1	59377799	0.00865656	0.0151583	-5.04202
chr1	59378698	0.022588	0.0408913	-6.55738
chr1	59378848	0.0210011	0.0380797	-5.26316
chr1	59378852	0.0185237	0.0335336	5.33333
chr1	59378879	0.0151666	0.0274406	-5
chr1	59378917	0.0179388	0.0326132	5.47945
chr1	59381022	0.000274313	0.00043513	9.78261
chr1	59381077	0.0126238	0.0225728	8.77193
chr1	59383406	0.0118717	0.0211093	5.71429
chr1	59383522	0.00200952	0.0032942	10.6687
chr1	59388692	0.0218131	0.0395054	6.77966
chr1	59389022	0.00722219	0.0125663	9.64218
chr1	59395094	0.0117511	0.0208858	-5.26316
chr1	59413189	0.0223054	0.040397	5.26316
chr1	59413450	0.00364774	0.00615527	8.06452
chr1	59413696	0.0135875	0.024421	5
chr1	59423712	0.000347226	0.000553884	-14.0859
chr1	59426764	0.0209779	0.0380386	-10.4301
chr1	59436777	0.00317302	0.00530822	5.45455
chr1	59438994	0.00236854	0.00391662	-5.9322
chr1	59448487	0.0155344	0.0281499	13.1944
chr1	59448564	0.00774574	0.0135158	-5.27903
chr1	59449087	0.0188259	0.0341774	7.69231
chr1	59449124	0.0159753	0.028965	5.31915
chr1	59451050	0.0131462	0.0235786	10.111
chr1	59457306	0.0126613	0.0226506	6.15385
chr1	59475618	0.0110583	0.0195647	7.14286
chr1	59480198	0.0195371	0.0354736	-6.99864
chr1	59480211	0.00722768	0.0125739	10.8678
chr1	59480457	0.00934419	0.0163868	-11.9576
chr1	59480481	0.000693672	0.00111393	-9.87654
chr1	59480503	0.0261682	0.0474532	5.12821
chr1	59484231	0.0176494	0.032082	-6.25232
chr1	59484615	0.0092225	0.0161638	5.40541
chr1	59484863	0.0194457	0.0353113	-9.428
chr1	59484894	0.0103682	0.0182619	8.12357
chr1	59484924	0.00407962	0.0068968	-6.89655
chr1	59484999	0.0236644	0.0428443	-5.06329
chr1	59485348	0.00784221	0.0136869	6.25
chr1	59485400	0.00941483	0.0165185	18.5382
chr1	59485634	0.00197511	0.003237	-17.5078
chr1	59485703	0.00443683	0.00752575	-7.83592
chr1	59485999	0.00783058	0.0136671	7.08498
chr1	59486300	0.015235	0.027576	-6.1175
chr1	59486502	0.0155204	0.0281201	5.67134
chr1	59487512	0.0130594	0.0234193	7.61676
chr1	59487600	0.000228661	0.000361067	15.8232
chr1	59487639	0.0261985	0.0475057	-7.89744
chr1	59490679	0.0238269	0.0431459	6.40663
chr1	59492494	0.0196976	0.0357572	-5.19481
chr1	59492612	0.0105018	0.0185073	7.83907
chr1	59492635	0.0127146	0.0227502	-5.40084
chr1	59493008	0.0215933	0.039112	-12.3333
chr1	59497727	0.00308693	0.00515601	-5.40541
chr1	59497973	0.0230857	0.0417914	-6.06061
chr1	59498422	0.0166514	0.0302399	-11.1816
chr1	59498538	0.0134549	0.0241637	7.04295
chr1	59499308	0.0179562	0.0326496	5.55556
chr1	59499507	0.0157188	0.0284842	-5.63668
chr1	59504053	0.00572177	0.00984517	9.44683
chr1	59504127	0.0209158	0.0379257	-5.60897
chr1	59508594	0.0104193	0.0183589	6.41026
chr1	59516508	0.0122025	0.0217562	-7.40741
chr1	59521130	0.00661816	0.0114726	6.41356
chr1	59523701	0.000189704	0.000299786	6.28931
chr1	59523730	0.0185974	0.0339263	6.47619
chr1	59540676	0.011034	0.0195169	-6.25
chr1	59550435	0.00242808	0.00402232	6.74157
chr1	59563267	0.000285943	0.00045462	-6.66667
chr1	59604390	0.0230857	0.0417904	-6.06061
chr1	59614001	0.00260238	0.00433036	5.20833
chr1	59623264	1.02e-05	2.12e-05	-13.1313
chr1	59623816	0.00262202	0.00436535	-5.66038
chr1	59623819	0.00030056	0.000477917	-15.7377
chr1	59670244	0.00963275	0.0169113	5.26316
chr1	59685329	0.0118267	0.021028	5.06329
chr1	59686346	0.00488877	0.00833065	6.09756
chr1	59686520	0.00971665	0.0170679	-5.26316
chr1	59690552	0.0127466	0.0228119	5.55556
chr1	59697634	0.0149649	0.0270578	5.33333
chr1	59719721	0.0179702	0.0326732	5.19481
chr1	59719722	0.00358809	0.00604993	-7.79221
chr1	59728645	0.0259143	0.0469902	-5.47945
chr1	59738836	0.0105674	0.0186333	-9.05057
chr1	59739691	0.00676868	0.0117491	5.42251
chr1	59740315	0.0191525	0.0347966	-5.26316
chr1	59746748	0.000134687	0.000216386	-7.25806
chr1	59746901	0.0182902	0.0332783	5.37349
chr1	59762570	0.0225795	0.0408754	5.47945
chr1	59764690	0.0201338	0.0365357	-5.26316
chr1	59772120	0.002352	0.00388988	-5.10949
chr1	59772132	0.00501386	0.0085541	6.76592
chr1	59883744	0.00866407	0.0151717	6.28827
chr1	59884281	0.00499548	0.00852192	-8.29316
chr1	59894169	0.000221766	0.000349463	5.36913
chr1	59894447	0.0083271	0.0145399	-5.68182
chr1	59895526	0.0147023	0.0265593	-7.8125
chr1	59895811	0.000909964	0.00146784	-8.79121
chr1	59895819	0.00920032	0.0161268	-5.74713
chr1	59904789	0.000841432	0.00135316	-9.09091
chr1	59914849	0.00205653	0.00338413	-5.81467
chr1	59945688	0.0011321	0.00183226	7.69231
chr1	59995733	0.00416108	0.00704384	5.17241
chr1	59996064	0.00545431	0.00935656	8
chr1	59996067	0.00477444	0.00811852	-15.9829
chr1	60005860	0.0164793	0.0299233	7.25517
chr1	60007327	0.00293473	0.00490309	-5.26316
chr1	60007367	0.00779109	0.0135972	6.04575
chr1	60016356	0.0188234	0.0341742	7.36011
chr1	60016469	2.07e-05	3.95e-05	10.1852
chr1	60017060	0.00495392	0.00844695	5.61798
chr1	60017128	0.00682957	0.0118652	9.47368
chr1	60042736	0.015145	0.0273995	6.16246
chr1	60220535	0.000605505	0.000976322	5.07246
chr1	60408723	0.0100487	0.0176673	-6.38695
chr1	60411655	0.00995375	0.0175029	-8.33333
chr1	60429153	0.00473581	0.00805198	5.49451
chr1	60447218	0.0139967	0.0252038	-5.05051
chr1	60502712	0.000271105	0.000428875	11.3636
chr1	60504070	0.000379322	0.000605646	6.80272
chr1	60534868	0.00552959	0.00949562	5.35714
chr1	60564477	0.0143911	0.0259539	10.2166
chr1	60596758	0.0146505	0.0264685	-6.25
chr1	60596822	0.0135322	0.024302	-6.15385
chr1	60596899	0.00337127	0.00566258	-8.82353
chr1	60597119	0.00139412	0.00225977	-5.30303
chr1	60599177	0.00944237	0.0165655	-5.1136
chr1	60599531	0.00280489	0.00467918	7.00142
chr1	60640357	0.00888591	0.0155636	-5.93709
chr1	60640380	0.00584959	0.0100787	-11.5385
chr1	60661264	0.0172555	0.0313637	-6.06061
chr1	60661504	0.0185233	0.0335265	5.47945
chr1	60662125	0.00195808	0.00320881	6.84361
chr1	60662180	0.000363391	0.000580989	17.0825
chr1	60662398	0.00253937	0.00421323	8.24761
chr1	60662480	7.96e-05	0.000132805	13.6986
chr1	60662956	0.0214719	0.0388989	6.15385
chr1	60667646	0.0153788	0.027842	-5.40541
chr1	60779024	0.0175841	0.031968	-12.7964
chr1	60801443	0.00392322	0.0066234	5.60748
chr1	60801479	0.00885932	0.0155164	5.26316
chr1	60801753	0.010618	0.0187321	-6.67806
chr1	60822872	0.00970243	0.017042	9.22825
chr1	60824667	0.00128266	0.00207802	10.0067
chr1	60839242	0.00266899	0.00444285	-5.64516
chr1	60850762	0.0194173	0.0352617	-6.20828
chr1	60851360	0.0247144	0.0447662	-6.02228
chr1	60851638	0.0159865	0.028992	-6.34921
chr1	60852561	0.00830775	0.0145002	6.41026
chr1	60852741	0.00587476	0.0101247	8.13725
chr1	60856700	0.00130503	0.00211455	-13.2075
chr1	60857564	0.00179924	0.00293794	5.08475
chr1	60857814	0.023136	0.0418713	5.26316
chr1	60857962	0.0112708	0.0199717	-5.10204
chr1	60857963	0.00513709	0.00877947	5.88235
chr1	60858098	0.0268429	0.048722	5.47945
chr1	60858100	0.0223877	0.040543	9.29224
chr1	60858116	0.000957705	0.00154598	12.3288
chr1	60858117	0.0263837	0.047845	-5.17241
chr1	60859601	0.00500248	0.00853099	10.2238
chr1	60859660	0.00299224	0.0049981	5.10204
[truncated: 148,737 more rows]
