# Supplementary material for: Sexually divergent DNA methylation patterns with hippocampal aging
Source: Aging Cell. 2017 Sep 25;16(6):1342–52. doi: 10.1111/acel.12681 (PMC5676057; doi:10.1111/acel.12681)
Supplement: Supplementary file 3 — Data S2 Autosomal lifelong sex differences in CG and CH sites. [file ACEL-16-1342-s003.xlsx]

## Sheet: sDMCGs
chr	site	%delta young	%delta old
chr1	13780010	-10.6456	-9.54545
chr1	18288979	-17.309	-16.1967
chr1	43094207	-28.2353	-19.5652
chr1	58112969	-9.65246	-7.5491
chr1	64732276	-13.9048	-15.6881
chr1	74589087	-12.1795	-14.3306
chr1	79602751	-11.5952	-11.6212
chr1	81301041	-15.9333	-16.0175
chr1	92920213	-13.0023	-13.2867
chr1	120197256	-9.42558	-12.3031
chr1	128824578	-9.73894	-12.1865
chr1	134382632	-10.3943	-14.2939
chr1	155070728	-14.4498	-15.7806
chr1	155575660	-13.0485	-20.438
chr1	157445221	-17.7778	-14.3956
chr1	161976936	-19.2453	-24.2939
chr1	165252486	-11.998	-17.3478
chr1	181623544	-14.0786	-13.349
chr1	188789853	-10.8966	-14.3507
chr10	8795671	-18.6011	-19.4859
chr10	34654338	-9.84946	-8.33333
chr10	42959170	-10.1266	-6.75676
chr10	61237745	-6.79945	-7.69231
chr10	68446563	-10.8248	-14.1811
chr10	73012403	-11.3611	-12.7334
chr10	73103910	-13.0608	-19.3729
chr10	77616236	-10.7318	-13.283
chr10	81285408	-14.5538	-16.6667
chr10	81420785	-14.5336	-18.0066
chr10	87052288	-7.40741	-8.04598
chr10	88701872	-8.21918	-11.4286
chr10	95268309	-17.9102	-15.1908
chr10	111583342	-10.6642	-14.9329
chr10	115143893	-16.3095	-16.6048
chr10	116512830	-6.31876	-5.97769
chr10	124942218	-13.5524	-12.9398
chr10	127332053	-14.6744	-16.2939
chr10	130444895	-9.19626	-10.7692
chr11	11961014	-11.5081	-15.063
chr11	16559419	-10.2339	-19.0848
chr11	18891500	-12.0927	-15.156
chr11	20456431	-9.03087	-13.5742
chr11	33873408	-14.9593	-15.377
chr11	36173006	-12.6694	-10.2614
chr11	46314104	-10.0482	-12.1532
chr11	61127111	-6.87846	-5.5514
chr11	68716890	-16.0782	-13.0409
chr11	79127497	-10.0117	-10.3361
chr11	81966824	-8.34734	-5.40541
chr11	84642138	-10.7965	-17.9185
chr11	87966692	-16.2167	-23.033
chr11	96285342	-13.5593	-20.5714
chr11	100958905	-21.2761	-19.7036
chr11	103457587	-13.1269	-14.5498
chr11	120992418	-12.7778	-7.66472
chr12	18388396	-16.3339	-21.1184
chr12	19650990	-12.2049	-15.1515
chr12	29142315	-8.87716	-8.04475
chr12	32728396	-12.6873	-13.6826
chr12	54046834	-11.0508	-12.3085
chr12	54069042	-10.3733	-19.5541
chr12	54069098	-8.99015	-11.21
chr12	70775170	-14.1667	-16.2021
chr12	80692938	-6.93069	-10.2941
chr12	84555345	-20.915	-21.0918
chr12	85389313	-10.5962	-8.25204
chr12	87409053	-9.51198	-10.2273
chr12	91752452	-9.94968	-10.4623
chr12	104797098	-11.4225	-16.3996
chr12	109528846	-9.25266	-10.4998
chr12	111518420	-9.87303	-10.3183
chr12	112947643	-14.3843	-19.9026
chr12	116467440	-8.66228	-7.01754
chr13	13030671	-10.8972	-10.2688
chr13	26158873	-5.3419	-5.59524
chr13	30748535	-13.2515	-17.4115
chr13	30748537	-15.7442	-15.1577
chr13	32827207	-19.651	-16.4707
chr13	48970961	-12.2102	-16.1773
chr13	56758622	-12.8151	-12.6677
chr13	65310899	-22.4998	-15.6866
chr13	65311421	-19.5066	-19.1382
chr13	65352617	-6.61981	-14.4153
chr13	66062933	-13.8018	-11.424
chr13	66062933	-13.8018	-10.5205
chr13	75438967	-6.10244	-5.51796
chr13	89653254	-11.2579	-12.4882
chr13	94706571	-16.0146	-18.5306
chr13	94789002	-6.59341	-6.25
chr13	109652321	-19.3774	-16.9468
chr13	109907815	-6.06838	-9.37224
chr13	114158214	-5.59533	-5.77485
chr14	8140690	-5.7484	-6.53021
chr14	32581203	-12.6744	-13.0074
chr14	51125689	-5.37966	-5.14537
chr14	54641553	-5.6	-5.94059
chr14	62762788	-17.6831	-17.1567
chr14	70056523	-14.4501	-22.0826
chr14	73370707	-15.743	-19.4238
chr14	76082834	-7.20575	-6.07412
chr14	103541100	-13.7834	-13.2366
chr15	7168073	-9.19158	-11.783
chr15	25841557	-16.941	-11.5525
chr15	36706202	-19.3723	-21.5909
chr15	37790613	-13.9694	-15.0254
chr15	58145016	-10.6708	-11.7033
chr15	83431322	-9.1056	-12.958
chr15	88712464	-6.81818	-9.52381
chr15	99226552	-18.5188	-11.8206
chr15	100494438	-10.6513	-11.8342
chr16	3122815	-7.75652	-9.1786
chr16	5234195	-20.8573	-21.0909
chr16	10945975	-22.1259	-13.2459
chr16	29451827	-17.185	-20.1031
chr16	30693302	-10.7095	-9.09307
chr16	33685221	-6.56652	-5.98816
chr16	38380188	-11.5538	-8.9011
chr16	44601376	-15.0125	-20.5107
chr16	44779094	-11.3711	-9.42584
chr16	57122491	-5.20668	-7.17597
chr16	89789132	-14.5047	-16.9042
chr16	91114662	-8.44602	-9.46421
chr16	92724987	-12.0347	-14.5127
chr16	93685896	-7.12168	-6.42211
chr16	96032521	-10.7733	-12.7619
chr17	6312794	-11.0215	-11.944
chr17	9726204	-22.4548	-33.5284
chr17	31208806	-12.4758	-15.0728
chr17	36083247	-6.60377	-7.59494
chr17	44673088	-21.929	-28.524
chr17	47273129	-7.98923	-10.0775
chr17	50511304	-10.3364	-12.1616
chr17	70974106	-11.4945	-14.0455
chr17	74046867	-10.2515	-14.8326
chr17	83629562	-13.5382	-20.9929
chr17	85817916	-11.6591	-7.01754
chr17	86503352	-11.4402	-11.152
chr18	20154891	-10.0734	-12.8867
chr18	33836379	-9.66569	-7.84314
chr18	36930642	-9.83664	-9.69324
chr18	36998007	-12.5952	-14.993
chr18	37423158	-7.90601	-12.6437
chr18	37449582	-16.2133	-16.1939
chr18	37449875	-10.0248	-10.5644
chr18	38406608	-19.9768	-17.0136
chr18	57785782	-13.2575	-13.7529
chr18	61803813	-11.3981	-5.31915
chr18	64333421	-6.19469	-8.16814
chr18	67396920	-11.1573	-13.8578
chr18	82568249	-11.1257	-17.9576
chr18	82880962	-16.092	-19.2698
chr19	4698196	-6.60377	-5.81395
chr19	8742267	-7.69231	-16.9148
chr19	43797857	-10.8056	-9.2333
chr19	53825108	-7.46104	-8.40048
chr19	56444018	-13.3209	-14.1813
chr19	57925850	-11.3213	-10.5471
chr2	5484596	-15.863	-14.924
chr2	11320280	-8.62069	-8.62069
chr2	16017512	-5.81395	-6.66667
chr2	30758462	-6.18557	-10.5263
chr2	30959079	-6.40247	-6.32911
chr2	69055402	-10.2068	-12.1657
chr2	74713082	-12.343	-12.1266
chr2	76216246	-11.7076	-13.9096
chr2	76255264	-14.4649	-19.6237
chr2	93928234	-11.1102	-16.1486
chr2	148375339	-9.83478	-12.8711
chr2	152092309	-21.1382	-27.5794
chr2	152634487	-14.1288	-12.4532
chr2	157037741	-10.0819	-6.78848
chr2	167431838	-7.21323	-8.4539
chr2	169061491	-13.7907	-18.8142
chr2	174289609	-10.8144	-9.82828
chr2	174614142	-10.9315	-13.9202
chr2	181896870	-7.26728	-7.42424
chr3	22166759	-6.07611	-9.06533
chr3	29135025	-16.872	-13.2451
chr3	35387483	-14.7425	-16.7149
chr3	37673579	-8.62537	-5.55541
chr3	83052640	-8.25483	-8.05942
chr3	83762450	-8.33333	-7.69231
chr3	87948688	-6.06061	-6.25
chr3	90628069	-14.2897	-15.3846
chr3	95293773	-13.7508	-20.2646
chr3	95295029	-11.5445	-17.4928
chr3	106903501	-14.1262	-21.5884
chr3	116399626	-17.6066	-21.6981
chr3	116806678	-9.0069	-8.2714
chr3	121684304	-5.68598	-7.17787
chr3	144663661	-9.16482	-8.84498
chr3	146586884	-10.3416	-9.41176
chr3	157568162	-13.8996	-15.7575
chr4	34577429	-9.12187	-13.0691
chr4	49056981	-15.3369	-22.9853
chr4	70265493	-19.2072	-20
chr4	88653755	-7.31133	-7.1579
chr4	102811319	-15.8176	-22.26
chr4	105186908	-9.30538	-15.1485
chr4	105226285	-11.6334	-15.0047
chr4	119320116	-7.44882	-10.101
chr4	128997440	-10.1023	-8.6997
chr4	133353115	-16.26	-17.4138
chr4	136249915	-23.6364	-27.093
chr4	137461274	-8.63749	-6.86381
chr4	141101944	-12.15	-15.3875
chr4	146483678	-9.42325	-9.50456
chr4	150253033	-11.0869	-20.7371
chr4	151980699	-12.5823	-12.8515
chr4	154161493	-13.8695	-12.3457
chr4	155841507	-8.13629	-13.0331
chr5	15053682	-12.578	-11.161
chr5	21718677	-10.5026	-12.248
chr5	23831018	-30.7646	-21.6546
chr5	23831115	-22.4505	-22.5979
chr5	29487788	-11.3143	-11.9427
chr5	30948923	-11.3571	-9.54969
chr5	44244950	-19.7936	-12.5116
chr5	48512145	-8.90855	-7.97818
chr5	72411866	-15.4205	-15.808
chr5	73338825	-6.20828	-6.12245
chr5	74738658	-13.5677	-14.9789
chr5	88679368	-17.0752	-16.203
chr5	99648802	-13.5034	-13.3556
chr5	104023713	-11.2349	-16.4482
chr5	109844712	-10.3361	-9.68267
chr5	115907482	-10.8606	-10.1618
chr5	115910625	-23.263	-16.9311
chr5	118322214	-10.8952	-12.7344
chr5	129269814	-15.7187	-20.384
chr5	135350065	-11.3634	-11.1111
chr5	142530193	-24.571	-26.0475
chr5	144283529	-20.3951	-15.8632
chr5	145205351	-10.3194	-12.8506
chr5	150717747	-11.4703	-13.0717
chr6	22121999	-11.2494	-14.2779
chr6	33873164	-7.6311	-10.6316
chr6	66897529	-9.91658	-14.0824
chr6	72162547	-12.322	-12.3799
chr6	83716075	-8.1679	-14.247
chr6	86473135	-18.5211	-20
chr6	86525160	-5.44218	-7.70013
chr6	106768749	-6.75366	-9.72085
chr6	113601054	-17.2156	-23.5862
chr6	123961502	-10.4729	-14.2198
chr6	125578502	-19.721	-16.6085
chr6	136555578	-16.0266	-24.0173
chr6	137621489	-7.35711	-6.06061
chr6	137773691	-5.13051	-6.22278
chr6	146339941	-13.9963	-11.8487
chr7	6287195	-7.29167	-7.93651
chr7	12950158	-11.3557	-16.1698
chr7	18710594	-7.77283	-11.2969
chr7	24480464	-11.0777	-11.1344
chr7	30475800	-15.7193	-11.5152
chr7	43672718	-6.3546	-5.83942
chr7	46337759	-6.11619	-6.06061
chr7	47144657	-17.4272	-23.75
chr7	56018307	-9.29444	-15.3105
chr7	64870124	-19.6817	-24.901
chr7	71867486	-16.8366	-14.0921
chr7	80445010	-19.7857	-20.028
chr7	83884988	-6.63081	-8.79373
chr7	115550229	-7.55981	-9.75375
chr7	127386753	-14.0485	-12.3655
chr7	127386756	-12.788	-13.9246
chr7	127387157	-6.95197	-7.34148
chr7	135396242	-10.9342	-11.3504
chr7	136913413	-7.47311	-6.02686
chr8	15519618	-16.1822	-15.2778
chr8	17160588	-11.0751	-9.65909
chr8	19784629	-6.86069	-5.68863
chr8	19784831	-5.34876	-5.66217
chr8	20296958	-14.6572	-8.41823
chr8	20296980	-15.3505	-6.6475
chr8	20297019	-10.3376	-7.74125
chr8	20297493	-13.5957	-14.5005
chr8	22434721	-7.64996	-7.03561
chr8	88609156	-10.2521	-10.1252
chr8	90496721	-9.57447	-8.92188
chr8	105825928	-13.7521	-17.715
chr8	106862887	-11.9531	-7.14286
chr8	109417008	-22.5673	-23.3004
chr8	111630526	-17.1784	-16.5909
chr9	21848505	-9.60925	-13.754
chr9	43754414	-7.44717	-6.25
chr9	58198580	-6.88513	-5.55556
chr9	64198632	-8.42105	-9.21053
chr9	66371030	-12.8948	-14.6953
chr9	69436988	-13.5591	-16.8119
chr9	69437012	-8.64955	-10.2973
chr9	69437048	-6.69685	-11.9374
chr9	70863245	-17.5506	-21.2753
chr9	71215086	-6.66667	-6.0241
chr9	104035224	-6.26194	-7.90194
chr9	106452495	-13.2002	-22.5587
chr9	107567109	-21.7197	-17.7901
chr9	108160730	-8.79487	-10.1826
chr9	111495993	-9.375	-11.4754
chr9	118184469	-10.5634	-10.7428
chr9	119048601	-9.01767	-17.8111
chr9	119334390	-14.6798	-15.0595
chr9	120602605	-8.68293	-7.39316
hyper/hyper		MYFY+	MOFO+
chr1	13494814	9.45664	11.9648
chr1	20925674	26.9674	19.6675
chr1	38620988	6.43814	6.08186
chr1	38696452	14.2857	14.676
chr1	42713340	5.47945	11.9366
chr1	49885722	7.94148	8.88648
chr1	55238601	7.20651	8
chr1	58677511	16.6848	20.4905
chr1	60822940	11.5335	11.0723
chr1	60853109	11.2702	11.2215
chr1	71632479	7.66994	8.70769
chr1	72225532	14.8505	15.3649
chr1	74331693	11.657	14.5175
chr1	75251773	6.97674	7.14286
chr1	77456817	14.6206	13.3445
chr1	77505331	15.5791	13.5132
chr1	80375646	16.6667	17.1866
chr1	80665630	15.7088	22.6389
chr1	86590171	10.2492	16.0714
chr1	89926379	20.6742	20.5882
chr1	91239293	20.181	29.6226
chr1	118756781	19.6217	22.4732
chr1	119667498	18.3237	14.4722
chr1	128447314	9.07657	7.24873
chr1	132140240	6.97674	5.69106
chr1	133204719	12.0122	13.6364
chr1	134060214	12.6294	15.5767
chr1	134829652	10.9826	9.91641
chr1	142893284	7.11781	12.5
chr1	155199571	12.3926	11.4665
chr1	156184323	9.02182	14.263
chr1	161143269	14.1463	17.9873
chr1	164829868	15.5728	12.6214
chr1	167022219	13.4942	15.0958
chr1	171478443	28.0835	18.9724
chr1	171478449	22.3797	20.0192
chr1	178640189	8.62542	7.70308
chr1	180851187	5.47397	6.52174
chr1	182479937	11.3789	19.2015
chr1	186702079	12.7858	12.2213
chr1	191182963	6.18557	5.61798
chr1	193122891	14.505	13.3721
chr10	26139351	16.8844	13.1451
chr10	26139362	13.1654	12.6779
chr10	34280970	8.76623	9.76357
chr10	39198665	14.6737	18.9133
chr10	39198665	14.6737	23.038
chr10	39198713	21.6435	22.219
chr10	39198713	21.6435	25.4562
chr10	41679352	9.80443	8.6174
chr10	42225579	14.4479	19.9969
chr10	45584405	16.0811	19.7864
chr10	53888975	6.12568	6.47151
chr10	56497321	16.0287	15.9523
chr10	56497352	13.3772	14.5969
chr10	56497397	17.926	16.6586
chr10	56497397	17.926	26.8055
chr10	63583867	17.619	18.9565
chr10	67005006	11.7663	15.8812
chr10	70876207	13.4023	16.6667
chr10	78747147	6.81818	10.2041
chr10	79935718	8.53659	7.35294
chr10	80116471	5	8.04598
chr10	80297758	11.1789	9.85965
chr10	81338095	20.289	21.7806
chr10	93813882	13.3304	13.0959
chr10	93908979	8.2996	10.8108
chr10	95386048	11.442	11.6551
chr10	95565422	18.8342	21.0064
chr10	115170633	9.96812	12.4297
chr10	117460310	7.79221	10.7692
chr10	118133473	11.5999	13.5666
chr10	119063545	20.9743	24.6235
chr10	119063625	28.4091	19.7046
chr10	127763818	12.5027	12.4202
chr11	9970730	15.5957	16.6639
chr11	9970780	21.0223	24.4494
chr11	9970796	18.5453	33.48
chr11	9970802	20.7544	32.9806
chr11	18876396	16.7816	16.2745
chr11	19009207	15.1415	18.812
chr11	23498744	10.8177	17.9749
chr11	24083698	14.1259	16.0758
chr11	32140922	13.9922	15.7791
chr11	37237273	17.042	17.5659
chr11	45678747	10.1159	13.4836
chr11	45678977	11.5348	12.3458
chr11	49811222	15.3091	17.451
chr11	53857983	9.5628	12.7376
chr11	57802976	9.47518	10.0488
chr11	68348261	9.74586	15.0621
chr11	69061483	13.986	12.2543
chr11	70023550	11.2121	16.8275
chr11	75571195	12.4196	15.9155
chr11	78301120	19.3407	27.0148
chr11	78986806	9.13939	16.3051
chr11	86399462	15.0213	28.2499
chr11	88188257	15.5031	16.1172
chr11	89069437	6.90105	8.27489
chr11	90575058	18.7285	20.5931
chr11	94149257	5.35714	6.09756
chr11	95875826	15.8285	26.0648
chr11	97223971	21.4618	13.5178
chr11	98300453	22.1884	32.0346
chr11	98908855	14.5677	21.038
chr11	101139046	10.8225	6.06061
chr11	103773154	19.3323	17.8755
chr11	103923047	16.2039	15.0441
chr11	103953226	7.08653	5.27936
chr11	104319472	22.6847	18.6603
chr11	106675391	17.221	16.0447
chr11	108307454	14.8613	14.0704
chr11	108342001	10.049	11.6021
chr11	114281363	16.6067	20.3252
chr11	114652771	10.7434	12.3536
chr11	115600072	9.71716	19.4186
chr11	116506091	16.4426	15.8809
chr11	116626981	14.1158	16.8116
chr11	116668585	19.0327	16.1274
chr11	116678154	20.2925	16.1616
chr11	116950220	15.1786	21.0118
chr11	121038899	15.283	17.9671
chr11	121420537	10.989	12.252
chr12	8969918	17.774	14.5123
chr12	12786501	7.33945	7.40741
chr12	18224542	5.93536	5.71795
chr12	18387742	20.9786	13.122
chr12	18387855	13.165	19.6114
chr12	18515208	10.234	16.9077
chr12	18779793	8.87492	7.63028
chr12	19175584	10.2632	11.6782
chr12	19176490	19.8122	17.624
chr12	19289041	18.6536	14.966
chr12	19289104	11.4416	13.162
chr12	19388176	8.47393	6.3139
chr12	19388176	8.47393	6.39105
chr12	19388373	8.78443	10.2528
chr12	19607017	14.6528	12.807
chr12	19954478	25.6329	22.1991
chr12	20615403	8.69639	16.9643
chr12	20815228	11.9348	14.3939
chr12	20815435	9.69119	13.062
chr12	20815435	9.69119	14.7321
chr12	21778297	6.93703	9.22282
chr12	21783962	6.35707	7.81358
chr12	22156759	11.67	17.2436
chr12	22745795	13.1287	18.5092
chr12	22745843	9.05623	14.4361
chr12	23800536	9.30773	10.5281
chr12	23800557	8.78503	8.802
chr12	24251943	9.49657	10.4293
chr12	25162137	9.20325	7.47625
chr12	31264012	24.3697	22.9248
chr12	45073425	12.4745	19.6807
chr12	52939494	16.6405	18.2351
chr12	52939513	21.5024	16.1039
chr12	69581858	15.9921	20.7957
chr12	71294242	20.7273	15.3905
chr12	76431653	13.5596	18.2688
chr12	82334055	15.5369	20.2403
chr12	84159245	7.63441	12.583
chr12	84217668	8.73023	12.873
chr12	104696053	10.727	17.6818
chr12	104696095	13.2761	13.7721
chr12	106082895	15.6989	19.111
chr12	106227256	7.99391	9.17819
chr12	107979341	10.6565	10.5863
chr12	110120746	10.1064	11.6331
chr12	110974381	14.0425	16.1477
chr12	111972590	13.7155	14.7417
chr12	114013218	9.24779	11.4938
chr12	116308983	18.07	19.4425
chr12	117160875	17.0729	14.4083
chr12	117160882	15.0136	17.7993
chr13	21249979	17.2144	12.6772
chr13	23317747	12.8603	11.4157
chr13	24577239	11.4876	13.1224
chr13	36681103	11.8519	11.2963
chr13	37666532	12.3688	15.7083
chr13	37815381	22.2198	18.848
chr13	43304526	5.12821	9.09091
chr13	43615302	12.4811	16.1464
chr13	46652903	10.2669	13.0273
chr13	52651696	12.9435	8.05093
chr13	52976732	19.372	19.0741
chr13	54629267	11.746	11.3999
chr13	56747003	15.38	26.2539
chr13	59003566	22.7565	17.5577
chr13	59431716	12.0518	13.1868
chr13	64150305	18.5519	14.554
chr13	69577002	8.7619	12.1622
chr13	77708484	8.94098	14.061
chr13	94443966	8.69565	7.52648
chr13	108330113	9.87307	8.48132
chr13	112287237	15.2764	19.7826
chr13	113616648	12.5117	14.5556
chr13	113889785	16.2458	21.9037
chr14	4182958	5.83776	5.41343
chr14	4182958	5.83776	7.32793
chr14	4183238	9.63627	8.1227
chr14	4183238	9.63627	10.219
chr14	4183256	8.03003	6.93923
chr14	4183256	8.03003	10.2813
chr14	4183689	14.3781	14.3367
chr14	4183734	9.34066	6.26729
chr14	4335510	10.5426	9.2576
chr14	4727547	5.45936	7.19454
chr14	4856358	13.3009	20.8631
chr14	6426474	6.59672	12.2995
chr14	7569592	8.88832	10.9101
chr14	9606892	15.2582	15.554
chr14	12086283	12.9545	14.8033
chr14	20377482	5.76249	6.01733
chr14	24602399	13.786	19.2946
chr14	42133965	12.5206	14.0327
chr14	47647659	9.44853	14.2469
chr14	49227014	11.5566	11.7193
chr14	54329601	19.7247	16.9444
chr14	54430568	15.3977	21.2054
chr14	54632778	6.48148	14.0845
chr14	60692757	11.385	11.0479
chr14	61438753	5.95936	9.81685
chr14	65380982	12.0788	10.4772
chr14	73175960	18.9197	17.4574
chr14	75787906	10.6544	14.2766
chr14	75837583	17.8128	12.2807
chr14	78726459	9.74984	13.4159
chr14	118617110	19.7174	19.2076
chr14	118617125	15.5849	18.0046
chr14	120830507	11.2762	11.2681
chr14	120830665	14.2188	13.2273
chr14	120830707	17.8161	12.8422
chr14	120830715	15.9573	15.5296
chr15	7136879	6.76638	9.35163
chr15	25765264	19.9158	18.8889
chr15	27304444	14.2419	10.5536
chr15	27629143	17.1569	24.4066
chr15	34900996	5.55425	8.37367
chr15	34968463	17.3923	23.6467
chr15	36505712	11.7361	11.9878
chr15	38569262	14.1351	11.327
chr15	39660407	8.9934	9.22416
chr15	41951582	17.5914	20.7423
chr15	51818859	8.43826	6.31579
chr15	57889578	10.2174	13.4058
chr15	57911702	22.1949	18.5912
chr15	66911466	17.6697	18.648
chr15	75856458	23.6783	19.3167
chr15	78378149	9.17431	8.2754
chr15	79333705	13.1983	14.4316
chr15	80981333	7.83485	10.3436
chr15	83156983	16.1136	16.1738
chr15	85615934	7.9393	9.70801
chr15	85657634	10.5239	11.4911
chr15	89405391	10.8939	9.17529
chr15	96507503	17.9736	14.1783
chr15	97591210	6.74058	5.97656
chr15	97789983	22.8788	19.6578
chr15	98757362	7.61308	9.47993
chr15	100984097	14.8876	11.8049
chr15	101140929	12.8521	15.1286
chr15	101231472	5.7971	6.57895
chr16	10502065	15.3329	11.7367
chr16	13460652	15.5992	16.0303
chr16	30645992	14.4693	16.9301
chr16	30711960	9.82143	10.8911
chr16	32333692	10.7504	9.2722
chr16	37010717	16.7584	13.2346
chr16	49530080	18.0547	17.0028
chr16	84817802	14.0364	14.1647
chr16	84817807	15.4271	14.6579
chr16	87713103	12.3633	19.9565
chr16	90400208	7.44642	9.86094
chr17	5387178	15.7199	13.6807
chr17	5387182	13.3562	13.8082
chr17	5494378	14.9306	18.3333
chr17	8869027	13.3017	10
chr17	14282245	15.3851	13.2415
chr17	25289003	12.2552	10.647
chr17	25819087	24.2823	25.7576
chr17	27105103	12.4775	17.0296
chr17	29874163	11.8347	18.3493
chr17	32947745	13.0734	9.72314
chr17	33629635	6.98758	6.36686
chr17	34164798	17.0944	19.689
chr17	35156837	18.4558	23.3803
chr17	35835244	14.7609	18.4672
chr17	43408755	9.32018	8.95234
chr17	55446698	11.8638	13.8977
chr17	56614422	14.8075	9.84211
chr17	56814747	11.4482	11.5705
chr17	62939968	8.9248	9.93494
chr17	64466928	16.1724	18.6012
chr17	66486210	16.4116	15.2551
chr17	79343365	12.8094	15.8785
chr17	80560470	9.55145	13.5547
chr17	80939903	17.5491	18.2651
chr17	85382166	14.9417	21.3675
chr17	87181401	18.0251	19.0196
chr18	7627090	5	7.14286
chr18	35019773	12.8919	13.5417
chr18	35849327	6.52888	8.80399
chr18	35913765	10.6196	11.8973
chr18	36078211	14.878	19.5257
chr18	36980196	9.37788	8.28839
chr18	36980354	6.84786	7.07889
chr18	36992737	8.23209	12.1493
chr18	37320362	13.6361	13.7844
chr18	37444095	7.19758	8.73472
chr18	37491455	13.2933	14.8038
chr18	37714703	12.605	16.2509
chr18	37746955	18.1857	20.9552
chr18	37763634	12.9725	13.9945
chr18	37821025	12.381	17.0518
chr18	39241946	9.21725	8.76597
chr18	43034437	14.7049	17.0873
chr18	52527896	14.6216	15.1211
chr18	64340978	7.22892	6.52174
chr18	65175325	17.964	20.0736
chr18	65612592	21.8679	20.7211
chr18	68465296	7.44407	13.3259
chr18	74794241	14.0909	18.1199
chr18	77064189	8.61991	10.1986
chr18	78225532	6.24876	5.64241
chr18	89197411	7.54008	12.0202
chr19	3840692	11.0436	9.32147
chr19	5759259	12.0722	14.5455
chr19	7075727	10.1562	5.37634
chr19	12003002	18.2798	17.9208
chr19	14890312	17.3907	19.6809
chr19	14890357	20.9676	21.1033
chr19	18736490	8.42105	15.9694
chr19	23061294	8.2258	10.5299
chr19	25611615	12.9507	17.8363
chr19	25611622	17.2573	19.5988
chr19	29675920	11.3095	16.498
chr19	32470091	12.1585	13.3489
chr19	40410624	10.7476	11.4146
chr19	43711502	11.0569	15.2814
chr19	44021671	10.5613	9.90725
chr19	45459053	29.2169	20.3919
chr19	45784319	15.7342	18.1721
chr19	53804071	16.3262	14.9511
chr19	53892943	12.6263	15.5431
chr19	54087981	12.3806	14.9277
chr19	57926012	8.75393	8.85606
chr19	58511799	7.35577	5.95238
chr2	20724700	18.3109	18.8492
chr2	25366630	18.1296	31.9075
chr2	30123033	17.8776	17.1171
chr2	33369521	18.8535	17.6199
chr2	33652791	5.88052	11.5134
chr2	34519865	15.4099	26.0363
chr2	35831498	18.4093	26.198
chr2	45041471	18.5339	19.2381
chr2	51982671	8.80238	9.94645
chr2	59302037	12.4948	11.541
chr2	59969348	9.07169	10.7924
chr2	60275483	8.41455	5.95238
chr2	61805867	8.88168	5.71942
chr2	70456347	6.78909	6.01954
chr2	74654133	9.05821	12.2237
chr2	74654625	7.80419	8.17468
chr2	76049920	14.5621	14.0016
chr2	82054652	20.2787	20.2299
chr2	101688349	19.1805	19.6535
chr2	102131329	18.3333	17.0382
chr2	103968390	11.5152	12.1865
chr2	112682212	13.4413	16.3737
chr2	114096761	9.23835	15.5433
chr2	119582007	10.4354	15.0197
chr2	128428238	18.163	14.0504
chr2	132716441	18.0594	21.4706
chr2	134787681	10.6069	17.58
chr2	137729485	16.5994	12.838
chr2	146225520	15.6727	18.6897
chr2	151994933	5.10949	5.34351
chr2	155275794	8.5171	10.3246
chr2	163458833	19.4017	21.9377
chr2	163702356	8.61903	10.6343
chr2	165914555	9.87352	9.48276
chr2	170496103	7.69231	9.09091
chr2	172856974	12.6214	19.5122
chr2	173554244	12.7501	19.3815
chr2	175110622	15.2807	13.5645
chr3	9252349	10.3912	12.5081
chr3	37687469	12.0593	10.9598
chr3	40523149	21.8201	14.6174
chr3	67568593	7.157	9.63312
chr3	68496516	7.34589	8.63924
chr3	84615363	14.0476	21.5328
chr3	87810112	6.63544	9.29816
chr3	89539511	14.8385	23.5468
chr3	90388791	19.7488	23.4375
chr3	95951470	6.72743	6.60115
chr3	96279076	11.9423	13.6687
chr3	96322801	13.0114	11.3198
chr3	96813734	18.705	32.2515
chr3	121560282	9.4316	7.92366
chr3	129256893	14.2438	16.0833
chr3	138596325	14.4309	17.1937
chr3	142368385	8.33333	8.03261
chr3	152509426	13.0166	18.595
chr3	153277807	13.8692	15.1575
chr3	154091548	13.6586	16.8493
chr4	11455634	10.5563	17.8828
chr4	24556303	10.9687	21.2063
chr4	32965005	16.6119	21.3853
chr4	41091695	17.2759	20.9388
chr4	41682749	18.6348	25.4062
chr4	48125638	14.9609	31.7885
chr4	62275303	20.4274	21.2917
chr4	62610507	12.6156	13.7319
chr4	86538958	10.3973	8.88648
chr4	86886480	14.1998	19.5159
chr4	88755182	12.5303	12.8004
chr4	91299320	14.6922	12.3707
chr4	108299271	9.69751	12.4622
chr4	110051414	6.43987	8.24834
chr4	117341501	10.1414	10.108
chr4	117341508	9.88059	10.9132
chr4	122887328	11.4881	13.5266
chr4	124278859	20.1299	25.974
chr4	134780047	12.4514	13.1153
chr4	135432923	15.8839	16.7976
chr4	135925964	13.3064	17.2043
chr4	136179675	5.08592	5.1634
chr4	137470203	9.25227	10.4214
chr4	138040506	10.1695	8.88889
chr4	138082530	22.2785	18.1601
chr4	138326562	11.3443	13.4832
chr4	139199979	7.48428	9.74474
chr4	148662535	15.9812	17.7723
chr4	148713666	10.8434	8.86076
chr4	150164895	18.714	16.884
chr4	152089711	19.2997	16.0113
chr4	154957380	21.06	22.9427
chr4	155824007	17.1627	17.4496
chr4	155893846	14.1107	15.4432
chr4	156189815	13.5831	17.2621
chr5	8733431	17.5731	18.2759
chr5	24906648	12.8612	14.1033
chr5	30232048	13.987	11.1808
chr5	30232051	10.5136	8.53678
chr5	45441403	8.14602	11.8291
chr5	52515596	15.2818	14.3318
chr5	64802446	23.185	26.0204
chr5	65367813	13.1333	10.6383
chr5	65882599	16.2537	16.8472
chr5	66062162	15.8187	21.9
chr5	66721197	16.739	21.5071
chr5	75835137	9.71429	13.3934
chr5	75835142	16.3207	11.4159
chr5	93018566	14.902	23.1031
chr5	98330485	14.535	11.8818
chr5	98330499	17.5192	22.3117
chr5	98330516	18.1624	17.846
chr5	98330530	24.9357	14.0056
chr5	100374492	9.00959	10.1853
chr5	104027559	6.78366	6.86097
chr5	105520859	11.1023	10.1615
chr5	106705609	12.2243	17.3244
chr5	107015346	21.5278	14.0215
chr5	109549005	11.3962	16.7334
chr5	109645135	10.6976	17.3108
chr5	109645157	17.2123	8.10255
chr5	110354612	20.0141	40.9091
chr5	110981170	15.5972	16.5418
chr5	113844211	23.4129	18.0404
chr5	117134222	14.6174	19.8758
chr5	119614503	6.20155	8.80952
chr5	119830878	17.9008	22.0333
chr5	120512074	17.1036	26.6552
chr5	122901446	11.5988	14.2372
chr5	124528309	18.936	19.4805
chr5	134907668	19.9656	18.1491
chr5	146585914	15.2718	16.2782
chr5	146585976	13.62	13.7517
chr5	148493137	13.5679	14.8831
chr5	148719121	12.4527	16.9869
chr5	149677814	12.4802	13.797
chr5	150989186	9.43287	10.4109
chr6	29501064	11.8858	15.1074
chr6	31357301	10.0025	13.6772
chr6	34374203	6.11263	10.8431
chr6	34995352	5.4507	7.52688
chr6	52218069	7.70864	6.45161
chr6	88431456	14.6451	20.0855
chr6	88626899	11.8729	14.59
chr6	94129892	12.5631	10.4
chr6	94129954	11.6235	16.5065
chr6	94129972	10.4729	20.1452
chr6	114557603	18.6253	20.8485
chr6	117900842	23.1119	17.6361
chr6	119565984	13.2175	14.1344
chr6	137168032	10.0407	16.0917
chr6	143098994	11.848	11.5488
chr6	143513972	10.1475	13.0579
chr6	144982218	13.2707	10.473
chr6	145338567	7.86276	7.69858
chr7	3706745	24.2891	22.9346
chr7	4950599	9.09823	15.1206
chr7	6204611	5.85925	6.89904
chr7	9149469	18.8013	21.0495
chr7	19265182	13.0848	17.5993
chr7	19341395	13.8739	13.5664
chr7	24619800	9.81958	9.95798
chr7	25084868	19.8473	18.6287
chr7	25156513	13.6486	16.3614
chr7	25243121	16.4581	15.3114
chr7	25245733	7.7924	9.26829
chr7	27396918	10.162	9.86607
chr7	27397288	14.9934	18.0976
chr7	27928686	17.5395	13.3308
chr7	28821241	14.9015	13.2763
chr7	35335450	11.923	8.4992
chr7	45155857	15.2541	19.6221
chr7	49427985	12.6089	12.1938
chr7	62420543	8.38107	10.9872
chr7	63877635	10.5392	12.0447
chr7	76354839	12.4026	18.001
chr7	80905587	14.9511	11.0078
chr7	83075114	11.6613	11.4968
chr7	97372334	9.03451	11.1473
chr7	103910192	12.4777	15.7404
chr7	112892827	8.63154	11.7293
chr7	115888364	12.8835	19.3662
chr7	119785130	11.4789	10.6642
chr7	120851134	6.54237	9.5499
chr7	126776129	16.2881	15.3285
chr7	127772416	18.6728	15.0338
chr7	128520152	23.9572	24.8842
chr7	131557687	7.20164	13.2998
chr7	132357241	12.7038	10.8597
chr7	142004266	9.69642	12.0969
chr7	144864152	21.3405	17.5824
chr8	4616050	7.17325	13.5014
chr8	8489755	20.4474	23.6884
chr8	10997214	11.6463	17.5752
chr8	13050691	13.3615	13.3062
chr8	14117585	11.6459	14.8624
chr8	14950090	21.0997	19.8891
chr8	40864992	8.69834	11.3781
chr8	48817261	12.9611	15.5048
chr8	69822891	10.499	11.0081
chr8	71989072	21.9298	25.6126
chr8	79801192	9.98996	10.162
chr8	84847543	8.98884	7.66298
chr8	88300206	17.6471	15.1767
chr8	94482368	14.4647	17.9413
chr8	95853774	7.60766	13.0443
chr8	99604329	21.5054	14.8897
chr8	105263560	22.7571	19.4332
chr8	106336456	14.185	9.11473
chr8	106907621	10.0784	10.0032
chr8	111531652	9.40476	12.9324
chr8	115274788	12.4365	10.0048
chr8	117028800	10.9509	10.9608
chr8	117281688	7.72416	12.775
chr8	119718074	10.8879	12.4052
chr8	121104322	5.17313	6.25
chr8	121669631	17.8295	21.8161
chr8	121967514	20.7814	20.9226
chr8	124634906	28.2178	22.2468
chr8	124634912	32.2376	22.0833
chr8	128093026	13.3757	14.3916
chr9	14564605	7.50679	7.51695
chr9	15927977	8.17665	9.67357
chr9	19769535	13.4057	28.8557
chr9	21213979	12.415	13.0606
chr9	22135285	11.314	13.8599
chr9	31253485	14.0288	17.7719
chr9	35199453	7.36685	9.00424
chr9	42274953	20.7364	18.6667
chr9	43150327	16.4337	20.9571
chr9	44086359	21.147	20.6349
chr9	47134144	8.67381	8.56243
chr9	48711544	17.777	15.6761
chr9	48817571	19.1901	26.5041
chr9	48817601	23.9268	22.9926
chr9	50884687	12.1559	19.6697
chr9	60715185	21.9512	30.0739
chr9	60715206	25.5211	21.0297
chr9	62523174	10.1034	12.7769
chr9	62838098	10.2591	13.5618
chr9	74711885	11.2436	18.1975
chr9	77407182	22.8909	20.2388
chr9	77746650	16.0938	15.8678
chr9	90316629	10.1191	12.1347
chr9	97112494	6.23664	6.83589
chr9	100645470	9.17464	9.88199
chr9	100978605	17.5971	20.4017
chr9	101282796	11.8801	15.644
chr9	107550703	21.4788	25.2437
chr9	108189117	13.4658	13.7929
chr9	119093772	9.33258	14.1071
chr9	119152738	21.4074	17.3891
chr9	119792808	13.6656	12.1013

## Sheet: sDMCHs
chr	site	%delta young	%delta old
chr1	23899080	-5.13188	-5.6455
chr1	34013692	-11.8879	-13.3884
chr1	38658497	-5.26316	-5.71429
chr1	42532966	-7.29721	-9.07407
chr1	54706530	-8.33333	-8.77193
chr1	71289962	-8.07608	-9.37951
chr1	75505158	-5.08475	-5.19481
chr1	77454036	-8.21078	-8.53901
chr1	80512847	-6.08108	-5.50459
chr1	82183912	-7.64163	-8.19672
chr1	86879367	-5.67908	-5.14706
chr1	88310124	-10.7255	-13.564
chr1	89303264	-7.07418	-6.17284
chr1	89878259	-6.32911	-7.84314
chr1	93892518	-13.3249	-12.4376
chr1	119524452	-5.37634	-6
chr1	127243306	-5.6391	-6.20464
chr1	129765649	-10.3896	-7.62767
chr1	130463624	-5.49007	-6.89655
chr1	131161419	-7.14409	-5.88235
chr1	133777470	-8.34334	-8.04924
chr1	136543636	-5.4878	-6.48148
chr1	136974127	-5.26316	-5.6338
chr1	145344416	-5.72801	-6.29333
chr1	150115928	-6.57895	-7.40741
chr1	151258757	-7.84066	-5.68182
chr1	151607974	-5.05817	-6.21849
chr1	153021842	-5.15649	-7.42073
chr1	157595040	-7.67488	-9.80234
chr1	161918863	-7.24513	-7.45273
chr1	162665713	-6.66901	-7.21649
chr1	166239611	-5.43478	-5.12821
chr1	167123468	-11.0476	-14.7987
chr1	174365307	-5.45455	-7.69231
chr1	177323447	-9	-6.25
chr1	180289504	-8.4507	-6.34921
chr1	180830564	-6.81571	-6.16667
chr1	181740502	-9.05653	-11.4443
chr1	184395141	-5.10204	-7.57576
chr1	184809817	-5.06329	-6.32911
chr1	186713220	-6.81818	-10.9375
chr1	191105281	-5.78512	-6.34921
chr10	17600715	-6.56772	-7.80768
chr10	19088694	-6.0241	-7.01754
chr10	20400619	-6.32216	-6.60945
chr10	22731662	-5.26316	-5.40541
chr10	37231573	-5.97703	-10.1817
chr10	41709280	-7.28856	-15.8654
chr10	41933678	-5.31915	-5.33333
chr10	42057384	-11.3364	-14.9351
chr10	42107585	-6.71642	-9.65366
chr10	43276453	-5.7971	-5.6338
chr10	44516064	-7	-6.32911
chr10	52423064	-5.54472	-5.45728
chr10	60566931	-5	-7.57871
chr10	61666135	-5.31915	-5.71429
chr10	67107901	-5.26316	-7.69231
chr10	68348174	-7.1364	-7.38514
chr10	69342085	-9.41458	-8.16327
chr10	69532219	-5.49451	-6.09756
chr10	75342033	-5.76923	-5.88235
chr10	75834595	-5.47403	-5.14257
chr10	80293897	-5.22876	-5.71429
chr10	80298144	-6.57895	-8.92857
chr10	85546337	-9.90582	-15
chr10	88769241	-6.29921	-5.15464
chr10	94946509	-7.5033	-10.1934
chr10	99441494	-9.38375	-11.583
chr10	111596170	-10.6713	-10.7064
chr10	111820002	-9.46912	-9.78579
chr10	115817342	-5.71429	-6.89655
chr10	117711927	-5.22388	-5.88235
chr10	117866809	-6.51863	-9.18479
chr10	121405605	-11.1297	-17.9894
chr10	125388936	-8.55683	-7.81343
chr10	127205659	-5	-6.25
chr11	4236082	-7.05882	-13.0435
chr11	5505460	-9.2402	-6.57895
chr11	5575777	-11.2125	-11.3953
chr11	5802586	-5.05051	-12.1622
chr11	8615502	-11.7751	-14.1476
chr11	17008790	-5.51724	-6.28816
chr11	22937080	-5.40541	-6.77966
chr11	23009152	-5.96311	-5.45455
chr11	33124073	-9.99258	-11.3042
chr11	33530921	-5.88235	-7.68188
chr11	34046782	-7.33945	-6.66667
chr11	34047348	-18.3377	-22.5108
chr11	35007350	-6.62272	-5.85272
chr11	35976262	-5	-6.45161
chr11	44008120	-7.92214	-6.7142
chr11	49076911	-8.33333	-5.19481
chr11	49771176	-14.329	-8.86076
chr11	49818444	-6.73658	-6.74157
chr11	50977457	-5.31915	-5.20833
chr11	51377629	-7.82609	-9.45946
chr11	54056558	-5.49451	-5.55556
chr11	55421294	-6.52174	-7.46269
chr11	55591525	-5.76923	-6.34801
chr11	59217269	-5.19481	-5.19481
chr11	60780975	-7.87433	-5.22876
chr11	62006456	-5.95238	-5.50589
chr11	62643892	-5.32544	-7.86883
chr11	65569774	-5.23068	-7.39035
chr11	69134959	-11.7706	-9.35065
chr11	69346375	-6.66667	-12.987
chr11	69429235	-6.09756	-6.34921
chr11	72177089	-5.45455	-5.74713
chr11	77495017	-5.80671	-6.23057
chr11	78807763	-5.26316	-11.2676
chr11	78820402	-9.74359	-10.354
chr11	81041802	-8.43373	-11.2088
chr11	87726278	-6.38255	-5.88235
chr11	87763407	-5.40541	-5.47945
chr11	88356425	-5.45455	-5.49451
chr11	88996111	-6.48374	-6.34351
chr11	93144934	-6.66667	-10.7143
chr11	94172221	-7.6285	-5.55556
chr11	94803551	-5.65329	-5.80099
chr11	95148185	-7.9767	-6.97892
chr11	95227632	-5.37634	-8.77193
chr11	95541048	-7.01754	-7.36842
chr11	95701702	-6.48148	-7.5
chr11	96114132	-5.04202	-6.54206
chr11	96350263	-5.26316	-9.67685
chr11	96713341	-5.38328	-6.95829
chr11	96977797	-5.05051	-6.73077
chr11	97394131	-6.95845	-5.26316
chr11	97666172	-7.95455	-8.97175
chr11	97967232	-5.84416	-5.45455
chr11	98323992	-7.05882	-5.7971
chr11	98669137	-12.6882	-12.6728
chr11	98767656	-7.19172	-5.55556
chr11	100203558	-5.1889	-6.12245
chr11	100577162	-9.09091	-5.35714
chr11	100817535	-5.76923	-6.45161
chr11	100833487	-5.37634	-5.17241
chr11	102330432	-7.57561	-9.84037
chr11	103748802	-7.08444	-7.43421
chr11	104029701	-5	-6.23238
chr11	106026096	-14.8936	-11.7488
chr11	107342481	-6.69371	-6.06061
chr11	109289479	-5.74713	-5
chr11	116081146	-6.08696	-8.69565
chr11	116969130	-5.19481	-9.45946
chr11	117309441	-6.01504	-7.38095
chr11	117872250	-5	-7.89474
chr11	119059391	-13.1304	-18.3794
chr11	121058212	-8.85398	-8.55615
chr11	121086777	-13.2544	-13.678
chr12	17482094	-5.81291	-8.84968
chr12	24712563	-7.84314	-7.24638
chr12	27191166	-5.84055	-5.49451
chr12	50737471	-14.9137	-21.6653
chr12	69693453	-5.82524	-10.3442
chr12	71554145	-8.04473	-9.87186
chr12	76133092	-6.64349	-7.08757
chr12	76188167	-9.04762	-9.88223
chr12	76862560	-7.21094	-5.26316
chr12	79208939	-6.48148	-5.43478
chr12	80023503	-7.84314	-8.52582
chr12	80224143	-8.00479	-5.53552
chr12	80818091	-7.8022	-12.9726
chr12	80894156	-5	-5.12821
chr12	81034132	-16.8012	-10.2912
chr12	86336211	-11.9007	-15.6402
chr12	86887041	-13.3533	-13.8346
chr12	88336456	-6.89655	-5.51086
chr12	99413240	-8.62069	-6.25
chr12	99743533	-5.43478	-10.3284
chr12	100000191	-5.88235	-7.52688
chr12	100832049	-5.40541	-9.83607
chr12	102502637	-5.05051	-5.6338
chr12	102682173	-12.4627	-6.49351
chr12	102741788	-6.57465	-6.27341
chr12	103326810	-12.1753	-13.2867
chr12	104508042	-5.49451	-5.47945
chr12	104852111	-5.43478	-6.38298
chr12	109406174	-13.0952	-8.43373
chr12	109514331	-6.92426	-8.3894
chr12	110739753	-5.91716	-5.1955
chr12	110821936	-6.14035	-5.71429
chr12	111944421	-6.77966	-7.69231
chr12	112665186	-8.71875	-6.06872
chr12	112967023	-9.18367	-12.2807
chr12	118339577	-6.74939	-6.2173
chr13	24776143	-10.2073	-11.3837
chr13	37856732	-8.46306	-11.7391
chr13	37856773	-5.38462	-8.74911
chr13	37879642	-8.08767	-8.86179
chr13	38155612	-6.22543	-7.48935
chr13	40649931	-8.04598	-5.33333
chr13	42101479	-5.28413	-5.26293
chr13	44210169	-5.81395	-6.55738
chr13	44709184	-6.0241	-8.69565
chr13	45469987	-5.97015	-8.41628
chr13	46413031	-5.45597	-6.69565
chr13	50389516	-5.4687	-6.46893
chr13	52610351	-8.4507	-5.55556
chr13	53775584	-5.45455	-5.33333
chr13	54216019	-13.1313	-6.81818
chr13	54724973	-5	-12.8571
chr13	54764341	-5.52096	-6.63375
chr13	57055259	-8.61526	-13.2204
chr13	60738291	-6.17284	-7.31707
chr13	61803917	-5.36913	-5.05051
chr13	62255597	-5	-6.97674
chr13	62667537	-8.21918	-6.55738
chr13	67525997	-5.43478	-5.71429
chr13	72814910	-5.18519	-5.74713
chr13	73846339	-5.47568	-9.61538
chr13	73880014	-5.94059	-7.69231
chr13	74406873	-5.30973	-5.47945
chr13	92425681	-6.70599	-6.57895
chr13	97922234	-5.22876	-5.12821
chr13	99331533	-7.79221	-7.01754
chr13	99414509	-5.40541	-7.04225
chr13	101719160	-5.9322	-5.88235
chr13	104908340	-6.97674	-8.06452
chr13	111532493	-5.82524	-5.40541
chr13	111940347	-8.91943	-11.5761
chr14	4072673	-7.82782	-7.96408
chr14	4701692	-10.6871	-12.3425
chr14	4768350	-5.98133	-6.83425
chr14	4768965	-5.92196	-7.5
chr14	8016368	-5.82513	-7.14286
chr14	11886410	-6.77083	-5.67807
chr14	20258899	-8.46154	-5.26316
chr14	20699077	-6.20721	-6.84932
chr14	20885262	-7.05882	-7.14286
chr14	22042295	-5.19481	-5.12821
chr14	23835750	-6.19469	-5.55556
chr14	24544274	-5.80622	-6.69044
chr14	25709853	-9.1115	-12.8178
chr14	25745733	-5.40541	-6.84932
chr14	28775550	-6.15054	-7.52248
chr14	31962004	-5.00745	-10.8346
chr14	33246728	-7.33333	-11.7965
chr14	33941339	-17.9487	-17.8571
chr14	34660361	-9.22432	-14.6341
chr14	40455470	-8.24742	-5.88235
chr14	47221887	-9.64381	-12.9699
chr14	47835726	-7.08661	-5.81395
chr14	48328162	-6.70996	-8.43077
chr14	50978827	-7.0566	-5.71429
chr14	51009103	-6.93227	-10.7432
chr14	55014753	-6.56934	-6.66861
chr14	55852930	-5.21739	-8.14358
chr14	63411281	-5.26316	-5.49451
chr14	64633312	-8.99094	-9.41784
chr14	65116058	-5.8576	-6.36574
chr14	65953248	-5.49451	-13.2425
chr14	66225067	-9.09091	-7.14286
chr14	67236479	-5.71429	-6.77966
chr14	71211891	-5.19426	-9.60509
chr14	72603479	-5.15083	-6.58013
chr14	72994426	-6.97436	-6.27927
chr14	74868541	-7.0716	-7.66626
chr14	75256638	-6.49351	-11.7647
chr14	76601832	-5.55821	-6.13613
chr14	76880136	-9.21004	-10.2166
chr14	76990780	-5.64394	-5.26316
chr14	79275485	-6.30631	-6.25
chr14	86301433	-5.88235	-6.74157
chr14	99348793	-5.42636	-5.71429
chr14	99621952	-6.33983	-9.21053
chr14	99875243	-5.15464	-5.12821
chr14	115015515	-8.61111	-8.57143
chr14	117369522	-6.12245	-9.91667
chr14	120079305	-6.45161	-6.86951
chr14	121427325	-8.19048	-5.08475
chr15	3455542	-7.30922	-5.79401
chr15	6981044	-6.62127	-12.2546
chr15	10499746	-5.57568	-5.66802
chr15	12713385	-7.73827	-11.3924
chr15	12713385	-7.73827	-5.06329
chr15	25411884	-7.44681	-6.15385
chr15	25663161	-5.66038	-11.2963
chr15	25764600	-5.45455	-5.81395
chr15	27550416	-5.03909	-5.26316
chr15	27660110	-7.40566	-5.15351
chr15	31349859	-5.33333	-5.6338
chr15	34022124	-6.12245	-6.34921
chr15	35270286	-10.759	-14.6526
chr15	36153387	-7.75996	-5.17241
chr15	36938305	-7.22892	-8.95522
chr15	37166521	-8.96057	-11.5172
chr15	53090945	-5.42169	-5.13793
chr15	56765261	-5.32283	-8.92454
chr15	59066380	-8.02885	-9.97258
chr15	61993367	-7.24638	-6.55738
chr15	62009785	-6.87599	-9.81241
chr15	62257268	-5.4878	-7.8022
chr15	62431308	-5.40541	-7.31707
chr15	62550350	-5.52486	-6.12245
chr15	64198545	-7.00603	-5.30183
chr15	64381166	-9.44647	-13.4109
chr15	68934563	-10.3483	-13.0521
chr15	69142326	-8.44907	-7.04178
chr15	70923957	-8.92576	-15.7985
chr15	71727229	-6.81818	-10.9478
chr15	72808133	-5.37634	-7.05931
chr15	73170645	-10.2095	-11.4035
chr15	73659607	-6.0764	-8.43373
chr15	73675976	-6.15385	-7.35294
chr15	74536193	-5.95238	-7.46269
chr15	74586834	-5.10204	-7.79221
chr15	74824917	-5.20833	-8.10811
chr15	77338848	-8.06452	-7.54717
chr15	77834431	-6.14035	-5.06329
chr15	79335255	-5.61798	-12.6251
chr15	79939382	-8.95833	-9.25466
chr15	80099341	-6.73077	-12.6984
chr15	80138518	-7.5	-5.12821
chr15	80172430	-5.35714	-6.25
chr15	81745737	-5.37634	-7.35294
chr15	84238580	-9.05211	-10.3672
chr15	84314805	-14.5067	-10.4167
chr15	85970529	-6.81818	-5.88235
chr15	91969447	-5.51724	-5.88235
chr15	95920119	-5.7707	-6.25
chr15	97234612	-7.14513	-6.66667
chr15	97245766	-5.60748	-6.45161
chr15	99122803	-6.94666	-8.5153
chr15	102160660	-12.8205	-5.55556
chr15	102461547	-6.75676	-6.38298
chr15	103090278	-8.34951	-9.8317
chr16	10127700	-5.22388	-5.20833
chr16	10639299	-5.49451	-7.54717
chr16	13158205	-5.19481	-5.66038
chr16	18460529	-9.63542	-13.8652
chr16	23992438	-10.0597	-11.7812
chr16	26495759	-5.06329	-5.88235
chr16	28893455	-6.57895	-5.33333
chr16	28927298	-5.49451	-8.55072
chr16	30990864	-8.44444	-12.7757
chr16	33792837	-6.41297	-5.74713
chr16	34095699	-6.66667	-7.98077
chr16	35047580	-5.32109	-7.10059
chr16	42393906	-11.9124	-13.6099
chr16	45786904	-6.95868	-6.45161
chr16	46824716	-5.31915	-6.66667
chr16	48435738	-6.80134	-7.54497
chr16	49801618	-6.97674	-7.01754
chr16	50690012	-10	-6.25
chr16	57933097	-7.41996	-6.86275
chr16	76004175	-7.0028	-5.60748
chr16	90091642	-14.6839	-14.2663
chr16	91631777	-7.52539	-5.17241
chr16	91955310	-7.40741	-9.09091
chr16	92158887	-5.19481	-6.34921
chr16	92389562	-5.18519	-12.0879
chr17	5404889	-9.24099	-12.34
chr17	5730761	-6.54206	-6.32911
chr17	8344565	-5.44161	-7.20029
chr17	8799747	-6.31579	-5.47945
chr17	10356490	-6.01504	-6.66667
chr17	10359619	-14.9016	-16.8728
chr17	11952350	-5.06329	-6.15385
chr17	13684155	-7.83377	-11.1039
chr17	14204523	-6.06061	-6.77966
chr17	14817866	-6.06061	-5.08475
chr17	23546053	-6.2069	-7.04225
chr17	24737000	-5.12821	-6.06061
chr17	25754876	-5.625	-9.87654
chr17	27577784	-5.60649	-5.43674
chr17	29081004	-6.52174	-6.34921
chr17	29295914	-6.36566	-5.68182
chr17	29773346	-5.12821	-5.08475
chr17	31344651	-5.88235	-9.35401
chr17	31820175	-9.18367	-11.0723
chr17	43630526	-5.33333	-7.59494
chr17	45999623	-10.1489	-7.08081
chr17	46618590	-5.15464	-6.89655
chr17	47140171	-6.17284	-6.89655
chr17	64018880	-5.94059	-7.79221
chr17	65540378	-7.80886	-5.97015
chr17	69475524	-8.10811	-8.47458
chr17	70994574	-6.03448	-5.40541
chr17	73108352	-5.26316	-6.34921
chr17	75087309	-5.07974	-5.49768
chr17	79657939	-6.36364	-5.7971
chr17	83969789	-7.94729	-5.83333
chr17	86912148	-9.23022	-9.45946
chr17	86964377	-5.55556	-6.55738
chr18	5162730	-5.21739	-7.22892
chr18	24102971	-8.9832	-8.44519
chr18	35034391	-5.88235	-5.71429
chr18	35070803	-6.0241	-6.66667
chr18	38210870	-5.55556	-5.15464
chr18	38780248	-6.20192	-9.81356
chr18	39021290	-5.25508	-6.85433
chr18	39363498	-8.41294	-8.05942
chr18	39430970	-10	-14.0901
chr18	54719335	-5.55087	-6.25
chr18	55196193	-7.85714	-6.24462
chr18	59178543	-5.12821	-14.6667
chr18	60909825	-5.38462	-5.82524
chr18	61623567	-10.1695	-8.57143
chr18	61910426	-6.19587	-5.76923
chr18	64961762	-5.8677	-5.83333
chr18	68005692	-5.98958	-7.59494
chr18	69326389	-7.95354	-5.55556
chr18	75039031	-7.28047	-6.28178
chr18	75537444	-6.20155	-10.4145
chr18	75585231	-5.40541	-5.06329
chr18	80048215	-18.1691	-18.6168
chr18	80227703	-6.30631	-9.52991
chr18	81928302	-5	-5
chr19	5425416	-5.68182	-6.15385
chr19	5824251	-8.03196	-9.94318
chr19	6402341	-9.04762	-16.5689
chr19	7270077	-10.8466	-9.07563
chr19	9050404	-6.96045	-7.79221
chr19	10061044	-7.52688	-5.7971
chr19	10244115	-5.26316	-8.62069
chr19	11613002	-10.0686	-7.79221
chr19	12005466	-6.77966	-6.81818
chr19	17345000	-5.81437	-5.61404
chr19	21029247	-7.09677	-8.15411
chr19	24306757	-8.57143	-6.55738
chr19	26037440	-5.9322	-10.9589
chr19	28965899	-10.8763	-8.82353
chr19	34292370	-6.81341	-6.53061
chr19	37529075	-11.26	-10.6838
chr19	41109711	-7.31707	-7.10577
chr19	41121602	-5.06219	-5.98291
chr19	45439612	-5	-10.2941
chr19	46709818	-5.28921	-7.2782
chr19	47730501	-5.26316	-8.47458
chr19	56688445	-6.57633	-6.2128
chr19	56725452	-7.91295	-9.09155
chr19	57542084	-13.6427	-13.2353
chr19	60888079	-9.67712	-13.7831
chr2	11545633	-6.10583	-8.70299
chr2	11571381	-10.7588	-15.7692
chr2	18170148	-5.48676	-5.45455
chr2	19908799	-6.25	-6.77966
chr2	20753905	-8.75	-5.17241
chr2	22045204	-5.55556	-5.8795
chr2	25551419	-7.63741	-5.71429
chr2	28063766	-5.16129	-6.35057
chr2	28369231	-5.92593	-6.18557
chr2	28526176	-5.10204	-8.93638
chr2	28641935	-5.04202	-6.45161
chr2	29846944	-9.35673	-13.5286
chr2	31165639	-5.76923	-7.55771
chr2	31309488	-5.12821	-6.52174
chr2	31442451	-5.61798	-8
chr2	31453104	-7.20721	-6.98215
chr2	32077866	-11.8455	-5.55556
chr2	32654183	-10.3822	-13.5052
chr2	35610661	-6.84932	-14.8148
chr2	49522258	-10.0927	-11.004
chr2	60959982	-11.9483	-10.6628
chr2	60961312	-8.6497	-7.65465
chr2	62399704	-5.74713	-6.17716
chr2	69544431	-5.7554	-5.15464
chr2	70705275	-5.99174	-9.73034
chr2	79602007	-5.16534	-5.78261
chr2	79611318	-5.12821	-6.55738
chr2	85051320	-5.98779	-9.31538
chr2	92614099	-5.10204	-5.6338
chr2	102153564	-9.53803	-9.79563
chr2	103837567	-5.50459	-5.17241
chr2	103894124	-5.05051	-9.09091
chr2	104096333	-11.4907	-7.7512
chr2	105677919	-10.561	-14.159
chr2	105806066	-22.0054	-13.6219
chr2	105908737	-7.29167	-5.47945
chr2	109723523	-5.11312	-9.78261
chr2	118927179	-5.98291	-14.3579
chr2	118973117	-5.40541	-6.41026
chr2	120011783	-5.71429	-7.69231
chr2	121518448	-5.35714	-9.23077
chr2	125624327	-5.17241	-5.47945
chr2	126607051	-5.10204	-5.40541
chr2	128186981	-5.26316	-6.66667
chr2	129242803	-8.45102	-5.80034
chr2	131096960	-5.88235	-5.33333
chr2	134961156	-13.9394	-11.0575
chr2	143878057	-5.20833	-8.44797
chr2	153147730	-5.05618	-8.62861
chr2	153286546	-9.20755	-8.48523
chr2	154006369	-6.14035	-5.26316
chr2	155940514	-6.45968	-11.4213
chr2	155941620	-6.16805	-5.52884
chr2	155945211	-6.06061	-5.88235
chr2	157469323	-8.08962	-15.5556
chr2	158614908	-6.25	-6.32911
chr2	158849336	-11.4628	-9.58672
chr2	163404354	-6.93785	-5.81699
chr2	164401182	-6.06061	-5.47945
chr2	165976872	-10.0726	-10.1046
chr2	166684347	-12.3856	-11.3548
chr2	167064763	-5.6981	-6.80587
chr2	167265921	-5.20833	-6.09756
chr2	168262165	-13.269	-8.86555
chr2	170195270	-5.49451	-7.79789
chr2	172751232	-10.1287	-6.61259
chr2	173046671	-7	-5
chr2	174118374	-9.1954	-5.6338
chr2	178413409	-5.26316	-5.55556
chr2	179290570	-5.30303	-5.40541
chr2	179509314	-14.0441	-8
chr2	179509568	-9.6646	-9.43304
chr3	5221051	-5.7554	-6.66667
chr3	8669465	-5.7377	-5.88235
chr3	27270410	-8.10811	-5.94059
chr3	30792884	-5.64516	-5.10204
chr3	32024948	-6.17963	-6.45161
chr3	35926105	-7.1218	-7.38971
chr3	36533645	-6.00253	-7.11538
chr3	41541675	-5.24721	-5.81818
chr3	41743186	-6	-5.6338
chr3	50905777	-5.43478	-5.7971
chr3	55787142	-25.0984	-21.7775
chr3	58491049	-7.5	-5
chr3	63516568	-9.17138	-8.98785
chr3	68935728	-6.77966	-10.6625
chr3	69394520	-5.45455	-11.5143
chr3	79537033	-6.28788	-8.15674
chr3	84665590	-6.6092	-5.08184
chr3	86548537	-15.3375	-15.9822
chr3	86548539	-5.88235	-11.3208
chr3	89339458	-5.55556	-5.45455
chr3	90224527	-6.55738	-8.33333
chr3	95652381	-11.3924	-11.5391
chr3	97935399	-8.33333	-6.77966
chr3	100395073	-6.35309	-6.18557
chr3	104814902	-7.24638	-16.4577
chr3	105914806	-5.66919	-8.19048
chr3	107585311	-8.03571	-8.61111
chr3	117751900	-5.52486	-5.44355
chr3	122471508	-9.94101	-8.67172
chr3	123159562	-7.35931	-7.69385
chr3	132859338	-7.66782	-5.95833
chr3	132940845	-8.33333	-11.8723
chr3	135842024	-5.15464	-9.05573
chr3	142884571	-7.33333	-8.91037
chr3	146423840	-5.21739	-6.15385
chr3	146611874	-6.17284	-10.5263
chr3	146768967	-5.15546	-5.46166
chr3	152191244	-6.06322	-7.17054
chr3	152348741	-7.55737	-7.75194
chr3	153744758	-10.6589	-11.1377
chr4	3935761	-5.74713	-7.46269
chr4	9845442	-5.55063	-5.20833
chr4	10947007	-5.94835	-6.34652
chr4	11370269	-8.20896	-9.45079
chr4	11405338	-7.14286	-9.83607
chr4	32337725	-9.36026	-10.4864
chr4	35003481	-10.9466	-8.58743
chr4	44434457	-9.2381	-10.7692
chr4	44710726	-8.7905	-13.4328
chr4	45049677	-5.3719	-6.47996
chr4	47095458	-6.00688	-11.2903
chr4	54992267	-17.1913	-17.2635
chr4	57821010	-5.97015	-9.1954
chr4	58554260	-7.52943	-6.07012
chr4	59040581	-5.80645	-6.59341
chr4	59757088	-10.5263	-6.95652
chr4	63498449	-9.42285	-11.0975
chr4	65496296	-16.2532	-15.8973
chr4	69844576	-5.60147	-6.41026
chr4	95530905	-14.6568	-11.5344
chr4	98727411	-5.33333	-8.57143
chr4	101711178	-5.49451	-5.19481
chr4	105107947	-5.12821	-5
chr4	105129316	-9.44259	-12.8204
chr4	105214886	-5.61798	-8.77193
chr4	105225577	-12.0864	-12.6799
chr4	107045576	-7.2695	-7.5
chr4	109411081	-5.74713	-7.14286
chr4	117413361	-5.46875	-6.84932
chr4	117737675	-6.74157	-5.88235
chr4	119734327	-5.19481	-7.57576
chr4	123425779	-7.18431	-5.52007
chr4	124441862	-7.22892	-6.34921
chr4	125085864	-5.45455	-6.55738
chr4	126056674	-7.21649	-7.54717
chr4	126751746	-6.55738	-8.19672
chr4	127640380	-7.14286	-6.06061
chr4	129378539	-5.82524	-5.68182
chr4	129926591	-5.18519	-5.71429
chr4	130164236	-9.23077	-5.33333
chr4	132734192	-5.19481	-6.0241
chr4	132794167	-8.06452	-5.97015
chr4	133757026	-5.49451	-5.71429
chr4	133820500	-8.42105	-6.06061
chr4	134705350	-8.32761	-9.87654
chr4	134931227	-6.66667	-6.52174
chr4	135533362	-8.64499	-7.89014
chr4	135556102	-5.21739	-6.25
chr4	135618680	-9.67437	-8.68421
chr4	136174392	-5.66038	-8.33333
chr4	136955846	-5.88235	-8.33333
chr4	137351013	-7.04225	-8.73418
chr4	137682333	-5	-6.36409
chr4	137797015	-5	-5.05051
chr4	139478136	-5.08475	-8.06452
chr4	139773327	-7	-7.5
chr4	141159766	-11.1929	-7.93471
chr4	142183629	-5.03145	-5.26316
chr4	142245120	-9.78801	-5.19481
chr4	143313283	-5.31915	-12.4928
chr4	145584633	-7.53383	-9.9678
chr4	147558438	-5.34351	-9.30233
chr4	147807766	-6.09756	-7.89474
chr4	149518049	-6.59341	-5.76923
chr4	149725009	-6.03448	-5.37634
chr4	150009766	-6.38298	-6.66667
chr4	150092420	-5.74713	-10.2041
chr4	152477891	-6.55738	-5.35714
chr4	152886625	-5.98291	-6.89655
chr4	154497374	-18.5268	-17.0038
chr4	155409664	-7.2	-11.2676
chr4	155840426	-5.08475	-5.95238
chr5	5494249	-7.29167	-7.40741
chr5	5507829	-14.1682	-13.2381
chr5	8489781	-5.57018	-11.3507
chr5	21875100	-8.16327	-5.3288
chr5	25026115	-5.10204	-5.17241
chr5	32741245	-5.82524	-6.06061
chr5	33018365	-6.32911	-7.59494
chr5	33819976	-5.04202	-6.84932
chr5	34326414	-6.33945	-6.34921
chr5	35475235	-5.43478	-6.32911
chr5	37784809	-6.40709	-6.99494
chr5	37815254	-9.98103	-9.04762
chr5	37819033	-8.05797	-9.89555
chr5	43237407	-6.13534	-10.5333
chr5	45683711	-5.26316	-10.6144
chr5	53123800	-7.44291	-7.77778
chr5	53271197	-9.44828	-8.24876
chr5	53467305	-5.148	-8.3044
chr5	62583004	-5.81395	-5.55556
chr5	64727786	-5.12821	-11.746
chr5	65696869	-5.05051	-5.12821
chr5	66074221	-7.78915	-8.76673
chr5	70401218	-5.68182	-8.19672
chr5	73208908	-5.34351	-5.37634
chr5	74315560	-8.78881	-10.7793
chr5	75066980	-5.21739	-8.03828
chr5	75767347	-6.75991	-8.0117
chr5	77267210	-5.12327	-6.25261
chr5	81024350	-5	-6.27933
chr5	90448094	-6.25	-6.55738
chr5	91852035	-6.76167	-12.1805
chr5	92110891	-6.71192	-9.37294
chr5	92798206	-15.1471	-5.71429
chr5	92962094	-7.37568	-6.89655
chr5	99240941	-7.92094	-8.17935
chr5	100079739	-9.90099	-6.66667
chr5	105868054	-5.37288	-9.67262
chr5	106527689	-6.66667	-12.963
chr5	107951111	-5.6962	-5.31915
chr5	111373337	-7.22892	-5.15464
chr5	111510170	-7.17994	-7.43212
chr5	112824446	-7.31707	-6.25
chr5	113264682	-5.88235	-5.76923
chr5	114576142	-11.0969	-10.8178
chr5	115184999	-5.74713	-7.54717
chr5	115491549	-6.84729	-10.0122
chr5	115523896	-7.21429	-11.2847
chr5	118364658	-9.09705	-16.0256
chr5	122060930	-5.81395	-7.22892
chr5	123076763	-5.55556	-5.95238
chr5	125487986	-5.47945	-5.97015
chr5	125773070	-5.55556	-5.88235
chr5	129061906	-5.26316	-6.73077
chr5	134522990	-5.76923	-10.7692
chr5	134913887	-5.12821	-5.69408
chr5	139209298	-6.57895	-7.69231
chr5	139345055	-5.92593	-6.93069
chr5	142812114	-5.82524	-7.54717
chr5	143655828	-10.6002	-7.85723
chr5	146245317	-5.96302	-6
chr5	146307849	-7.60521	-5.25815
chr5	147159494	-5.26316	-8.04598
chr5	147583967	-7.69231	-7.54717
chr5	148820662	-5.07246	-5.45455
chr5	149404789	-6.63951	-5.72131
chr5	149436538	-7.14815	-14.0897
chr5	150222003	-5.26316	-5.12821
chr5	150222206	-5.88235	-6.0241
chr5	151231112	-20.0485	-19.2905
chr6	17687104	-9.57255	-11.8385
chr6	17742060	-9.15119	-10.2637
chr6	23133610	-6.60377	-5.55556
chr6	23219154	-10.21	-12.0482
chr6	29164276	-6.08987	-5.46048
chr6	30355164	-5.51994	-6.89655
chr6	31613357	-6.38298	-6.21406
chr6	34920073	-5.06329	-6.3108
chr6	35297531	-8.66702	-8.13084
chr6	35335732	-5.68182	-5.88235
chr6	39344530	-8.32276	-5.45455
chr6	47453668	-5.04202	-6.45161
chr6	49383429	-9.1954	-6.12245
chr6	52272907	-11.11	-12.0796
chr6	56798043	-8.79121	-7.40741
chr6	56870305	-5.64516	-7.68959
chr6	59456106	-5.03637	-6.48784
chr6	64331651	-5.71429	-6.57895
chr6	64648542	-7.31707	-6.25
chr6	67320438	-5.95238	-8.19672
chr6	77650499	-6.54206	-6.25
chr6	82091938	-6.86275	-9.18194
chr6	82844577	-5.82524	-7.04225
chr6	83442684	-12.3077	-8.16327
chr6	84737192	-5.56034	-5.08475
chr6	86198000	-5	-5.81395
chr6	89043358	-7.22453	-7.80045
chr6	89213779	-6.16438	-6.98753
chr6	90456222	-7.27273	-6.94444
chr6	90737680	-5.95238	-8.21918
chr6	93416219	-6.12245	-8.77193
chr6	100432776	-5.37634	-7.54717
chr6	118043920	-6.87023	-5.71429
chr6	119238232	-6.86275	-5.7971
chr6	119449461	-9.375	-6.81818
chr6	119895187	-10.2564	-10
chr6	120216600	-5	-6.34921
chr6	121305085	-5.61705	-7.63305
chr6	122345582	-5.58081	-5.2757
chr6	122571189	-9.97312	-16.7112
chr6	127670015	-7.59494	-6.34921
chr6	128912783	-5.22155	-5.95238
chr6	136519106	-5.40541	-5.97015
chr6	136941584	-11.2982	-13.3333
chr6	144783778	-8.2229	-9.4576
chr6	145010093	-6.32911	-11.2903
chr6	146632903	-7.41104	-8.15217
chr7	4741721	-8.13953	-8.9093
chr7	5064339	-5.51181	-5.40541
chr7	16858597	-5.26316	-5.6338
chr7	19699613	-7.35294	-6.25
chr7	25632275	-5.10204	-6.31579
chr7	30463701	-5.94059	-5.88235
chr7	34538314	-5.20208	-5.80155
chr7	35122679	-5.11662	-5.45635
chr7	38098967	-7.69231	-7.29847
chr7	39716531	-5.10204	-5.47945
chr7	43444492	-5.9322	-5.60748
chr7	45264562	-6.13489	-8.87342
chr7	45493068	-6.57895	-10
chr7	45575802	-7.72211	-6.08061
chr7	51458005	-10.4167	-5.66038
chr7	62419651	-7.79221	-9.80392
chr7	63912147	-10.1351	-8.34407
chr7	64298635	-5.69106	-5.15464
chr7	65913366	-6.53911	-7.05882
chr7	67062034	-5.6502	-5.1461
chr7	67463818	-6.43199	-5.7804
chr7	67671302	-5.88235	-6.6533
chr7	67759473	-6.66667	-5.55556
chr7	67954747	-5.04202	-5.61798
chr7	68028218	-5.30278	-5.71429
chr7	68581041	-5.64103	-6.10519
chr7	73586592	-6.51584	-8.10811
chr7	75595644	-5.40372	-5.53601
chr7	78687481	-11.3209	-11.4035
chr7	81219260	-6.52174	-10.6667
chr7	81244446	-8.72349	-8.83061
chr7	91263756	-5.52534	-6.28776
chr7	98102672	-9.73451	-9
chr7	99375767	-5.62084	-5.6338
chr7	99383985	-9.56229	-11.2376
chr7	99594425	-6.45872	-9.98752
chr7	101055381	-5.95238	-6.89655
chr7	101367825	-9.72222	-6.77966
chr7	102243780	-5.40541	-6.78571
chr7	107240294	-6	-5.26316
chr7	107620565	-5.59116	-10.1744
chr7	109518230	-7.14286	-6.66667
chr7	110189642	-6.1443	-6.96907
chr7	112807986	-10.8434	-6.25
chr7	113105447	-13.3181	-9.61909
chr7	113609068	-5	-6.72838
chr7	114744740	-12.0113	-10.8475
chr7	114771721	-10.5872	-14.8588
chr7	115290938	-7.26319	-8.68486
chr7	119490366	-5.88235	-8.13526
chr7	126456530	-10.1266	-11.0294
chr7	129131656	-5.69106	-8.81079
chr7	130772977	-6.32911	-9.45946
chr7	131819568	-7.35294	-5.94059
chr7	134864345	-6.24462	-6.57895
chr7	136846232	-5.46208	-6.17414
chr7	140139157	-8.10811	-8.33333
chr7	140845978	-5.19481	-5.55556
chr7	141143446	-5.43478	-5.55556
chr7	141196991	-6.45161	-6.0241
chr7	144628661	-10.8434	-11.463
chr8	4166543	-5.55556	-5.97015
chr8	13799950	-12.2283	-13.764
chr8	13948749	-6.14035	-7.24638
chr8	14133100	-5.35714	-6.25
chr8	14602012	-6.15258	-8.00764
chr8	18564852	-5.26316	-5.97015
chr8	23059066	-5.17241	-7.69231
chr8	23168255	-5.55556	-9.16571
chr8	23435811	-14.4712	-17.0646
chr8	24386633	-6.48998	-5.20833
chr8	25192006	-5.94427	-7.16374
chr8	40964115	-5.46875	-9.7343
chr8	57431476	-7.59988	-6.25
chr8	59478165	-6.32351	-8.47458
chr8	61301408	-5.50926	-7.85509
chr8	67086413	-8.14514	-10.4513
chr8	67699443	-6.83462	-7.71238
chr8	70194921	-6.79612	-7.14286
chr8	78106454	-5.81395	-5.71429
chr8	79375034	-6.81818	-6.77966
chr8	87873702	-16.358	-15.1515
chr8	92063802	-5.33333	-8.34956
chr8	93229441	-5.67805	-8.01127
chr8	94169849	-7.11443	-8.64706
chr8	94820195	-6.25	-9.31818
chr8	94955179	-5.43478	-9.7561
chr8	95023292	-5.67787	-6.42191
chr8	95187713	-6.25652	-7.451
chr8	106195461	-5.61798	-5.17241
chr8	107404399	-7.92833	-12.9464
chr8	109751274	-9.99544	-7.04271
chr8	115625801	-8.46442	-8.64779
chr8	116733745	-5.88235	-6.25
chr8	117544055	-7.38861	-7.21649
chr8	118322359	-8.62745	-18.487
chr8	120256413	-5.31915	-5.66038
chr8	122548221	-5.71429	-6.12245
chr8	122685534	-6.57895	-10
chr8	122956264	-6.03448	-5.33333
chr8	123341891	-6.56646	-7.15686
chr8	124271270	-5.6872	-5.14706
chr8	124278937	-5.82218	-5.21442
chr8	125479867	-7.92079	-5.06329
chr8	125720384	-6.6653	-6.74185
chr8	126404756	-6.80083	-8.30782
chr9	14357229	-5.10949	-7.22859
chr9	15955079	-5.52578	-6.02701
chr9	25191633	-5.55556	-5.26316
chr9	28404277	-6.45161	-10.7759
chr9	30855711	-8.32753	-8.2301
chr9	32163079	-7.05128	-6.77083
chr9	35426118	-12.2222	-10.8135
chr9	40711938	-6.66667	-8.01564
chr9	45319107	-7.83344	-8.65079
chr9	46225622	-7.50442	-5
chr9	48363067	-5.70261	-8.07664
chr9	50841767	-8.26446	-10
chr9	53812035	-5.35714	-6.51062
chr9	54801965	-10.6966	-6.66667
chr9	55684997	-5.26316	-5.06329
chr9	58006396	-7.65501	-16.1923
chr9	58216997	-8.72131	-10.0297
chr9	60259362	-6.74157	-7.81362
chr9	64553012	-8.04989	-9.62084
chr9	65161745	-6.43572	-5.77414
chr9	66158041	-7.07965	-5.40541
chr9	69293906	-5.70059	-5.6836
chr9	70257709	-7.80142	-5.59116
chr9	75464134	-17.5397	-17.7113
chr9	78528771	-8.1788	-7.59409
chr9	81945730	-21.0407	-14.8601
chr9	86981886	-7.14286	-7.8125
chr9	90234276	-5.50459	-5.19481
chr9	96675809	-5.19231	-6.66667
chr9	96787878	-7.29167	-7.70906
chr9	101062821	-8.31997	-6.59341
chr9	106323076	-10.2456	-10
chr9	107307436	-8.3155	-15.7368
chr9	107403339	-6.25	-6.66667
chr9	107901967	-5.55556	-6.06061
chr9	109083340	-5.05051	-6.25
chr9	110282015	-6.66138	-19.8415
chr9	110947925	-9.52303	-8.20687
chr9	114501690	-6.71336	-9.47368
chr9	119064353	-7.49783	-8.15354
chr9	121452867	-5.31915	-5.7971
hyper/hyper		MYFY+	MOFO+
chr1	6282421	5.19481	5.7971
chr1	12807423	8.08915	16.8948
chr1	13104511	17.8209	12.0158
chr1	13291539	9.90196	15
chr1	13656502	18.0556	7.27273
chr1	13846476	8.36349	7.87735
chr1	21522386	8.84899	10.4552
chr1	23915322	5.97015	5.47945
chr1	33742133	6.50651	5.12821
chr1	34005749	5.37634	5.19481
chr1	34007286	6.90442	5.71429
chr1	36060404	7.29167	5.986
chr1	36060994	5.06329	8.4507
chr1	36103702	9.09091	6.57895
chr1	36560059	5	7.14286
chr1	37474787	5.30674	6.61638
chr1	39425995	6.40731	6.59238
chr1	40429160	6.94604	6
chr1	40680975	6.27319	9.22761
chr1	40768935	7.84314	8.19672
chr1	42878524	5.72615	5.98291
chr1	48881690	6.49832	9.52381
chr1	50962234	6.57895	5.71429
chr1	51289296	5.89431	10
chr1	51856776	14.3585	20.739
chr1	54710881	10.7827	7.69231
chr1	54798678	10.0769	5.88235
chr1	54913571	6.84009	7.03592
chr1	55718547	5.91658	5.63025
chr1	56938822	6.20441	5.91469
chr1	57613272	6.47773	8.44321
chr1	59450918	5.80762	6.78358
chr1	60663039	7.16049	6.0241
chr1	62738351	5.12821	7.35294
chr1	62774132	7.84091	5.88235
chr1	64446298	6	5.43478
chr1	67116884	6.31313	5.59367
chr1	71035653	6.42202	5.40541
chr1	71936895	8.41346	6.31579
chr1	72202351	5.26316	6.15385
chr1	75343754	10	6.66667
chr1	77179434	7.22292	5.70175
chr1	77179436	11.5877	13.0651
chr1	77454339	12.1582	12.8173
chr1	77978696	5.81395	6.15385
chr1	80722588	6.09756	5.71429
chr1	84285257	6.45161	12.8205
chr1	84864453	12.6916	13.6594
chr1	86154941	6.49351	7.57576
chr1	87264019	6.12245	5.61798
chr1	87712322	6.32997	8.21918
chr1	87921878	10.2759	11.4638
chr1	88212976	7.14286	8.62069
chr1	91066650	8.92889	8.19672
chr1	91420691	5.71632	6.17284
chr1	91743391	5	5.43478
chr1	93014695	8.33333	7.24638
chr1	93124237	6.0241	9.73226
chr1	106829264	7.72727	7.60684
chr1	107127491	5.60748	5.26316
chr1	119913227	6.17284	8.06452
chr1	120076665	10.1757	8.28924
chr1	125911522	10.1307	5.10204
chr1	130246187	6.29546	5.43478
chr1	131029463	15.2691	16.1043
chr1	131617038	16.3702	15.2941
chr1	131701885	7.40365	13.1334
chr1	132236515	5.34664	5.00507
chr1	132317476	14.6222	14.4348
chr1	132317489	14.9787	26.636
chr1	132888953	7.6264	6.57895
chr1	133159640	6.96536	8.81226
chr1	133227316	12.0795	20.7126
chr1	133324706	9.40705	9.00398
chr1	133668898	9.07801	7.50442
chr1	133924264	8.95522	8.06452
chr1	133964842	8.58974	9.59663
chr1	134524187	11.3818	9.12433
chr1	134527144	6.75991	7.19086
chr1	134644285	6.45161	5.12821
chr1	135284233	5.7971	5.33333
chr1	135800382	5.89752	6.37424
chr1	136135270	5.55556	8.57143
chr1	136569354	6.14893	11.7857
chr1	138923184	5.86538	6.85135
chr1	143733927	5.19481	6.74157
chr1	144249060	5.21613	6.48496
chr1	150591568	5.68005	8.85579
chr1	151059871	10.6175	14.7523
chr1	151616043	8.23885	9.85366
chr1	153560849	7.37515	7.53456
chr1	154152708	5.13047	8.76471
chr1	155111399	5.366	5.33768
chr1	155731370	5.88235	7.31707
chr1	155809682	10.1729	6.75625
chr1	156076528	13.2655	18.4766
chr1	156111316	5.10479	6.63832
chr1	156749032	9.58904	9.26843
chr1	157537755	7.14286	6.98196
chr1	158241971	11.2389	8.36981
chr1	158242752	9.11392	10.0922
chr1	161252419	6.31443	5.60753
chr1	163310088	9.34107	10.7949
chr1	164366700	11.3724	12.2475
chr1	165632921	9.75149	7.25046
chr1	165709007	6.76638	5.95238
chr1	165844291	5.37927	6.20155
chr1	165865572	7.91719	10.0669
chr1	166381931	5	6.32911
chr1	170065146	11.4634	14.6915
chr1	171345405	5.49451	6.45161
chr1	171478447	5.71429	5.88235
chr1	171643885	9.15179	6.73077
chr1	172309049	18.0124	10.6158
chr1	173409113	10.7193	9.13313
chr1	175346446	5.72174	6.66667
chr1	175537796	7.9085	5.7971
chr1	176991855	6.82736	5.28059
chr1	177323485	9.04762	8.69284
chr1	177323498	11.1294	11.5442
chr1	177323599	11.299	11.6861
chr1	178630450	6.0398	6.15927
chr1	178640317	7.93814	5.71429
chr1	179060870	14.8896	16.2594
chr1	179060898	7.32598	7.72789
chr1	179073391	8.07287	11.4642
chr1	179164420	5.56319	5.77411
chr1	179845060	5.97015	5.19481
chr1	180174955	13.1579	14.6022
chr1	180318508	18.2145	15.0215
chr1	182499863	8.19672	6.66667
chr1	184731021	7.91256	14.2834
chr1	186116996	7.97297	5.68182
chr1	188388385	8.48513	7.47055
chr1	192847188	12.0596	14.6088
chr1	194419913	5.83333	5.06329
chr1	194673350	11.0642	10.3936
chr1	195093014	5.07858	9.84184
chr10	4244121	5.26077	6.97674
chr10	4713441	14.1756	16.1538
chr10	7781228	5.74713	8.10811
chr10	12107250	6.42886	5.98291
chr10	12489996	9.1133	7.00983
chr10	12630848	5.68825	6.32225
chr10	15759243	5.63926	5.07493
chr10	17567765	15.8039	14.6424
chr10	18372302	5.09006	5.06329
chr10	18510267	7.04869	7.69577
chr10	18770354	10.2041	6.89655
chr10	20428874	10.8098	10.6712
chr10	21241629	5.98807	8.44671
chr10	21439575	6.60871	10.1293
chr10	21988832	10.1635	7.24638
chr10	22058964	6.75676	5
chr10	22297699	6.46199	5.88235
chr10	23195482	7.23443	6.55876
chr10	24948775	5.55556	10.9589
chr10	26609115	12.3063	9.28934
chr10	39626125	6.12245	6
chr10	40191193	5	8.97436
chr10	41152566	5.15464	5.74713
chr10	41991753	6.92308	6.31266
chr10	42251914	5.97063	7.23684
chr10	42464727	14.0629	16.6667
chr10	43439562	10.3904	5.33333
chr10	43582555	10.6318	7.16667
chr10	44390744	7.52976	8.92857
chr10	44456578	13.3047	11.5159
chr10	49823001	8.03336	9.20213
chr10	53807085	5.74303	5.61798
chr10	56379183	5.73737	5.30042
chr10	56840809	10.1881	10.4251
chr10	58239123	6.81818	6.74157
chr10	59965452	5.66038	5.97015
chr10	60194556	9.56422	9.50388
chr10	60299856	5.78526	6.20751
chr10	61381451	5.47945	7.5
chr10	62258391	11.3212	13.2555
chr10	62330283	6.4971	7.16529
chr10	62556301	5.01984	5.45455
chr10	62973193	9.02623	9.62346
chr10	66918998	6.37402	5.52147
chr10	67100316	5.323	8.10559
chr10	68045234	5.29938	6.06279
chr10	68249721	6.56375	6.14286
chr10	69476795	12.9307	19.3646
chr10	71180406	10.2183	6.66667
chr10	73921668	8.55811	9.42212
chr10	75550335	5.85046	5.64516
chr10	75648848	7.79452	5.55556
chr10	75897546	5.15464	5.31915
chr10	75930761	10.064	5.23148
chr10	76118995	5	10.463
chr10	76327013	9.67129	7.08587
chr10	77007675	9.09944	6.61499
chr10	77064178	9.2803	9.09091
chr10	77298910	6.67211	5.7377
chr10	77299070	24.9206	23
chr10	78043787	5.88235	6.38298
chr10	79533340	6.93069	5.19481
chr10	80324821	6.22455	8.0965
chr10	80572228	9.07738	15.2174
chr10	80644652	7.93651	6.89655
chr10	80963431	8.39383	7.58547
chr10	82780219	9.51188	9.49591
chr10	83302188	6.85226	8.98954
chr10	83937554	5.26316	7.24638
chr10	84134008	20.1968	13.1188
chr10	84480196	7.0617	9.35919
chr10	84554817	8.0965	5.61798
chr10	84701153	8.40826	7.76699
chr10	84722345	9.85663	10.0738
chr10	84863885	14.7454	17.5068
chr10	84946082	8.96811	12.6646
chr10	85034487	6.18132	9.54704
chr10	85505499	7.22701	6.34921
chr10	87926626	10.1174	7.19184
chr10	89506684	5.04471	6.16541
chr10	93261326	5.73421	7.05882
chr10	93334925	6.60538	5.13582
chr10	94172749	9.56686	11.0882
chr10	94562131	12.0711	9.70933
chr10	95141713	7.08731	7.27273
chr10	95211193	5.26316	7.22892
chr10	95720423	8.51293	5.6338
chr10	96309141	5.08723	10.9922
chr10	100066436	7.79221	14.9824
chr10	107697364	5.60748	5.05051
chr10	108335895	13.1289	19.2156
chr10	108433942	5.49368	6.97779
chr10	108597795	8.33333	5.49451
chr10	111472713	5.95238	5.33333
chr10	111601279	13.8454	9.92853
chr10	116712816	5.26316	6.34921
chr10	118133510	7.41026	6.71088
chr10	118763621	21.2531	15.7948
chr10	119239010	5.55556	5.19481
chr10	119691914	7.22892	5.12821
chr10	122033479	9.09091	6.45161
chr10	122984272	6.85185	5.33333
chr10	126919070	6.42202	7
chr10	127701824	10.252	11.4943
chr10	127776489	6.07695	6.59537
chr10	128524327	13.6825	16.6426
chr10	128588829	8.84956	6.18557
chr10	128742534	5.19481	7.35294
chr10	128911612	5.71429	9.09091
chr10	128979277	5.94633	8.4507
chr11	3164007	9.92178	7.7072
chr11	3164007	9.92178	8.50454
chr11	3164008	10.4739	10.8873
chr11	3164009	11.1206	9.95768
chr11	3164010	11.7378	10.9294
chr11	3164014	11.9639	9.40259
chr11	3164014	11.9639	11.2371
chr11	3164017	12.0829	12.0925
chr11	3164019	12.4652	12.9815
chr11	3164019	12.4652	13.2392
chr11	3164020	11.9256	12.9846
chr11	3164021	11.6924	12.4394
chr11	3164027	14.4587	11.7601
chr11	3164038	12.6232	10.8699
chr11	3164038	12.6232	12.9422
chr11	3164041	9.04976	8.91507
chr11	3312986	13.3333	11.2772
chr11	3546259	10.2831	7.20412
chr11	4344175	14.9484	19.196
chr11	4734518	5.45455	7.14286
chr11	5424278	5.33994	6.85862
chr11	5505492	15.0868	13.6379
chr11	6587168	5.81395	9.85915
chr11	6894924	7.44741	8.02745
chr11	8582899	11.8095	13.2754
chr11	8585723	20.061	12.6995
chr11	11559198	11.3903	13.2759
chr11	11564056	9.69749	8.86211
chr11	11833405	5.75451	8.85036
chr11	11855063	6.10141	8.11536
chr11	11885235	10.2765	8.66743
chr11	16742414	10.6283	6.94444
chr11	19962250	5.07919	6.90476
chr11	20636420	8.49499	9.99339
chr11	20832442	6.26525	10.2328
chr11	21220856	7.97782	10.8282
chr11	22457457	5.47945	10.4263
chr11	22620284	13.2798	16.244
chr11	22871831	8.97081	10.1889
chr11	22871921	8.88233	6.43617
chr11	22906501	13.5924	17.3239
chr11	28585745	10.3721	10.0945
chr11	29526650	7.27513	5.86368
chr11	29644867	8.91643	6.84932
chr11	32454415	5.81395	7.27273
chr11	32973602	6.45161	5.97015
chr11	33103530	10.303	10.6126
chr11	33939763	8.50384	6.43993
chr11	34061897	7.40896	8.39878
chr11	34315792	9.33333	6.94444
chr11	37238822	6.22582	5.71429
chr11	43530256	13.3279	14.359
chr11	44833967	5.06329	10
chr11	45876447	9.52435	5.98291
chr11	49203780	7.14834	6.45161
chr11	50249183	8.94825	11.7893
chr11	52284325	9.58025	5.68182
chr11	52820482	8.98363	11.4708
chr11	53519398	5.45455	6.15385
chr11	55685044	7.31096	7.8125
chr11	59141826	9.99156	12.3596
chr11	59309720	16.2834	18.9011
chr11	59366666	7.93017	6.97231
chr11	60161823	7.9646	8.99348
chr11	60777150	7.2695	5
chr11	61275420	8.23529	10.4396
chr11	61385931	7.65583	8.19022
chr11	62643139	8.62069	8.82353
chr11	62643199	7.52976	5.40541
chr11	62996724	14.4403	12.8879
chr11	63279100	7.96183	10.7143
chr11	63455196	5.78003	20.0993
chr11	63952839	5.21569	6.52174
chr11	65834597	6.49351	5.26316
chr11	67966338	6.2954	6.25
chr11	69071770	6.89655	5.22803
chr11	69339689	5.76923	6.25
chr11	69774889	13.559	15.913
chr11	70410535	6.75676	5
chr11	70541073	5.18593	5.95238
chr11	71752282	8.53659	8.54061
chr11	72024699	10.5567	10.0698
chr11	72280314	10.989	13.3993
chr11	72402490	5.69106	6.92308
chr11	73323380	7.27324	5.88235
chr11	75279119	5.68182	6.86871
chr11	76429167	6.32911	6.15385
chr11	78146202	5.31915	5.05051
chr11	78467368	9.95955	16.3698
chr11	78497119	5.35714	6.66667
chr11	78572315	12.8282	15.7288
chr11	78751498	5.25566	7
chr11	78982040	12.4761	16.6578
chr11	79089936	5.68182	5.19481
chr11	79419372	5.90418	6.04617
chr11	80698760	13.9394	13.8258
chr11	81079200	8.51377	6.0099
chr11	84069452	10.3578	15.0315
chr11	84585670	5.71429	6.97071
chr11	84642062	7.67196	5.55556
chr11	84739073	5.47945	7.40741
chr11	85696597	16.9961	15.9623
chr11	85827962	11.442	14.019
chr11	85900283	5.45654	5.12821
chr11	85918141	5.21121	8.16327
chr11	86382891	5.48471	9.48541
chr11	86701737	6.4343	7.19902
chr11	86942037	5.46537	6.77159
chr11	87802612	6.45161	6.41026
chr11	88148556	19.5802	12.5423
chr11	88307589	7.75485	7.40741
chr11	88307594	5.26316	8.47458
chr11	88862298	5.05051	5.88235
chr11	90283941	5.3359	5.51796
chr11	90558820	11.6111	11.1729
chr11	94146992	7.14286	10.5263
chr11	94210449	8.02198	8.03966
chr11	95019744	12.0294	15.2511
chr11	95019760	6.79612	5.33333
chr11	95183490	7.88658	10.3031
chr11	95227795	7.23957	8.70932
chr11	95544090	9.59459	8.63248
chr11	95701792	6.97917	6.32911
chr11	97841207	5.45455	5.26316
chr11	98142622	6.55738	5.71429
chr11	98336471	5	6.66667
chr11	98439697	7.14286	5.47945
chr11	98672215	5.6338	7.57576
chr11	99102632	15.9113	18.1963
chr11	100399545	10.3284	11.7261
chr11	100550647	7.61858	12.642
chr11	100725178	7.54717	10.7143
chr11	100855301	10.6719	9.41176
chr11	101248306	6.38112	8.1092
chr11	101470104	6.24918	7.35294
chr11	101962151	21.4966	22.2906
chr11	102026475	6.34921	6.57895
chr11	103097229	7.69231	7.91444
chr11	103169785	15.4048	13.4677
chr11	103171838	5.68182	5.19481
chr11	104007205	7.36842	6.45161
chr11	105967353	6.95147	5.1699
chr11	106438991	6.47729	7.32588
chr11	107451378	9.90947	11.0246
chr11	107458243	7.11148	10.2941
chr11	109291317	7.38738	7.21895
chr11	109733395	7.84251	9.37117
chr11	111687724	6.18557	5.84234
chr11	112609476	5	6.05622
chr11	113101808	10.7855	9.30233
chr11	113796963	8.67199	5.12821
chr11	114419517	8.47458	11.2342
chr11	114568353	8.26652	5.55556
chr11	114694973	6.41822	5.66038
chr11	114789971	5.12821	8.04598
chr11	115166058	8.57727	11.5174
chr11	115836271	12.7461	14.7588
chr11	115841555	6.298	5.48134
chr11	115988411	9.23517	8.75
chr11	116843187	9.53782	8.47458
chr11	117366928	10.8108	9.43396
chr11	117653738	5.83942	5.71429
chr11	119944509	9.174	7.43505
chr11	120959794	24.2593	21.0063
chr12	3574131	8.22388	10.5753
chr12	3792405	6.42702	5
chr12	3792446	6.54187	6.16981
chr12	4167558	5.39798	5.16129
chr12	4478174	10.8585	8.29783
chr12	8316525	5	5.47945
chr12	9041004	6.89655	6.49351
chr12	12497732	13.441	12.6374
chr12	12935784	9.7254	12.9156
chr12	16285978	5.81106	5.44355
chr12	16920843	8.47458	11.007
chr12	21167643	6.42466	5.70108
chr12	24630395	5.41557	5.8243
chr12	24889751	8.29722	12.8571
chr12	25204070	11.6477	14.0122
chr12	26471580	8.16327	6.66667
chr12	27410577	11.2093	8.14845
chr12	28598693	11.2331	11.6886
chr12	32642777	11.0345	13.872
chr12	33302975	5.33333	6.50612
chr12	35966373	11.6122	14.8148
chr12	40596987	12.2093	11.8931
chr12	44268566	6.81511	6.31579
chr12	51842836	5.00856	7.47952
chr12	51998741	9.99782	9.86942
chr12	52392383	6.84932	7.9798
chr12	54284128	5.42636	6.25967
chr12	55329087	5.26316	7.35294
chr12	55386917	17.2956	22.619
chr12	55611311	7.72156	10.5594
chr12	57922506	9.26501	9.51493
chr12	69496113	8.25496	15.4553
chr12	71630648	11.6426	11.3043
chr12	72080917	6.44128	5.95037
chr12	72200032	5.97015	6.94444
chr12	72671712	10.3448	10.3049
chr12	73124356	9.24631	6.12245
chr12	76375820	5.50551	7.19424
chr12	79352167	14.6831	12.5
chr12	80219913	6.55738	6.77966
chr12	80691695	12.795	16.5043
chr12	80818035	6.97341	5.61404
chr12	80991114	8.5249	13.8592
chr12	81013692	8.63014	7.84314
chr12	81619323	5	8.33333
chr12	82338810	7.69792	11.1719
chr12	82472958	6.0925	5.38462
chr12	83758975	9.33333	10.5882
chr12	83770144	9.375	6.06061
chr12	85597880	7.74604	6.35948
chr12	85705447	8.82858	5.88235
chr12	85971830	5.12821	5.47945
chr12	86455130	5.84993	7.12619
chr12	86683842	13.7675	19.4312
chr12	86872003	8.6952	9.25822
chr12	86920065	5.55556	5.08475
chr12	91891197	5.12821	6.15385
chr12	99274736	8.12937	7.88406
chr12	99574662	5.73871	9.9793
chr12	100341241	6.49351	13.2591
chr12	101015333	8.68822	7.81407
chr12	101985577	6.32985	5.43478
chr12	102319246	8.20824	10.0782
chr12	103547452	15.3992	13.9139
chr12	103660390	11.2676	7.14286
chr12	105126357	7.12145	5.81395
chr12	105936147	5.37634	6.57895
chr12	106025947	7.20081	6.7093
chr12	108547922	6.79781	8.67434
chr12	109069032	6.0241	6.15385
chr12	109728748	7.35294	6.55738
chr12	110687959	6.06061	5.55556
chr12	110703163	7.52976	5.88235
chr12	110994971	7.77778	7.57576
chr12	111008700	14.4777	12.3001
chr12	112008086	9.91071	9.41558
chr12	112141323	19.4444	28.0289
chr12	112155467	10	6.25
chr12	112488742	8.83295	8.93424
chr12	112597771	5.76923	7.27273
chr12	112600009	9.10088	10.3846
chr12	112799878	5.61428	7.05392
chr12	116282083	5.90909	5.97015
chr12	116483295	6.34683	5.06494
chr12	117994630	11.9583	13.1868
chr13	6576111	5.88235	5.05051
chr13	6659316	6.84932	5.6338
chr13	9736621	7.35294	5.06329
chr13	9759994	5.67056	6.71642
chr13	12072899	5.71429	6.06061
chr13	12341733	6.38564	8.71495
chr13	12521700	7.74752	7.69083
chr13	16282066	7.10938	5.51793
chr13	19621757	16.1146	15.2167
chr13	23915006	11.1905	11.7279
chr13	26119393	7.55202	8.8092
chr13	28520036	7.61905	8
chr13	28780798	6.61172	8.19652
chr13	29085538	5.40541	5.68182
chr13	29838654	9.07069	8.78543
chr13	30198615	6.69502	7.60637
chr13	31629331	6.41026	5.37634
chr13	34087584	8.33333	7.14286
chr13	34463582	12.4336	17.8322
chr13	35821891	9.46998	10.6957
chr13	37732019	6.04224	6.75837
chr13	38347983	5.2803	12.2258
chr13	40461994	5.17241	5.7971
chr13	40906551	5.78171	6.09756
chr13	40916448	7.29167	7.24638
chr13	41456922	6.60364	12.8539
chr13	42717798	6.89655	6.94444
chr13	44206365	12.1279	13.6254
chr13	44705606	9.08461	12.7754
chr13	44812729	6.40442	7.73288
chr13	45252157	9.97297	10.2813
chr13	47857316	9.01572	13.2107
chr13	49145523	5.17241	7.01754
chr13	51808153	10.0369	9.84292
chr13	51897836	6.62879	8.4747
chr13	52832149	6.28664	5.42636
chr13	52947610	5.55556	9.21739
chr13	53307233	5.20833	13.1148
chr13	53775822	7.51701	8.87658
chr13	54081082	6.2885	8.21186
chr13	56372775	6.35478	5
chr13	56588698	11.8033	15
chr13	58732621	5.39107	5.86984
chr13	58810448	5.78429	5.33333
chr13	59092914	5	7.16003
chr13	59246416	8.29198	9.53595
chr13	60608950	7.19388	7.30573
chr13	60616555	12.5369	11.7075
chr13	63112703	7.27134	7.74915
chr13	63325958	7.97138	7.07071
chr13	63720835	10.9397	8.1459
chr13	64209994	6.82417	10.1147
chr13	72250765	8.99302	6.77966
chr13	73252171	12.0215	6.49351
chr13	73646453	9.96622	8.3295
chr13	73762970	12.3148	16.9231
chr13	73846371	5.08475	5
chr13	73846371	5.08475	5.19481
chr13	83655307	5.95306	9.09524
chr13	89779180	5.7971	6.25
chr13	91742954	5.63732	6.84749
chr13	95617671	6	5.50459
chr13	95949257	5.15966	8.57143
chr13	97276049	11.301	8
chr13	97419648	9.42708	10.9412
chr13	97492288	6.25	8.50382
chr13	98001914	15.7895	20.1408
chr13	99239339	8.83721	6.34921
chr13	99414410	10.9947	12.0396
chr13	99939499	6.44558	5.07179
chr13	101611935	9.38431	6.60377
chr13	101761903	9.96894	13.9505
chr13	101805635	6.93654	5.68797
chr13	102598530	12.4837	8.10811
chr13	102815495	7.11662	6.49937
chr13	104095451	5.10204	5
chr13	105299955	7.95207	5.6338
chr13	107836467	5.31113	5.79329
chr13	109600272	8.93617	6.15385
chr13	110354150	6.81818	10.7692
chr13	111548745	10.0518	13.8706
chr13	112672994	8.85567	8.10811
chr13	113293737	7.13184	9.98051
chr13	113602747	7.39624	10.283
chr13	113880642	5.08475	7.40741
chr13	117198822	8.16327	5.71429
chr13	119232714	6.96135	7.41787
chr14	3181836	5.59968	5.37178
chr14	4498418	7.88736	5.7971
chr14	5962588	6.49639	7.28412
chr14	5986790	9.13508	8.53098
chr14	8206506	7.47031	5.55556
chr14	11637737	7.22892	5.19481
chr14	12336968	6.9681	5.31532
chr14	13963522	11.5422	13.3963
chr14	17662281	6.9263	5.46464
chr14	20065188	6.24196	8.22958
chr14	20081129	9.99408	9.76982
chr14	20565020	5.20552	5.14706
chr14	21440597	6.94444	6.13903
chr14	24068814	7.10951	6.54503
chr14	24662265	5.19481	8.10811
chr14	25018265	5	12.5
chr14	25844886	5.35714	7.40741
chr14	27405514	5.77528	6.1684
chr14	28512065	7.06169	8.12943
chr14	29795198	12.0731	6.32911
chr14	30479277	7.05882	5.49451
chr14	30717928	11.0772	20.0595
chr14	30717936	19.8211	32.4675
chr14	32496700	7.74894	9.69056
chr14	32496707	7.373	7.68134
chr14	33203028	6.39077	6.26952
chr14	33339026	8.92788	18.0857
chr14	34608410	7.19697	10.3545
chr14	34819540	7.89474	5
chr14	34820737	5.88235	6.84932
chr14	45658759	5.59371	6.11463
chr14	46016678	8.17547	7.05857
chr14	46722418	6.86344	16.9583
chr14	47172048	7.31197	5.26316
chr14	47699445	12.4805	7.77311
chr14	54413693	5.71429	7.27273
chr14	55711051	6.82133	5.33333
chr14	57530748	8.77193	5.33333
chr14	57531429	5.42929	6.15858
chr14	57710805	12.421	13.9228
chr14	57744200	7.67874	7.1741
chr14	60321200	8.84807	11.2857
chr14	65357565	7.79915	5.47945
chr14	65374602	6.33407	7.96767
chr14	65378898	7.31947	10.7988
chr14	66264102	5.05051	6.09756
chr14	66955386	5.94819	5.29801
chr14	70402862	14.7699	16.104
chr14	70467239	6.81818	7.27273
chr14	70553124	8.70927	16.6667
chr14	70658686	5.6338	6.45161
chr14	70888038	23.4006	29.5092
chr14	73107471	10.8913	9.41955
chr14	75057163	7.74636	11.1416
chr14	75186217	6.88503	7.05882
chr14	75505268	9.39696	14.1414
chr14	76313182	7.69231	5.40541
chr14	76528280	13.6267	16.9118
chr14	76618545	10.1709	11.2812
chr14	78731122	14.7652	10.5645
chr14	79135304	5	10.7143
chr14	84448579	6.45161	5.71429
chr14	99335874	11.77	13.3296
chr14	101332207	6.54206	5.55556
chr14	101640148	5.18902	6.09756
chr14	103078401	6.69393	7.44066
chr14	105089839	5.77339	5.81835
chr14	105861946	5.80463	8.57692
chr14	105900767	5.40541	5.55556
chr14	108323540	11.0763	12.027
chr14	111577990	5.7326	5.0843
chr14	115093080	5.66176	6.80545
chr14	118766307	6.49497	5.31252
chr14	118794057	7.45363	8.52713
chr14	121423643	15.1131	17.5562
chr14	121484472	8.21638	6.66515
chr14	121928686	7.59494	6.25
chr14	122041654	15.9559	18.4088
chr14	122280543	5.71429	9.09091
chr15	6983321	6.30522	7.07394
chr15	7531585	5	8.57143
chr15	8423337	7.89474	5.33333
chr15	8587093	10.9857	9.32104
chr15	8762200	14.5567	16.7351
chr15	9074294	15.493	21.2366
chr15	9452292	8.90805	7.13016
chr15	10767820	8.85057	6.66667
chr15	11753258	6.29037	8.92857
chr15	12034331	5.41912	5.45455
chr15	12367771	6.75742	9.70874
chr15	12461138	15.3698	12.4183
chr15	25366956	6.67124	7.16889
chr15	25733168	7.79221	7.04225
chr15	25753038	8.20614	8.81527
chr15	25845125	9.9287	9.72222
chr15	25903103	9.76982	7.40741
chr15	31222173	10.8953	7.96296
chr15	31382152	5.25566	6.59341
chr15	34041665	5.2682	8.70536
chr15	34453644	6.66667	5.71429
chr15	36715578	15.6052	10.5413
chr15	36800261	5.10204	5
chr15	36873803	7.69231	5.47945
chr15	36930267	5.35714	10.4167
chr15	37793638	7.40741	7.84314
chr15	37793931	7.9849	8.73016
chr15	39078986	9.80241	13.9514
chr15	39195985	10.2968	12.8807
chr15	41830973	5.02069	6.31579
chr15	42232097	7.81898	14.0786
chr15	42620388	12.1429	5.68182
chr15	43356085	5.06957	5.8175
chr15	45115259	5	5.97015
chr15	50817719	7.71388	9.59302
chr15	57889083	8.7907	10.1425
chr15	58417380	5.82571	7.38514
chr15	58932447	9.82926	5.9345
chr15	58989131	5.46833	6.48148
chr15	59079147	5.90773	7.17749
chr15	59511739	6.56214	7.9902
chr15	59786009	5.55556	6.45161
chr15	62115094	5.99774	13.5455
chr15	62215007	7.55724	7.2148
chr15	62221168	5.4573	6.7658
chr15	64334392	10.8262	13.3881
chr15	65903878	6.87729	11.3379
chr15	66646709	19.7158	11.5888
chr15	73554322	5.17241	6.25
chr15	74704835	5.49451	8.04598
chr15	75994492	8.30033	5.12821
chr15	76856991	5.88235	8.69565
chr15	77344297	5	10
chr15	78120686	5.08425	5.82745
chr15	78384560	6.84932	5.31915
chr15	78803369	6.45833	5.20833
chr15	80462382	5.26316	6.0241
chr15	80462382	5.26316	6.17284
chr15	80673533	17.3938	19.3968
chr15	81723965	5.61798	5.47945
chr15	82361161	9.06993	7.08578
chr15	83050964	5.41507	5.95238
chr15	83375305	8.47458	6.41026
chr15	83518197	6.25	5.21739
chr15	83640168	6.12245	8.88889
chr15	83652191	15.9952	12.9753
chr15	84622150	5.28869	5.77083
chr15	84700532	5.33333	5.26316
chr15	85177837	12.2136	16.3376
chr15	88692896	10.4088	10.6753
chr15	88855969	6.2549	8.58586
chr15	88876691	5.81395	5.47945
chr15	88904207	7.79221	7.14286
chr15	89321654	13.7255	12.406
chr15	93768396	7.82609	8.00354
chr15	94463428	5.88235	5.55556
chr15	95883703	6.39216	5.05051
chr15	96333671	7.69231	6.94444
chr15	97332187	5.13367	6
chr15	97590663	11.861	10.3295
chr15	97613699	5.64516	5.20833
chr15	98035853	14.6934	17.7419
chr15	98116350	6.60109	6.67026
chr15	98738187	5.7971	5.47945
chr15	99264491	6.86275	6.32911
chr15	99471569	10.2941	5.15464
chr15	100718152	6.32911	7.24638
chr15	101049226	5.74292	13.6648
chr15	101097440	5.33333	6.71574
chr15	101165651	6.63094	5.29762
chr15	101170536	5.77675	5.64516
chr15	101887170	11.9497	6.94444
chr15	102108181	5.08475	6.75676
chr15	102145629	5.27778	10.7729
chr15	102145674	6.90211	6.55292
chr15	102207601	5.12769	5.1509
chr15	102733118	12.3404	16.6476
chr15	102745763	7.88417	7.91118
chr16	4323376	14.0109	15.5951
chr16	4683830	6.31579	5.26316
chr16	5234218	5	6
chr16	6282673	11.3131	15.8537
chr16	8566233	6.25	5.40541
chr16	9230192	6.39881	6.25
chr16	10630005	5.47945	5.71429
chr16	10991067	5.40541	5.7971
chr16	11036777	13.1696	13.1301
chr16	12886094	10.0221	6.02234
chr16	13479455	6.01939	8.90994
chr16	13479467	6.26349	6.98074
chr16	14113098	7.22519	5.26316
chr16	15594582	5.06329	5.88235
chr16	16924512	5.40541	5.47945
chr16	17268312	6.40056	5.33333
chr16	17277058	8.33333	6.25
chr16	17805422	6.57895	6.77966
chr16	17832136	5.6338	5.55556
chr16	18384169	7.14286	6.57895
chr16	18589453	16.5946	20.7188
chr16	21198540	5.55556	6.75676
chr16	21202305	11.8429	5.71429
chr16	21208921	5.10204	6.38298
chr16	21560535	6.55594	5.55556
chr16	21695602	5.12821	5.71429
chr16	21695602	5.12821	9.85915
chr16	21796303	8.02672	7.8381
chr16	21850347	7.10112	7.34323
chr16	22578486	5.33505	6.45161
chr16	24391680	6.88723	9.07859
chr16	24454548	9.41653	12.4272
chr16	24466768	9.91379	12.6068
chr16	25201600	8.61842	8.27917
chr16	28560331	7.5	5.10204
chr16	30047164	12.4808	17.3026
chr16	30387629	5	5.47945
chr16	30549167	5.55556	6.25
chr16	30959976	5.81395	5.19481
chr16	32292127	7.77869	6.83761
chr16	32523008	9.63744	8.73563
chr16	33043644	9.72492	9.71799
chr16	33326853	6.46876	6.49351
chr16	33885923	6.25	6.25
chr16	34746096	6.04396	9.27791
chr16	34975583	7.55461	8.97436
chr16	35024451	7.14286	5.40541
chr16	35547366	7.7898	6.29371
chr16	35587667	7.79221	5.81395
chr16	35940063	9.80828	5.56723
chr16	37778980	8.52799	9.49821
chr16	37990072	12.5567	9.24183
chr16	38653402	6.72217	7.14286
chr16	43168551	6.79635	8.26087
chr16	43655430	6.16883	8.57278
chr16	43800788	5.68182	9.114
chr16	44509570	8.6755	6.06765
chr16	44630268	5.1802	5.20833
chr16	48298090	6.78033	5.49451
chr16	52031481	5.34035	6.66667
chr16	64880509	5.08563	5.91474
chr16	65529549	5.36639	5.74713
chr16	72700076	10.5161	8.69565
chr16	76003392	7.78743	11.2181
chr16	78207213	6.99311	14.087
chr16	78264449	11.9072	13.0967
chr16	85899182	7.36368	9.37689
chr16	87717975	12.4256	9.4162
chr16	87774784	5.42219	12.0235
chr16	89832026	5.67598	5.12821
chr16	89954043	7.69231	5.76923
chr16	90072754	5.70248	8.30409
chr16	90214267	8.26506	6.72395
chr16	90309903	9.50397	8.38994
chr16	91464539	5.05051	6.12245
chr16	91861641	7.34542	11.5079
chr16	92057223	15.5243	16.2562
chr16	92103697	7.52688	8
chr16	92520236	8.84191	7.35294
chr16	92611487	5.68182	5.71429
chr16	92825288	9.64565	10.9955
chr16	93128344	10.6061	5.45455
chr16	93215295	7.68717	5.6338
chr16	93742758	8.21697	7.61905
chr16	93884322	8.26409	6.57895
chr16	94032772	6.18557	10.4651
chr16	94330054	5.32623	10.5418
chr16	94743672	5.52492	5.68182
chr16	94866909	6.59341	8.10918
chr16	95434801	9.97605	11.5315
chr16	95916941	5.71429	5.88235
chr16	95983778	9.04104	7.20721
chr16	96080831	5	5.12821
chr16	96145273	5.19481	5.55556
chr16	96236500	14.9429	13.6275
chr16	97165621	6.45161	6
chr17	5429334	5.99781	5.81467
chr17	5440777	5.71429	6.77966
chr17	5792420	5.49451	6.31579
chr17	5798433	7.69231	6.03448
chr17	9397116	7.90441	9.15634
chr17	9397814	14.4348	17.0974
chr17	10359454	11.8724	11.427
chr17	10479535	6.25051	6.07722
chr17	10529406	10.8478	10.8377
chr17	11038234	5.46875	8.46682
chr17	11781533	6.94444	5.40541
chr17	11788873	9.55134	6.89263
chr17	11867587	12.6422	18.0374
chr17	12367293	5.47945	9.67742
chr17	13337233	5.66038	7.4513
chr17	13380169	7.30166	5.40541
chr17	14693975	13.64	13.6549
chr17	22049868	6.49351	5.26316
chr17	24034818	14.5847	17.9459
chr17	24631693	5.7971	8.82353
chr17	24707527	6.66667	5.33333
chr17	25497536	6.19885	8.0008
chr17	25579418	5.47945	5.47945
chr17	25643491	6.29434	5.81395
chr17	25952457	9.07395	5.47945
chr17	26202040	8.54534	11.178
chr17	26548830	5.10204	5
chr17	26840023	12.6708	5.68182
chr17	27029100	11.1111	7.40741
chr17	27053597	14.665	15.0445
chr17	27994891	7.12145	8.50271
chr17	28870824	5.35714	5.88235
chr17	29081035	8.53659	7.5
chr17	29319979	5.74713	5.88235
chr17	29808589	17.6512	7.01754
chr17	29859464	13.6966	17.6455
chr17	29874149	7.69414	10.3774
chr17	30464213	11.7486	9.30885
chr17	30640891	12.5	10.1972
chr17	30735028	6.64185	8.33333
chr17	30902702	9.20295	8.00654
chr17	31295635	6.3653	7.18825
chr17	31467246	7.63305	6.38298
chr17	31723217	8.82353	5.6338
chr17	35343645	5.06329	5.26316
chr17	37007368	10.9091	7.46269
chr17	40811141	5.56905	10.0162
chr17	42847933	7.47126	7.20993
chr17	44134158	6.95288	8.2141
chr17	44244627	12.8575	15.0943
chr17	44739042	5.92645	7.36902
chr17	45732937	9.03378	12.3332
chr17	45924647	9.47053	6.49351
chr17	46004474	5.28711	7.31707
chr17	46534961	7.91444	10
chr17	48457775	5.55556	6.74157
chr17	49933819	13.368	9.375
chr17	50688508	5	7.04225
chr17	53570494	6.14248	6.60377
chr17	53596830	11.0743	13.8553
chr17	55944939	6.45161	8.19672
chr17	56810151	5.95238	8.1954
chr17	62652468	7.75419	6.86275
chr17	63073761	9.54885	10.0317
chr17	63146458	16.187	10.0881
chr17	65663653	7.99867	6.38298
chr17	66125318	9.9982	12.9117
chr17	69226406	5.37661	9.16129
chr17	70752512	11.2467	15.8334
chr17	71785421	6.50651	10.4475
chr17	73037239	6.94475	5.47945
chr17	74945360	6.89655	5.26316
chr17	75177820	13.4043	11.3676
chr17	78207913	9.52293	7.30508
chr17	79601228	16.5512	12.8836
chr17	80063513	5.12821	10.1128
chr17	80620942	14.9914	19.0476
chr17	84150592	5.66038	13.1313
chr17	85043696	16.8699	13.9119
chr17	86968107	12.8069	10.5286
chr17	87219502	15.0047	23.974
chr17	88258503	5.74713	10.2292
chr17	88660729	6.18729	5.94059
chr17	89159825	8.58766	12.5553
chr17	93046567	7.35294	5.66038
chr17	94656780	5.05051	6.94444
chr18	4982163	6.66667	5.47945
chr18	4994278	9.29165	8.20126
chr18	4994293	7.74028	7.49051
chr18	4994327	7.92875	7.15447
chr18	5007260	5.47957	7.62097
chr18	5011814	9.86682	9.69481
chr18	5390159	19.6633	21.7868
chr18	5646746	11.9229	11.7516
chr18	9216150	12.4431	23.9316
chr18	11839021	10.4545	5
chr18	11884896	15.8463	15.1661
chr18	13599673	8.46413	6.97194
chr18	14578431	6.01905	6.6042
chr18	20963435	7.16812	7.28597
chr18	21167849	11.7893	9.97899
chr18	21272254	7.29577	8.60215
chr18	23895382	7.96053	5.55556
chr18	24102051	9.05983	7.24638
chr18	24169576	9.73938	12.5074
chr18	24704198	6.33229	6.5151
chr18	25670632	6.08696	5.75758
chr18	33481588	5.84033	7.01861
chr18	34519355	5.73405	5.89882
chr18	34711108	7.21657	5
chr18	35044913	8.17134	7.67756
chr18	35482616	7.17447	7.30345
chr18	35884037	5.46643	6.03922
chr18	36052258	5.1832	8.69848
chr18	36725833	5.47945	6.94444
chr18	36784250	5.17241	6.49351
chr18	37668797	5.0014	5.26316
chr18	38384986	5.62285	7.86517
chr18	38599863	9.43274	6.06061
chr18	38625972	7.40741	6.55738
chr18	38866273	10.6222	11.4122
chr18	39110582	7.38095	7.05882
chr18	39541672	6.30631	5.20833
chr18	39942403	11.0463	11.2535
chr18	46721805	5.97576	7.68485
chr18	53058735	8.51633	8.98868
chr18	56675362	9.72566	10.1367
chr18	56751840	8.47458	23.3333
chr18	60749250	6.26117	8.48118
chr18	61535838	5	5.26316
chr18	62175148	6.4003	6.89385
chr18	62178937	9.20869	9.09091
chr18	66457394	5.58571	6.18398
chr18	67341972	5.51745	5.8715
chr18	67667340	6.57531	5.92625
chr18	69404359	6.34921	5.88235
chr18	69592277	5.88235	7.80886
chr18	70053255	10.2041	8.06452
chr18	70657113	8.75996	14.2657
chr18	73814999	5.76923	8.34734
chr18	73995698	10.7692	7.46269
chr18	74648705	5.41072	5.77168
chr18	74767604	14.2477	13.1818
chr18	74779562	6.25	6.15385
chr18	75354046	6.88388	9.09091
chr18	75375174	6.22806	5.80512
chr18	75450066	5.12821	5.26316
chr18	75465150	7.4706	10.3771
chr18	75471229	7.22615	8.0089
chr18	76663574	7.25197	6.42401
chr18	80042666	6.45161	14.9254
chr18	81381814	6.63236	6.41026
chr18	81413869	5.39754	5.95238
chr18	82854764	5	14.1186
chr18	82899065	6.84552	5.06329
chr18	82964186	9.90028	10.295
chr18	83363292	11.5251	12.125
chr18	84934568	5.93398	8.87389
chr19	5827724	11.6821	8.47458
chr19	6429387	9.58904	8.60647
chr19	6429634	30.2188	22.9167
chr19	6553239	12.4031	13.6112
chr19	6856622	5.33333	7.69231
chr19	7240524	5.64037	5.26316
chr19	7257984	6.07463	5.26316
chr19	7419644	6.94076	8.03082
chr19	7561618	5	7.14286
chr19	8984209	8.65043	7.17956
chr19	9033969	8.45301	6.37015
chr19	9071605	5.76923	6.45161
chr19	14890347	14.3886	10.2783
chr19	14890349	14.7315	17.9529
chr19	16448983	10.9559	18.7007
chr19	16448998	8.3759	8.76997
chr19	16457674	13.0037	11.1111
chr19	16539900	6.66667	9.98287
chr19	17788338	5.35069	5.12021
chr19	18835261	7.57576	5.45455
chr19	20601525	5.06329	5.12821
chr19	21100221	11.4231	14.3445
chr19	21781897	11.6174	12.1549
chr19	21897769	7.0287	12.4885
chr19	22008251	5.80147	9.31685
chr19	23150169	10.2165	6.66667
chr19	23580406	9.25353	12.3856
chr19	24258531	9.03555	10.6383
chr19	24990380	7.68786	6.35628
chr19	25665496	5.06329	7.40741
chr19	30175824	15.5858	24.0694
chr19	35125330	5.7599	6.89655
chr19	38120125	5.55556	7.01754
chr19	41993037	6.22711	10.7576
chr19	43520515	7.96495	9.53594
chr19	43878221	5.43083	5.37634
chr19	43973769	10.2893	14.9749
chr19	44392769	5.08475	7.64185
chr19	44676380	5.12821	5.68182
chr19	45308327	5.57456	5.74713
chr19	46673296	8.04216	9.18209
chr19	46849215	6.25	8.33333
chr19	47133494	6.07143	5.08475
chr19	47179838	5.26316	9.63855
chr19	47317951	8.845	6.49351
chr19	47322545	5.88416	8.23185
chr19	47409294	5.08475	7.54717
chr19	47504040	5.48239	7.96836
chr19	48413882	7.03441	6.25496
chr19	53059376	5.71429	5.50459
chr19	53166554	8.41085	12.6404
chr19	53799871	5.26316	5.81395
chr19	53824093	6.25	6.41026
chr19	55273054	5	5.61798
chr19	55378906	9.38057	11.0258
chr19	55491934	11.9986	14.254
chr19	55565614	14.9295	20.7745
chr19	55578312	5.37634	6.94444
chr19	56288617	11.1672	12.0625
chr19	57181956	8.05117	10.6231
chr19	57271193	9.1954	9.91041
chr19	57312078	7.6188	10.1409
chr19	57377510	8.63558	8.01282
chr19	58101287	5	5.61798
chr19	59341188	8.65396	9.18398
chr19	59360803	5.78171	5.40541
chr19	59401769	6.45753	9.58643
chr19	59526711	8.77842	10.6283
chr19	60073599	5	5.6338
chr2	3695917	8.85346	11.0375
chr2	4597465	6.8331	6.38298
chr2	4831623	11.512	13.8382
chr2	5610603	6.90544	7.42004
chr2	5671371	5.26737	5.03145
chr2	6720725	5.97291	5.70927
chr2	6762846	10.5454	12.1622
chr2	10094783	6.917	8.34072
chr2	11290329	6.78902	8.15018
chr2	13224579	9.76966	9.35673
chr2	18765560	10.1648	9.0662
chr2	19239116	7.09565	6.93814
chr2	21203010	5.98323	6.68372
chr2	25051572	5.12821	6.49351
chr2	26274392	5.55556	5.47945
chr2	26629501	7.14286	5.6338
chr2	27373607	7.36842	12.7156
chr2	27487641	5.8805	8.10811
chr2	28400362	12.8301	16.229
chr2	29060656	7.3871	6.81818
chr2	29100587	10.7797	12.0861
chr2	29222743	6.85591	5.06329
chr2	29245914	9.32282	12.5108
chr2	29661713	7.68062	8.59992
chr2	29845510	11.3636	11.3208
chr2	31421235	7.46269	8.06452
chr2	32495045	9.58904	8.62069
chr2	32610050	5	5.88235
chr2	32619722	5.01792	6.35792
chr2	32746956	9.72617	10.3337
chr2	32775256	5.66038	5.7971
chr2	32787128	5.08475	5.12821
chr2	34665849	5.5368	5.61798
[truncated: 1,030 more rows]
